# Supplementary material for: Structures of five salt forms of di­sulfonated monoazo dyes
Source: Acta Crystallogr C Struct Chem. 2020 Sep 23;76(Pt 10):972–81. doi: 10.1107/S2053229620012735 (PMC7533915; doi:10.1107/S2053229620012735)
Supplement: Supplementary file 1 [file c-76-00972-sup1.cif]

##############################################################################
#                                                                            #
# This CIF contains the data in a paper accepted for publication in          #
# Acta Crystallographica Section C. It conforms to the requirements of       #
# Notes for Authors for Acta Crystallographica Section C, and has been       #
# peer reviewed under the auspices of the IUCr Commission on Journals.       #
#                                                                            #
# Full details of the Crystallographic Information File format               #
# are given in the paper "The Crystallographic Information File (CIF):       #
# a New Standard Archive File for Crystallography" by S. R. Hall, F. H.      #
# Allen and I. D. Brown [Acta Cryst. (1991), A47, 655-685].                  #
#                                                                            #
# The current version of the core CIF dictionary is obtainable from          #
# ftp://ftp.iucr.org/pub/cif_core.dic.                                       #
#                                                                            #
# Software is freely available for graphical display of the structure(s)     #
# in this CIF. For information consult the CIF software page                 #
# http://www.iucr.org/resources/cif/software.                                #
#                                                                            #
# This file may be used for bona fide research purposes within the           #
# scientific community so long as proper attribution is given to the journal # 
# article from which it was obtained.                                        #
#                                                                            #
##############################################################################
data_I
_audit_creation_method     'SHELXL-2014/7'
_chemical_name_systematic
;\
Poly[di-\m-aqua-diaqua[\m~4~-3,3'-(diazane-1,2-diyl)bis(benzenesulfonato)]\
disodium(I)]
;
_chemical_name_common
;
Poly[di-\m-aqua-diaqua(\m~4~-azobenzene-3,3'-disulfonato)disodium(I)]
;
_chemical_formula_moiety     'C12 H16 N2 Na2 O10 S2'
_chemical_formula_sum     'C12 H16 N2 Na2 O10 S2'
_chemical_formula_iupac     '[Na2 (C12 H8 N2 O6 S2) (H2 O)4]'
_chemical_formula_weight     458.37
_chemical_melting_point     ?
_space_group_crystal_system     monoclinic
_space_group_name_H-M_alt     'C 2/c'
_space_group_name_Hall     '-C 2yc'
loop_
    _space_group_symop_operation_xyz
    'x, y, z'
    '-x, y, -z+1/2'
    'x+1/2, y+1/2, z'
    '-x+1/2, y+1/2, -z+1/2'
    '-x, -y, -z'
    'x, -y, z-1/2'
    '-x+1/2, -y+1/2, -z'
    'x+1/2, -y+1/2, z-1/2'
_cell_length_a     21.2141(9)
_cell_length_b     5.5370(3)
_cell_length_c     15.3045(8)
_cell_angle_alpha     90
_cell_angle_beta     90.310(2)
_cell_angle_gamma     90
_cell_volume     1797.68(16)
_cell_formula_units_Z     4
_cell_measurement_reflns_used     2025
_cell_measurement_theta_min     1.02
_cell_measurement_theta_max     26.37
_cell_measurement_temperature     130(2)
_exptl_crystal_description     plate
_exptl_crystal_colour     yellow
_exptl_crystal_size_max     0.50
_exptl_crystal_size_mid     0.32
_exptl_crystal_size_min     0.08
_exptl_crystal_density_diffrn     1.694
_exptl_crystal_density_meas     ?
_exptl_crystal_density_method     ?
_exptl_crystal_F_000     944
_exptl_absorpt_coefficient_mu     0.402
_exptl_absorpt_correction_type     none
_exptl_absorpt_process_details     ?
_exptl_absorpt_correction_T_min     ?
_exptl_absorpt_correction_T_max     ?
_diffrn_ambient_temperature     130(2)
_diffrn_source     'sealed tube'
_diffrn_radiation_type     MoK\a
_diffrn_radiation_wavelength     0.71073
_diffrn_measurement_device_type     'Nonius KappaCCD'
_diffrn_measurement_method     'omega and phi scans'
_diffrn_detector_area_resol_mean     ?
_diffrn_reflns_number     3500
_diffrn_reflns_av_R_equivalents     0.0348
_diffrn_reflns_av_unetI/netI     0.0475
_diffrn_reflns_theta_min     1.920
_diffrn_reflns_theta_max     26.552
_diffrn_reflns_theta_full     26.000
_diffrn_measured_fraction_theta_max     0.999
_diffrn_measured_fraction_theta_full     1.000
_diffrn_reflns_limit_h_min     0
_diffrn_reflns_limit_h_max     26
_diffrn_reflns_limit_k_min     -6
_diffrn_reflns_limit_k_max     6
_diffrn_reflns_limit_l_min     -19
_diffrn_reflns_limit_l_max     19
_diffrn_standards_number     0
_diffrn_standards_interval_count     0
_diffrn_standards_interval_time     0
_diffrn_standards_decay_%     0
_refine_special_details     ?
_reflns_number_total     1865
_reflns_number_gt     1414
_reflns_threshold_expression     'I > 2\s(I)'
_refine_ls_structure_factor_coef     Fsqd
_refine_ls_matrix_type     full
_refine_ls_R_factor_all     0.0599
_refine_ls_R_factor_gt     0.0379
_refine_ls_wR_factor_gt     0.0824
_refine_ls_wR_factor_ref     0.0904
_refine_ls_goodness_of_fit_ref     1.039
_refine_ls_restrained_S_all     1.039
_refine_ls_number_reflns     1865
_refine_ls_number_parameters     145
_refine_ls_number_restraints     6
_refine_ls_hydrogen_treatment     mixed
_refine_ls_weighting_scheme     calc
_refine_ls_weighting_details
              'w=1/[\s^2^(Fo^2^)+(0.0342P)^2^+3.0179P] where P=(Fo^2^+2Fc^2^)/3'
_atom_sites_solution_hydrogens     mixed
_atom_sites_solution_primary     ?
_atom_sites_solution_secondary     ?
_refine_ls_shift/su_max     0.000
_refine_ls_shift/su_mean     0.000
_refine_diff_density_max     0.425
_refine_diff_density_min     -0.324
_refine_ls_extinction_method     none
_refine_ls_extinction_coef     .
loop_
    _atom_type_symbol
    _atom_type_description
    _atom_type_scat_dispersion_real
    _atom_type_scat_dispersion_imag
    _atom_type_scat_source
    'S' 'S' 0.1246 0.1234
                         'International Tables Vol C Tables 4.2.6.8 and 6.1.1.4'
    'Na' 'Na' 0.0362 0.0249
                         'International Tables Vol C Tables 4.2.6.8 and 6.1.1.4'
    'O' 'O' 0.0106 0.0060
                         'International Tables Vol C Tables 4.2.6.8 and 6.1.1.4'
    'N' 'N' 0.0061 0.0033
                         'International Tables Vol C Tables 4.2.6.8 and 6.1.1.4'
    'C' 'C' 0.0033 0.0016
                         'International Tables Vol C Tables 4.2.6.8 and 6.1.1.4'
    'H' 'H' 0.0000 0.0000
                         'International Tables Vol C Tables 4.2.6.8 and 6.1.1.4'
_computing_data_collection
;
DENZO (Otwinowski & Minor, 1997) and COLLECT (Hooft, 1998)
;
_computing_cell_refinement
;
DENZO (Otwinowski & Minor, 1997)
;
_computing_data_reduction
;
DENZO (Otwinowski & Minor, 1997)
;
_computing_structure_solution
;
SHELXS (Sheldrick, 2015)
;
_computing_structure_refinement
;
SHELXL2014 (Sheldrick, 2015) and WinGX (Farrugia, 2012)
;
_computing_molecular_graphics
;
Mercury (Macrae <i>et al.</i>,  2020) and ORTEP-3 (Farrugia,
2012)
;
_computing_publication_material
;
SHELXL2014 (Sheldrick, 2015)
;
loop_
    _atom_site_type_symbol
    _atom_site_label
    _atom_site_fract_x
    _atom_site_fract_y
    _atom_site_fract_z
    _atom_site_U_iso_or_equiv
    _atom_site_adp_type
    _atom_site_calc_flag
    _atom_site_occupancy
    _atom_site_disorder_assembly
    _atom_site_disorder_group
    S S1 0.09144(3) 0.74864(11) 0.31076(4) 0.01712(16) Uani d 1 . .
    Na Na1 0.0000 0.2759(2) 0.2500 0.0219(3) Uani d 1 . .
    Na Na2 0.0000 0.5000 0.5000 0.0195(3) Uani d 1 . .
    O O1 0.08204(8) 0.5777(3) 0.23944(11) 0.0253(4) Uani d 1 . .
    O O2 0.05412(8) 0.6889(4) 0.38656(11) 0.0351(5) Uani d 1 . .
    O O3 0.08455(8) 0.9976(3) 0.28351(12) 0.0293(4) Uani d 1 . .
    O O1W -0.01637(9) 0.1643(3) 0.40666(11) 0.0237(4) Uani d 1 . .
    O O2W -0.08853(8) 0.7231(3) 0.43599(11) 0.0256(4) Uani d 1 . .
    N N1 0.27167(9) 0.3035(3) 0.47962(12) 0.0186(4) Uani d 1 . .
    C C1 0.17132(11) 0.7150(4) 0.34449(14) 0.0157(5) Uani d 1 . .
    C C2 0.18751(11) 0.5193(4) 0.39621(15) 0.0180(5) Uani d 1 . .
    H H2 0.1567 0.4030 0.4121 0.022 Uiso calc 1 . .
    C C3 0.24990(11) 0.4954(4) 0.42461(14) 0.0182(5) Uani d 1 . .
    C C4 0.29542(11) 0.6610(4) 0.39847(15) 0.0196(5) Uani d 1 . .
    H H4 0.3380 0.6416 0.4168 0.023 Uiso calc 1 . .
    C C5 0.27865(11) 0.8541(5) 0.34576(15) 0.0205(5) Uani d 1 . .
    H H5 0.3098 0.9664 0.3275 0.025 Uiso calc 1 . .
    C C6 0.21610(11) 0.8837(4) 0.31940(15) 0.0182(5) Uani d 1 . .
    H H6 0.2042 1.0183 0.2845 0.022 Uiso calc 1 . .
    H H1W 0.0172(9) 0.076(5) 0.399(2) 0.066(12) Uiso d 1 . .
    H H2W -0.0447(11) 0.052(5) 0.415(2) 0.076(13) Uiso d 1 . .
    H H3W -0.0888(13) 0.676(6) 0.3820(9) 0.053(11) Uiso d 1 . .
    H H4W -0.1281(6) 0.723(6) 0.4498(18) 0.053(10) Uiso d 1 . .
loop_
    _atom_site_aniso_label
    _atom_site_aniso_U_11
    _atom_site_aniso_U_22
    _atom_site_aniso_U_33
    _atom_site_aniso_U_12
    _atom_site_aniso_U_13
    _atom_site_aniso_U_23
    S1 0.0161(3) 0.0178(3) 0.0175(3) 0.0025(3) 0.0005(2) 0.0031(3)
    Na1 0.0230(7) 0.0185(7) 0.0242(7) 0.000 0.0003(5) 0.000
    Na2 0.0220(7) 0.0179(7) 0.0185(7) 0.0000(6) 0.0002(5) 0.0003(6)
    O1 0.0213(9) 0.0257(10) 0.0291(10) 0.0017(8) -0.0031(7) -0.0061(8)
    O2 0.0229(10) 0.0565(14) 0.0259(10) 0.0079(9) 0.0063(8) 0.0157(9)
    O3 0.0258(10) 0.0193(9) 0.0425(11) 0.0045(8) -0.0077(8) 0.0058(8)
    O1W 0.0255(10) 0.0207(9) 0.0250(10) 0.0017(8) 0.0000(8) -0.0023(8)
    O2W 0.0201(10) 0.0336(11) 0.0230(10) 0.0017(8) -0.0005(7) 0.0021(9)
    N1 0.0194(10) 0.0184(11) 0.0181(10) 0.0028(8) -0.0014(8) -0.0002(8)
    C1 0.0161(11) 0.0174(12) 0.0135(11) 0.0023(10) 0.0009(9) -0.0020(9)
    C2 0.0189(13) 0.0157(12) 0.0194(12) 0.0003(10) 0.0022(9) 0.0015(10)
    C3 0.0225(13) 0.0166(12) 0.0155(11) 0.0024(10) -0.0010(9) -0.0001(10)
    C4 0.0170(12) 0.0230(13) 0.0188(12) 0.0011(10) -0.0013(9) -0.0031(10)
    C5 0.0215(13) 0.0201(12) 0.0200(12) -0.0053(10) 0.0015(10) -0.0012(11)
    C6 0.0245(13) 0.0152(12) 0.0149(11) 0.0003(10) 0.0002(9) 0.0006(10)
_geom_special_details
;
 All esds (except the esd in the dihedral angle between two l.s. planes)
 are estimated using the full covariance matrix.  The cell esds are taken
 into account individually in the estimation of esds in distances, angles
 and torsion angles; correlations between esds in cell parameters are only
 used when they are defined by crystal symmetry.  An approximate (isotropic)
 treatment of cell esds is used for estimating esds involving l.s. planes.
;
loop_
    _geom_bond_atom_site_label_1
    _geom_bond_atom_site_label_2
    _geom_bond_site_symmetry_2
    _geom_bond_distance
    _geom_bond_publ_flag
    S1 O2 . 1.4464(18) ?
    S1 O3 . 1.4474(18) ?
    S1 O1 . 1.4575(18) ?
    S1 C1 . 1.779(2) ?
    S1 Na1 . 3.3852(12) ?
    Na1 O3 1_545 2.4174(19) y
    Na1 O3 2_545 2.4175(19) y
    Na1 O1 . 2.419(2) y
    Na1 O1 2 2.419(2) y
    Na1 O1W 2 2.5019(18) y
    Na1 O1W . 2.5019(18) y
    Na1 S1 2 3.3853(12) ?
    Na1 Na2 . 4.0223(5) ?
    Na1 Na2 2 4.0223(5) ?
    Na1 H1W . 2.56(3) ?
    Na2 O2 5_566 2.3340(18) y
    Na2 O2 . 2.3340(18) y
    Na2 O1W . 2.3688(17) y
    Na2 O1W 5_566 2.3688(17) y
    Na2 O2W 5_566 2.4480(17) y
    Na2 O2W . 2.4480(17) y
    Na2 Na1 5_566 4.0223(4) ?
    O3 Na1 1_565 2.4174(19) ?
    O1W H1W . 0.871(10) ?
    O1W H2W . 0.872(10) ?
    O2W H3W . 0.867(10) ?
    O2W H4W . 0.866(10) ?
    N1 N1 7_556 1.262(4) y
    N1 C3 . 1.431(3) y
    C1 C2 . 1.384(3) ?
    C1 C6 . 1.388(3) ?
    C2 C3 . 1.397(3) ?
    C2 H2 . 0.9500 ?
    C3 C4 . 1.392(3) ?
    C4 C5 . 1.384(3) ?
    C4 H4 . 0.9500 ?
    C5 C6 . 1.395(3) ?
    C5 H5 . 0.9500 ?
    C6 H6 . 0.9500 ?
loop_
    _geom_angle_atom_site_label_1
    _geom_angle_atom_site_label_2
    _geom_angle_atom_site_label_3
    _geom_angle_site_symmetry_1
    _geom_angle_site_symmetry_3
    _geom_angle
    _geom_angle_publ_flag
    O2 S1 O3 . . 113.21(12) ?
    O2 S1 O1 . . 112.26(12) ?
    O3 S1 O1 . . 112.92(11) ?
    O2 S1 C1 . . 105.55(10) ?
    O3 S1 C1 . . 106.13(11) ?
    O1 S1 C1 . . 106.00(10) ?
    O2 S1 Na1 . . 74.22(9) ?
    O3 S1 Na1 . . 126.91(8) ?
    O1 S1 Na1 . . 38.41(7) ?
    C1 S1 Na1 . . 122.85(8) ?
    O3 Na1 O3 1_545 2_545 100.81(10) y
    O3 Na1 O1 1_545 . 85.49(6) y
    O3 Na1 O1 2_545 . 163.62(6) y
    O3 Na1 O1 1_545 2 163.62(6) ?
    O3 Na1 O1 2_545 2 85.49(6) ?
    O1 Na1 O1 . 2 92.59(9) y
    O3 Na1 O1W 1_545 2 86.52(7) y
    O3 Na1 O1W 2_545 2 75.28(6) y
    O1 Na1 O1W . 2 90.17(6) y
    O1 Na1 O1W 2 2 109.77(6) ?
    O3 Na1 O1W 1_545 . 75.28(6) ?
    O3 Na1 O1W 2_545 . 86.52(7) ?
    O1 Na1 O1W . . 109.77(6) y
    O1 Na1 O1W 2 . 90.17(6) ?
    O1W Na1 O1W 2 . 151.40(10) y
    O3 Na1 S1 1_545 . 90.64(4) ?
    O3 Na1 S1 2_545 . 167.03(6) ?
    O1 Na1 S1 . . 21.98(4) ?
    O1 Na1 S1 2 . 81.88(5) ?
    O1W Na1 S1 2 . 111.83(5) ?
    O1W Na1 S1 . . 90.57(5) ?
    O3 Na1 S1 1_545 2 167.03(6) ?
    O3 Na1 S1 2_545 2 90.64(4) ?
    O1 Na1 S1 . 2 81.88(5) ?
    O1 Na1 S1 2 2 21.98(4) ?
    O1W Na1 S1 2 2 90.58(5) ?
    O1W Na1 S1 . 2 111.83(5) ?
    S1 Na1 S1 . 2 78.70(3) ?
    O3 Na1 Na2 1_545 . 89.92(4) ?
    O3 Na1 Na2 2_545 . 113.24(5) ?
    O1 Na1 Na2 . . 81.61(4) ?
    O1 Na1 Na2 2 . 73.71(4) ?
    O1W Na1 Na2 2 . 171.28(5) ?
    O1W Na1 Na2 . . 33.27(4) ?
    S1 Na1 Na2 . . 60.206(15) ?
    S1 Na1 Na2 2 . 91.13(2) ?
    O3 Na1 Na2 1_545 2 113.24(5) ?
    O3 Na1 Na2 2_545 2 89.92(4) ?
    O1 Na1 Na2 . 2 73.71(4) ?
    O1 Na1 Na2 2 2 81.61(4) ?
    O1W Na1 Na2 2 2 33.27(4) ?
    O1W Na1 Na2 . 2 171.28(5) ?
    S1 Na1 Na2 . 2 91.13(2) ?
    S1 Na1 Na2 2 2 60.207(15) ?
    Na2 Na1 Na2 . 2 144.06(4) ?
    O3 Na1 H1W 1_545 . 55.5(3) ?
    O3 Na1 H1W 2_545 . 90.9(7) ?
    O1 Na1 H1W . . 105.0(7) ?
    O1 Na1 H1W 2 . 109.8(3) ?
    O1W Na1 H1W 2 . 136.7(5) ?
    O1W Na1 H1W . . 19.8(3) ?
    S1 Na1 H1W . . 90.6(7) ?
    S1 Na1 H1W 2 . 131.1(4) ?
    Na2 Na1 H1W . . 44.4(6) ?
    Na2 Na1 H1W 2 . 168.6(3) ?
    O2 Na2 O2 5_566 . 180.0 y
    O2 Na2 O1W 5_566 . 91.49(7) y
    O2 Na2 O1W . . 88.51(7) y
    O2 Na2 O1W 5_566 5_566 88.51(7) ?
    O2 Na2 O1W . 5_566 91.49(7) ?
    O1W Na2 O1W . 5_566 180.0 y
    O2 Na2 O2W 5_566 5_566 81.69(6) ?
    O2 Na2 O2W . 5_566 98.30(6) y
    O1W Na2 O2W . 5_566 87.42(6) y
    O1W Na2 O2W 5_566 5_566 92.58(6) ?
    O2 Na2 O2W 5_566 . 98.31(6) ?
    O2 Na2 O2W . . 81.70(6) y
    O1W Na2 O2W . . 92.58(6) y
    O1W Na2 O2W 5_566 . 87.42(6) ?
    O2W Na2 O2W 5_566 . 180.0 ?
    O2 Na2 Na1 5_566 . 124.88(5) ?
    O2 Na2 Na1 . . 55.12(5) ?
    O1W Na2 Na1 . . 35.41(5) ?
    O1W Na2 Na1 5_566 . 144.59(5) ?
    O2W Na2 Na1 5_566 . 102.77(4) ?
    O2W Na2 Na1 . . 77.23(4) ?
    O2 Na2 Na1 5_566 5_566 55.12(5) ?
    O2 Na2 Na1 . 5_566 124.88(5) ?
    O1W Na2 Na1 . 5_566 144.59(5) ?
    O1W Na2 Na1 5_566 5_566 35.41(5) ?
    O2W Na2 Na1 5_566 5_566 77.23(4) ?
    O2W Na2 Na1 . 5_566 102.77(4) ?
    Na1 Na2 Na1 . 5_566 180.0 ?
    S1 O1 Na1 . . 119.61(10) ?
    S1 O2 Na2 . . 166.59(14) ?
    S1 O3 Na1 . 1_565 137.88(11) ?
    Na2 O1W Na1 . . 111.31(8) ?
    Na2 O1W H1W . . 114(2) ?
    Na1 O1W H1W . . 84(2) ?
    Na2 O1W H2W . . 125(2) ?
    Na1 O1W H2W . . 114(3) ?
    H1W O1W H2W . . 101(2) ?
    Na2 O2W H3W . . 103(2) ?
    Na2 O2W H4W . . 130(2) ?
    H3W O2W H4W . . 103.3(19) ?
    N1 N1 C3 7_556 . 113.9(2) ?
    C2 C1 C6 . . 121.1(2) ?
    C2 C1 S1 . . 118.74(18) ?
    C6 C1 S1 . . 120.12(17) ?
    C1 C2 C3 . . 118.9(2) ?
    C1 C2 H2 . . 120.5 ?
    C3 C2 H2 . . 120.5 ?
    C4 C3 C2 . . 120.4(2) ?
    C4 C3 N1 . . 115.9(2) ?
    C2 C3 N1 . . 123.7(2) ?
    C5 C4 C3 . . 120.0(2) ?
    C5 C4 H4 . . 120.0 ?
    C3 C4 H4 . . 120.0 ?
    C4 C5 C6 . . 120.0(2) ?
    C4 C5 H5 . . 120.0 ?
    C6 C5 H5 . . 120.0 ?
    C1 C6 C5 . . 119.5(2) ?
    C1 C6 H6 . . 120.2 ?
    C5 C6 H6 . . 120.2 ?
loop_
    _geom_torsion_atom_site_label_1
    _geom_torsion_atom_site_label_2
    _geom_torsion_atom_site_label_3
    _geom_torsion_atom_site_label_4
    _geom_torsion_site_symmetry_1
    _geom_torsion_site_symmetry_2
    _geom_torsion_site_symmetry_3
    _geom_torsion_site_symmetry_4
    _geom_torsion
    _geom_torsion_publ_flag
    O2 S1 O1 Na1 . . . . 8.38(15) ?
    O3 S1 O1 Na1 . . . . -121.08(12) ?
    C1 S1 O1 Na1 . . . . 123.13(11) ?
    O3 S1 O2 Na2 . . . . 167.7(5) ?
    O1 S1 O2 Na2 . . . . 38.4(5) ?
    C1 S1 O2 Na2 . . . . -76.6(5) ?
    Na1 S1 O2 Na2 . . . . 43.8(5) ?
    O2 S1 O3 Na1 . . . 1_565 -51.3(2) ?
    O1 S1 O3 Na1 . . . 1_565 77.64(18) ?
    C1 S1 O3 Na1 . . . 1_565 -166.65(15) ?
    Na1 S1 O3 Na1 . . . 1_565 35.9(2) ?
    O2 S1 C1 C2 . . . . 41.6(2) ?
    O3 S1 C1 C2 . . . . 162.04(18) ?
    O1 S1 C1 C2 . . . . -77.7(2) ?
    Na1 S1 C1 C2 . . . . -39.4(2) ?
    O2 S1 C1 C6 . . . . -138.1(2) ?
    O3 S1 C1 C6 . . . . -17.6(2) ?
    O1 S1 C1 C6 . . . . 102.7(2) ?
    Na1 S1 C1 C6 . . . . 140.94(16) ?
    C6 C1 C2 C3 . . . . 1.2(3) ?
    S1 C1 C2 C3 . . . . -178.45(17) ?
    C1 C2 C3 C4 . . . . -2.4(3) ?
    C1 C2 C3 N1 . . . . 178.7(2) ?
    N1 N1 C3 C4 7_556 . . . 162.2(2) ?
    N1 N1 C3 C2 7_556 . . . -18.9(4) ?
    C2 C3 C4 C5 . . . . 1.6(3) ?
    N1 C3 C4 C5 . . . . -179.4(2) ?
    C3 C4 C5 C6 . . . . 0.5(3) ?
    C2 C1 C6 C5 . . . . 0.8(3) ?
    S1 C1 C6 C5 . . . . -179.51(18) ?
    C4 C5 C6 C1 . . . . -1.7(3) ?
loop_
    _geom_hbond_atom_site_label_D
    _geom_hbond_atom_site_label_H
    _geom_hbond_atom_site_label_A
    _geom_hbond_site_symmetry_A
    _geom_hbond_distance_DH
    _geom_hbond_distance_HA
    _geom_hbond_distance_DA
    _geom_hbond_angle_DHA
    O1W H2W O2W 1_545 0.872(10) 2.073(15) 2.919(3) 163(3)
    O1W H1W O2 1_545 0.871(10) 2.29(2) 3.044(3) 145(3)
    O1W H1W O3 1_545 0.871(10) 2.32(3) 3.005(3) 136(3)
    O2W H3W O1 2 0.867(10) 1.943(10) 2.807(2) 175(3)
    O2W H4W N1 3_455 0.866(10) 2.223(12) 3.076(3) 168(3)
_shelx_space_group_comment
;
The symmetry employed for this shelxl refinement is uniquely defined
by the following loop, which should always be used as a source of
symmetry information in preference to the above space-group names.
They are only intended as comments.
;
_shelx_estimated_absorpt_T_min     ?
_shelx_estimated_absorpt_T_max     ?
_shelx_hkl_file
;
   0  -6   2  171.87    9.18   1
   0  -6   3    9.00    3.18   1
   0  -6   4   26.94    4.36   1
   0  -6   5   31.02    4.68   1
   0  -6   6   43.96    5.04   1
   0  -6   7    5.29    4.42   1
   0  -6   8   72.59    9.37   1
   0  -6   9    8.70    5.72   1
   0  -4   0  785.12   28.02   1
   0  -4   1    1.69    0.60   1
   0  -4   2   25.10    1.90   1
   0  -4   3  249.01   11.36   1
   0  -4   4  148.11    7.30   1
   0  -4   5   61.94    3.46   1
   0  -4   6   12.11    2.30   1
   0  -4   7   -0.20    2.52   1
   0  -4   8   70.39    5.37   1
   0  -4   9  111.72    7.40   1
   0  -4  10   80.10    6.98   1
   0  -4  11    5.81    4.48   1
   0  -4  12    1.80    4.21   1
   0  -4  13   15.76    4.92   1
   0  -4  14    0.79    4.77   1
   0  -4  15    0.59    5.76   1
   0  -2   0  765.63   29.33   1
   0  -2   1  189.06    3.30   1
   0  -2   2   12.82    1.00   1
   0  -2   3  353.06   10.15   1
   0  -2   4  232.87    6.41   1
   0  -2   5   89.68    2.84   1
   0  -2   6   88.55    2.63   1
   0  -2   7  696.43   30.61   1
   0  -2   8  228.61    7.26   1
   0  -2   9   35.76    2.39   1
   0  -2  10    5.90    1.70   1
   0  -2  11   13.91    2.09   1
   0  -2  12   -1.00    1.80   1
   0  -2  13   -2.69    2.10   1
   0  -2  14  170.82    8.10   1
   0  -2  15    4.41    3.11   1
   0  -2  16   60.06    6.51   1
   0  -2  17   12.18    6.07   1
   0  -2  18   68.89    7.97   1
   0   0   2  367.11    8.43   1
   0   0   4   89.68    2.46   1
   0   0   6  258.24    6.43   1
   0   0   8    4.20    0.70   1
   0   0  10  370.95   10.02   1
   0   0  12  301.72   11.12   1
   0   0  14   96.24    5.49   1
   0   0  16   70.90    4.72   1
   0   0  18    9.30    3.78   1
   0   2   0  789.61   21.36   1
   0   2   1  195.16    4.19   1
   0   2   2   11.22    0.80   1
   0   2   3  359.86   12.52   1
   0   2   4  230.74    5.77   1
   0   2   5   90.25    2.28   1
   0   2   6   90.25    2.28   1
   0   2   7  632.52   13.58   1
   0   2   8  230.74    5.47   1
   0   2   9   33.64    1.51   1
   0   2  10    5.20    1.19   1
   0   2  11   11.70    1.50   1
   0   2  12    2.40    1.30   1
   0   2  13    2.10    2.00   1
   0   2  14  171.35    6.28   1
   0   2  15    5.71    4.92   1
   0   2  16   61.15    7.35   1
   0   2  17   19.10    7.43   1
   0   2  18   76.21    9.78   1
   0   4   0  827.14   23.01   1
   0   4   1    2.40    1.30   1
   0   4   2   27.25    1.57   1
   0   4   3  272.58    5.94   1
   0   4   4  143.76    3.36   1
   0   4   5   60.53    2.96   1
   0   4   6   14.98    2.17   1
   0   4   7    5.02    2.02   1
   0   4   8   58.06    3.20   1
   0   4   9  122.77    4.43   1
   0   4  10   76.21    3.32   1
   0   4  11    3.20    3.40   1
   0   4  12    1.21    3.21   1
   0   4  13   10.11    4.32   1
   0   4  14   -2.79    4.68   1
   0   4  15    6.40    4.20   1
   0   6   0    0.20    5.73   1
   0   6   1   24.01    2.55   1
   0   6   2  191.82    7.20   1
   0   6   3    7.40    2.77   1
   0   6   4   26.83    3.00   1
   0   6   5   35.76    3.71   1
   0   6   6   33.06    3.45   1
   0   6   7    9.00    3.18   1
   0   6   8   92.93    5.01   1
   0   6   9   11.90    3.59   1
   1  -5 -13    4.41    5.29   1
   1  -5 -12   -9.61    4.40   1
   1  -5 -11   29.38    4.99   1
   1  -5 -10    2.59    4.28   1
   1  -5  -9  112.78    9.56   1
   1  -5  -8    3.39    3.97   1
   1  -5  -7   24.80    4.48   1
   1  -5  -6   11.49    3.59   1
   1  -5  -5   24.50    3.46   1
   1  -5  -4   -1.10    2.79   1
   1  -5  -2   11.02    3.12   1
   1  -5  -1   98.80    6.76   1
   1  -5   0   27.88    1.27   1
   1  -5   1  154.50   12.18   1
   1  -5   2  192.93   10.56   1
   1  -5   4   -1.21    3.01   1
   1  -5   5   56.85    5.28   1
   1  -5   6    3.61    3.19   1
   1  -5   7   40.07    5.70   1
   1  -5   8   20.07    4.03   1
   1  -5   9   98.60    7.75   1
   1  -5  10    1.21    4.82   1
   1  -5  11    0.40    4.78   1
   1  -5  12   42.51    7.30   1
   1  -5  13   55.06    7.42   1
   1  -3 -17   11.83    6.12   1
   1  -3 -16   13.47    6.39   1
   1  -3 -15    4.20    5.41   1
   1  -3 -14   12.11    4.38   1
   1  -3 -13   40.83    5.62   1
   1  -3 -12  142.09    9.30   1
   1  -3 -11   87.05    6.72   1
   1  -3 -10  396.01   23.08   1
   1  -3  -9  319.34   17.16   1
   1  -3  -8    5.52    2.73   1
   1  -3  -7  263.74   13.97   1
   1  -3  -6   44.76    3.21   1
   1  -3  -5   29.70    2.18   1
   1  -3  -4    5.90    2.28   1
   1  -3  -3   22.47    1.71   1
   1  -3  -2  220.82    6.24   1
   1  -3  -1    2.10    0.49   1
   1  -3   0    9.12    0.79   1
   1  -3   1  111.72    3.17   1
   1  -3   2  384.16   12.94   1
   1  -3   3  672.36   22.30   1
   1  -3   4   -4.28    1.90   1
   1  -3   5  305.90   13.64   1
   1  -3   6    2.19    2.49   1
   1  -3   7  469.16   17.76   1
   1  -3   8   16.16    2.81   1
   1  -3   9  327.25   14.83   1
   1  -3  10    2.89    3.91   1
   1  -3  11   26.73    4.14   1
   1  -3  12   18.66    4.58   1
   1  -3  13    2.40    4.80   1
   1  -3  14   11.29    4.70   1
   1  -3  15   33.76    6.04   1
   1  -3  16   -0.59    5.07   1
   1  -3  17    8.82    6.42   1
   1  -1 -19   20.34    6.49   1
   1  -1 -18    4.80    3.81   1
   1  -1 -17   38.32    4.83   1
   1  -1 -16   28.62    3.32   1
   1  -1 -15  115.99    7.32   1
   1  -1 -14    3.80    2.50   1
   1  -1 -13  122.77    5.76   1
   1  -1 -12   -1.21    2.11   1
   1  -1 -11  325.08   13.34   1
   1  -1 -10    5.02    1.88   1
   1  -1  -9  223.50   14.65   1
   1  -1  -8  529.00   12.88   1
   1  -1  -7  650.76   15.82   1
   1  -1  -6  260.18    6.13   1
   1  -1  -5   64.00    1.92   1
   1  -1  -4  499.97   11.63   1
   1  -1  -3 2185.56   63.58   1
   1  -1  -2   22.09    1.22   1
   1  -1  -1 1288.09   34.45   1
   1  -1   0  106.30    2.89   1
   1  -1   1  282.58    6.39   1
   1  -1   2  277.56    6.00   1
   1  -1   3 2566.44   56.74   1
   1  -1   4 1657.30   35.82   1
   1  -1   5   96.63    2.16   1
   1  -1   6   66.10    1.63   1
   1  -1   7  353.06    7.52   1
   1  -1   8   75.52    2.26   1
   1  -1   9   34.46    2.93   1
   1  -1  10   28.20    2.23   1
   1  -1  11   15.37    1.80   1
   1  -1  12  177.16    7.19   1
   1  -1  13   -1.10    2.10   1
   1  -1  14   -0.71    2.60   1
   1  -1  15   35.88    3.47   1
   1  -1  16   78.32    4.96   1
   1  -1  17   45.70    4.73   1
   1  -1  18    3.69    4.61   1
   1  -1  19    8.88    6.20   1
   1   1 -19    5.71    8.03   1
   1   1 -18   10.37    6.70   1
   1   1 -17   31.92    4.86   1
   1   1 -16   23.04    3.84   1
   1   1 -15  126.11    7.41   1
   1   1 -14    3.10    1.58   1
   1   1 -13  128.82    5.22   1
   1   1 -12    2.31    1.31   1
   1   1 -11  320.77    8.60   1
   1   1 -10    5.38    1.21   1
   1   1  -9  230.13    5.76   1
   1   1  -8  515.29   11.35   1
   1   1  -7  657.41   14.36   1
   1   1  -6  261.15    4.85   1
   1   1  -5   61.94    1.42   1
   1   1  -4  495.06    8.45   1
   1   1  -3 2042.14   41.57   1
   1   1  -2   18.32    0.77   1
   1   1  -1 1318.42   28.32   1
   1   1   0  104.86    2.05   1
   1   1   1  281.57    6.38   1
   1   1   2  281.90    5.37   1
   1   1   3 2579.62   60.95   1
   1   1   4 1649.17   34.92   1
   1   1   5   96.04    2.35   1
   1   1   6   64.16    1.60   1
   1   1   7  344.10    8.16   1
   1   1   8   74.65    2.25   1
   1   1   9   37.21    1.46   1
   1   1  10   26.42    1.44   1
   1   1  11   14.52    1.37   1
   1   1  12  151.78    3.70   1
   1   1  13   -1.10    1.81   1
   1   1  14    0.71    1.71   1
   1   1  15   45.56    4.46   1
   1   1  16   72.93    5.64   1
   1   1  17   39.94    5.06   1
   1   1  18    1.00    6.80   1
   1   1  19    7.62    8.89   1
   1   3 -17    9.30    7.93   1
   1   3 -16    5.38    5.89   1
   1   3 -15    3.61    6.99   1
   1   3 -14    1.49    2.88   1
   1   3 -13   29.16    3.35   1
   1   3 -12  137.12    6.56   1
   1   3 -11   77.26    3.69   1
   1   3 -10  361.76   10.27   1
   1   3  -9  311.52    8.12   1
   1   3  -8    4.49    1.02   1
   1   3  -7  278.56    6.34   1
   1   3  -6   45.83    2.30   1
   1   3  -5   28.84    1.83   1
   1   3  -4    9.99    1.52   1
   1   3  -3   26.52    1.13   1
   1   3  -2  219.93    5.34   1
   1   3  -1    4.88    1.02   1
   1   3   0    5.62    1.00   1
   1   3   1  108.58    3.13   1
   1   3   2  392.44    9.11   1
   1   3   3  680.17   17.73   1
   1   3   4    1.90    0.61   1
   1   3   5  311.17    9.88   1
   1   3   6    2.59    0.71   1
   1   3   7  468.29   10.39   1
   1   3   8   14.06    1.12   1
   1   3   9  334.89    9.88   1
   1   3  10    1.99    1.38   1
   1   3  11   30.25    1.87   1
   1   3  12   15.92    3.03   1
   1   3  13    3.31    3.20   1
   1   3  14    8.70    3.13   1
   1   3  15   17.64    3.61   1
   1   3  16    1.59    7.08   1
   1   3  17   14.82    7.39   1
   1   5 -13    1.90    5.30   1
   1   5 -12   -4.80    4.20   1
   1   5 -11   27.25    4.70   1
   1   5 -10    5.02    2.82   1
   1   5  -9  122.10    4.86   1
   1   5  -8    4.49    2.29   1
   1   5  -7   19.36    2.82   1
   1   5  -6   15.60    2.37   1
   1   5  -5   21.81    2.52   1
   1   5  -4    1.80    2.30   1
   1   5  -3   -2.99    2.11   1
   1   5  -2   10.82    1.51   1
   1   5  -1  112.15    3.60   1
   1   5   0   26.01    1.94   1
   1   5   1  175.30    4.77   1
   1   5   2  218.74    5.32   1
   1   5   3   23.91    1.66   1
   1   5   4    3.80    2.11   1
   1   5   5   65.93    3.09   1
   1   5   6    5.71    2.39   1
   1   5   7   48.58    3.35   1
   1   5   8   11.83    2.61   1
   1   5   9  102.41    4.86   1
   1   5  10   -1.80    2.79   1
   1   5  11   -2.40    4.90   1
   1   5  12   60.06    5.42   1
   1   5  13   61.47    6.27   1
   2  -6  -9    0.59    4.67   1
   2  -6  -8   17.64    6.30   1
   2  -6  -7    5.90    5.30   1
   2  -6  -6   18.32    4.88   1
   2  -6  -5   14.52    4.11   1
   2  -6  -4   34.11    5.26   1
   2  -6  -3   -1.49    3.10   1
   2  -6  -2   68.06    5.78   1
   2  -6   2    0.30    2.41   1
   2  -6   3   37.45    4.90   1
   2  -6   4   59.44    7.86   1
   2  -6   5    7.18    4.02   1
   2  -6   6    4.08    4.40   1
   2  -6   7   -1.21    4.62   1
   2  -6   8   -2.99    4.98   1
   2  -6   9    3.31    6.92   1
   2  -4 -15    8.12    5.70   1
   2  -4 -14    3.69    5.61   1
   2  -4 -13    4.49    4.49   1
   2  -4 -12   40.45    5.09   1
   2  -4 -11   13.10    4.63   1
   2  -4 -10   26.73    4.34   1
   2  -4  -8   25.10    3.71   1
   2  -4  -7   32.38    3.30   1
   2  -4  -6   20.98    3.02   1
   2  -4  -5   15.21    2.11   1
   2  -4  -4  704.90   27.61   1
   2  -4  -3   62.41    3.00   1
   2  -4  -2  529.92   17.50   1
   2  -4  -1    2.19    0.59   1
   2  -4   0  187.42    6.02   1
   2  -4   1    1.69    0.70   1
   2  -4   2   19.80    1.69   1
   2  -4   3  240.56   10.55   1
   2  -4   4   54.02    3.23   1
   2  -4   5   42.64    3.13   1
   2  -4   6  312.94   12.38   1
   2  -4   7    3.10    2.50   1
   2  -4   8   47.33    4.68   1
   2  -4   9    8.01    4.92   1
   2  -4  10    1.90    3.89   1
   2  -4  11   89.11    7.93   1
   2  -4  12  123.65   11.12   1
   2  -4  13    6.81    5.22   1
   2  -4  14   25.81    5.18   1
   2  -4  15   15.37    5.80   1
   2  -2 -18   75.00   10.05   1
   2  -2 -17   -0.30    5.32   1
   2  -2 -16   37.82    6.89   1
   2  -2 -15    5.29    4.69   1
   2  -2 -14    8.58    2.58   1
   2  -2 -13    6.60    2.31   1
   2  -2 -12  102.21    5.46   1
   2  -2 -11    2.19    1.98   1
   2  -2 -10   71.57    3.72   1
   2  -2  -9    3.31    1.49   1
   2  -2  -8  429.32   14.50   1
   2  -2  -7  199.37    5.93   1
   2  -2  -6  615.04   13.89   1
   2  -2  -5    2.69    1.31   1
   2  -2  -4   64.00    2.08   1
   2  -2  -3   60.37    1.55   1
   2  -2  -2  165.89    3.86   1
   2  -2  -1  255.68    7.68   1
   2  -2   0  192.65    4.72   1
   2  -2   1  498.18   10.27   1
   2  -2   2   33.18    1.15   1
   2  -2   3  134.79    3.72   1
   2  -2   4 2096.72   47.62   1
   2  -2   5   11.29    0.87   1
   2  -2   6  577.92   12.50   1
   2  -2   7   51.27    2.00   1
   2  -2   8   30.14    1.65   1
   2  -2   9    2.59    1.38   1
   2  -2  10   48.86    2.66   1
   2  -2  11    3.20    1.61   1
   2  -2  12  137.36    6.09   1
   2  -2  13   28.73    3.11   1
   2  -2  14  198.81    8.46   1
   2  -2  15    2.19    2.78   1
   2  -2  16   47.33    6.47   1
   2  -2  17    8.41    6.09   1
   2   0 -18    0.30    3.92   1
   2   0 -16  127.92    7.69   1
   2   0 -14   39.94    3.16   1
   2   0 -12  265.04    9.77   1
   2   0 -10  118.16    4.35   1
   2   0  -8  293.09    6.51   1
   2   0  -6  811.68   17.09   1
   2   0  -4 4890.21  173.43   1
   2   0  -2 1764.84   52.93   1
   2   0   0  185.78    3.82   1
   2   0   2   29.70    0.76   1
   2   0   4  550.84   12.20   1
   2   0   6  342.25    7.40   1
   2   0   8   70.06    2.01   1
   2   0  10   20.16    1.71   1
   2   0  12  328.33    8.70   1
   2   0  14  125.89    6.51   1
   2   0  16  159.52   10.36   1
   2   0  18   -3.10    3.70   1
   2   2 -18   68.39   10.59   1
   2   2 -17    3.39    6.77   1
   2   2 -16   48.44    8.21   1
   2   2 -15    5.62    5.02   1
   2   2 -14    9.30    2.38   1
   2   2 -13    5.81    2.02   1
   2   2 -12   97.22    3.94   1
   2   2 -11    0.10    1.72   1
   2   2 -10   64.48    2.73   1
   2   2  -9    0.79    0.89   1
   2   2  -8  406.02    9.27   1
   2   2  -7  186.87    4.10   1
   2   2  -6  590.00   11.66   1
   2   2  -5    2.31    0.70   1
   2   2  -4   61.47    1.72   1
   2   2  -3   63.20    1.75   1
   2   2  -2  166.67    3.87   1
   2   2  -1  261.47    5.50   1
   2   2   0  186.05    4.36   1
   2   2   1  479.61    9.64   1
   2   2   2   32.95    1.03   1
   2   2   3  132.94    3.00   1
   2   2   4 2035.81   49.63   1
   2   2   5   10.37    0.77   1
   2   2   6  589.52   13.11   1
   2   2   7   53.73    1.47   1
   2   2   8   30.36    1.32   1
   2   2   9    2.40    1.12   1
   2   2  10   45.83    2.17   1
   2   2  11    4.88    1.59   1
   2   2  12  114.70    3.00   1
   2   2  13   24.90    2.49   1
   2   2  14  207.65    8.36   1
   2   2  15    7.51    5.59   1
   2   2  16   41.60    6.84   1
   2   2  17    8.82    7.48   1
   2   2  18    9.67    7.09   1
   2   4 -15    5.90    3.89   1
   2   4 -14   -8.29    3.92   1
   2   4 -13    6.20    4.28   1
   2   4 -12   40.96    4.35   1
   2   4 -11   14.06    2.33   1
   2   4 -10   20.34    3.34   1
   2   4  -9    3.10    2.18   1
   2   4  -8   27.14    2.29   1
   2   4  -7   36.48    2.54   1
   2   4  -6   16.48    2.27   1
   2   4  -5   11.70    2.33   1
   2   4  -4  716.63   20.35   1
   2   4  -3   60.53    2.02   1
   2   4  -2  538.24   12.99   1
   2   4  -1    2.10    1.19   1
   2   4   0  203.92    4.57   1
   2   4   1    1.21    1.30   1
   2   4   2   22.18    1.51   1
   2   4   3  243.05    6.24   1
   2   4   4   51.70    1.58   1
   2   4   5   47.06    2.74   1
   2   4   6  316.84    8.90   1
   2   4   7    4.71    2.21   1
   2   4   8   47.06    2.61   1
   2   4   9    9.18    3.09   1
   2   4  10    1.99    2.20   1
   2   4  11   86.49    4.46   1
   2   4  12  114.49    6.21   1
   2   4  13    2.50    3.70   1
   2   4  14   16.40    5.02   1
   2   4  15   27.14    4.90   1
   2   6  -9    6.00    3.38   1
   2   6  -8   36.72    4.24   1
   2   6  -7    3.80    2.89   1
   2   6  -6   35.16    3.32   1
   2   6  -5   14.52    3.20   1
   2   6  -4   33.64    3.60   1
   2   6  -3    3.10    2.50   1
   2   6  -2   82.26    3.99   1
   2   6  -1    7.62    2.48   1
   2   6   0   40.07    4.05   1
   2   6   1   49.00    4.06   1
   2   6   2    1.59    2.60   1
   2   6   3   37.70    3.56   1
   2   6   4   69.72    4.18   1
   2   6   5    8.70    2.89   1
   2   6   6    2.89    2.79   1
   2   6   7    2.50    3.29   1
   2   6   8    3.39    3.90   1
   2   6   9    7.02    3.29   1
   3  -5 -13   67.73    7.90   1
   3  -5 -12   -4.58    4.71   1
   3  -5 -11  113.64   10.87   1
   3  -5 -10    0.59    5.56   1
   3  -5  -9   48.44    5.15   1
   3  -5  -8   46.10    6.65   1
   3  -5  -7   -1.59    3.18   1
   3  -5  -6   45.16    4.84   1
   3  -5  -5  149.08   10.50   1
   3  -5  -4  145.20   10.85   1
   3  -5  -3  120.78    7.69   1
   3  -5  -2   83.54    6.95   1
   3  -5  -1    3.20    2.61   1
   3  -5   0    1.49    1.29   1
   3  -5   1   80.46    2.87   1
   3  -5   2   10.11    2.42   1
   3  -5   3  207.65   16.72   1
   3  -5   4   48.72    4.47   1
   3  -5   5   84.46    5.70   1
   3  -5   6   30.47    5.08   1
   3  -5   7    4.00    3.52   1
   3  -5   8   28.09    4.66   1
   3  -5   9    5.62    3.89   1
   3  -5  10   20.70    5.64   1
   3  -5  11   48.72    7.12   1
   3  -5  12    0.59    6.16   1
   3  -5  13   33.87    7.45   1
   3  -3 -17    1.21    6.73   1
   3  -3 -16    8.53    5.72   1
   3  -3 -15    1.30    5.11   1
   3  -3 -14   76.04    7.32   1
   3  -3 -13  137.59    8.68   1
   3  -3 -12    5.29    4.69   1
   3  -3 -11  275.89   11.96   1
   3  -3 -10   -3.20    3.90   1
   3  -3  -9   19.71    3.64   1
   3  -3  -8   84.64    4.42   1
   3  -3  -7    9.18    2.73   1
   3  -3  -6   52.27    3.04   1
   3  -3  -5  298.25   11.74   1
   3  -3  -4   26.63    2.37   1
   3  -3  -3  201.36    6.24   1
   3  -3  -2  362.90    8.76   1
   3  -3  -1    3.10    0.70   1
   3  -3   0    3.80    0.82   1
   3  -3   1  304.85    8.03   1
   3  -3   2   46.10    1.49   1
   3  -3   3  721.46   19.88   1
   3  -3   4  129.50    4.55   1
   3  -3   5  516.65   18.18   1
   3  -3   6   99.20    3.78   1
   3  -3   7    0.71    1.31   1
   3  -3   8   61.15    2.82   1
   3  -3   9   59.91    3.25   1
   3  -3  10   -5.62    4.41   1
   3  -3  11   36.00    2.64   1
   3  -3  12   51.84    4.90   1
   3  -3  13   86.49    6.51   1
   3  -3  14   89.11    8.31   1
   3  -3  15    7.40    5.60   1
   3  -3  16    6.10    5.38   1
   3  -3  17   17.39    7.09   1
   3  -1 -18   14.82    6.01   1
   3  -1 -17   20.16    4.13   1
   3  -1 -16   66.42    4.73   1
   3  -1 -15   11.29    3.29   1
   3  -1 -14   46.92    3.56   1
   3  -1 -13  590.98   22.37   1
   3  -1 -12   10.69    2.68   1
   3  -1 -11  453.69   16.19   1
   3  -1 -10   69.56    3.34   1
   3  -1  -9   53.00    2.91   1
   3  -1  -8   72.59    2.04   1
   3  -1  -7    1.00    0.90   1
   3  -1  -6  738.75   17.94   1
   3  -1  -5  112.36    2.33   1
   3  -1  -4  767.84   14.96   1
   3  -1  -3    7.08    0.69   1
   3  -1  -2   99.20    2.39   1
   3  -1  -1  215.80    4.70   1
   3  -1   0    6.10    0.69   1
   3  -1   1  640.60   15.19   1
   3  -1   2   25.10    0.90   1
   3  -1   3  249.32    6.63   1
   3  -1   4  155.25    3.99   1
   3  -1   5  659.46   15.41   1
   3  -1   6   10.37    0.90   1
   3  -1   7   48.72    1.54   1
   3  -1   8  448.59    9.32   1
   3  -1   9  119.03    3.27   1
   3  -1  10    6.10    1.09   1
   3  -1  11   46.92    1.92   1
   3  -1  12   49.84    2.97   1
   3  -1  13   90.63    3.81   1
   3  -1  14    1.49    2.29   1
   3  -1  15    5.29    3.31   1
   3  -1  16   33.52    3.71   1
   3  -1  17    6.92    3.68   1
   3  -1  18    0.20    3.92   1
   3   1 -18   12.67    5.98   1
   3   1 -17   20.79    4.47   1
   3   1 -16   73.96    5.16   1
   3   1 -15   16.40    3.56   1
   3   1 -14   41.73    5.68   1
   3   1 -13  577.92   22.12   1
   3   1 -12    8.82    3.92   1
   3   1 -11  438.06   13.40   1
   3   1 -10   71.06    2.87   1
   3   1  -9   52.42    2.03   1
   3   1  -8   71.06    2.02   1
   3   1  -7    0.90    0.89   1
   3   1  -6  692.74   13.16   1
   3   1  -5  113.42    2.77   1
   3   1  -4  773.40   16.13   1
   3   1  -3    7.51    0.71   1
   3   1  -2   99.80    2.40   1
   3   1  -1  207.36    4.90   1
   3   1   0    3.10    0.60   1
   3   1   1  664.09   14.43   1
   3   1   2   27.77    0.95   1
   3   1   3  235.01    4.60   1
   3   1   4  143.04    2.87   1
   3   1   5  668.22   12.93   1
   3   1   6    9.80    0.81   1
   3   1   7   46.38    1.63   1
   3   1   8  444.37    9.28   1
   3   1   9  111.94    2.96   1
   3   1  10    6.60    1.49   1
   3   1  11   49.14    1.96   1
   3   1  12   45.83    2.84   1
   3   1  13   98.41    3.37   1
   3   1  14    2.89    1.80   1
   3   1  15   12.11    2.99   1
   3   1  16   42.90    4.45   1
   3   1  17    8.58    3.69   1
   3   1  18   -9.92    5.29   1
   3   3 -17   -8.29    7.72   1
   3   3 -16    6.40    6.32   1
   3   3 -15    3.80    5.69   1
   3   3 -14   72.59    5.28   1
   3   3 -13  132.71    6.91   1
   3   3 -12    6.10    3.31   1
   3   3 -11  281.23    9.73   1
   3   3 -10    2.40    1.21   1
   3   3  -9   13.03    1.30   1
   3   3  -8   74.48    2.24   1
   3   3  -7    6.71    0.88   1
   3   3  -6   54.02    1.62   1
   3   3  -5  287.30    8.81   1
   3   3  -4   29.05    2.16   1
   3   3  -3  200.22    6.79   1
   3   3  -2  378.30    8.95   1
   3   3  -1    1.90    0.91   1
   3   3   0    1.80    0.80   1
   3   3   1  305.55    5.94   1
   3   3   2   46.65    1.37   1
   3   3   3  717.70   14.47   1
   3   3   4  127.01    2.48   1
   3   3   5  510.76    9.49   1
   3   3   6   98.41    2.38   1
   3   3   7   -1.00    0.70   1
   3   3   8   59.14    1.85   1
   3   3   9   57.15    1.97   1
   3   3  10    3.50    1.31   1
   3   3  11   36.60    2.42   1
   3   3  12   51.27    3.29   1
   3   3  13   60.68    4.52   1
   3   3  14   77.62    5.29   1
   3   3  15   -5.52    4.09   1
   3   3  16    3.61    7.30   1
   3   3  17   11.83    8.74   1
   3   5 -13   64.96    6.93   1
   3   5 -12   -4.08    4.81   1
   3   5 -11  107.12    7.04   1
   3   5 -10    2.19    2.99   1
   3   5  -9   40.70    3.32   1
   3   5  -8   50.27    3.55   1
   3   5  -7   -1.69    2.39   1
   3   5  -6   40.20    2.79   1
   3   5  -5  148.35    5.12   1
   3   5  -4  146.89    5.33   1
   3   5  -3  135.72    4.89   1
   3   5  -2   83.91    2.93   1
   3   5  -1    5.11    1.49   1
   3   5   0    2.99    1.90   1
   3   5   1   84.46    2.94   1
   3   5   2    6.71    1.81   1
   3   5   3  230.43    6.07   1
   3   5   4   55.65    3.13   1
   3   5   5   91.78    4.02   1
   3   5   6   31.81    2.71   1
   3   5   7    6.30    2.71   1
   3   5   8   40.07    3.04   1
   3   5   9    4.49    2.59   1
   3   5  10   17.31    3.08   1
   3   5  11   37.70    5.16   1
   3   5  12   -0.90    4.71   1
   3   5  13   31.81    5.75   1
   4  -6  -9    6.10    4.50   1
   4  -6  -8   22.75    5.44   1
   4  -6  -7   12.82    5.37   1
   4  -6  -6   15.52    4.81   1
   4  -6  -5   24.50    5.25   1
   4  -6  -4   24.60    4.36   1
   4  -6  -2   13.69    3.18   1
   4  -6  -1   35.88    3.35   1
   4  -6   2    4.20    2.91   1
   4  -6   3    1.90    3.39   1
   4  -6   4    6.40    3.19   1
   4  -6   5   24.21    4.72   1
   4  -6   6   -2.59    4.51   1
   4  -6   7   14.59    5.20   1
   4  -6   8   13.10    6.08   1
   4  -6   9   14.21    5.28   1
   4  -4 -15   16.48    5.93   1
   4  -4 -14   91.78    9.77   1
   4  -4 -13    2.50    4.71   1
   4  -4 -12   -1.90    4.50   1
   4  -4 -11   -4.00    4.48   1
   4  -4 -10    6.71    4.20   1
   4  -4  -9   15.60    4.50   1
   4  -4  -8  371.72   21.59   1
   4  -4  -7   80.46    4.84   1
   4  -4  -6  441.42   14.71   1
   4  -4  -5   41.34    3.09   1
   4  -4  -4  765.08   28.77   1
   4  -4  -3    1.00    1.40   1
   4  -4  -2   84.64    2.94   1
   4  -4  -1    4.58    0.81   1
   4  -4   0   77.09    2.11   1
   4  -4   1    0.71    1.01   1
   4  -4   2  187.69    4.93   1
   4  -4   3   30.58    1.66   1
   4  -4   4   30.80    2.55   1
   4  -4   5    2.99    2.21   1
   4  -4   6   37.82    3.44   1
   4  -4   7    1.80    2.30   1
   4  -4   8  128.37    7.93   1
   4  -4   9  221.12   12.19   1
   4  -4  10   54.46    6.35   1
   4  -4  11    0.20    5.34   1
   4  -4  12  199.94   11.88   1
   4  -4  13   25.30    5.43   1
   4  -4  14    6.00    5.59   1
   4  -4  15    2.19    5.48   1
   4  -2 -18   18.32    6.68   1
   4  -2 -17   -1.30    5.61   1
   4  -2 -16   50.27    6.81   1
   4  -2 -15   -2.99    5.29   1
   4  -2 -14    4.20    2.71   1
   4  -2 -13   81.72    4.70   1
   4  -2 -12  457.10   16.68   1
   4  -2 -11   99.60    5.19   1
   4  -2 -10   88.36    4.32   1
   4  -2  -9   34.46    2.58   1
   4  -2  -8  657.92   18.47   1
   4  -2  -7  105.06    3.28   1
   4  -2  -6  165.89    5.15   1
   4  -2  -5   52.42    1.30   1
   4  -2  -4  178.22    4.81   1
   4  -2  -3   91.78    2.49   1
   4  -2  -2  602.70   13.75   1
   4  -2  -1  133.17    3.46   1
   4  -2   0   87.98    2.63   1
   4  -2   1   59.75    1.86   1
   4  -2   2   -0.40    0.79   1
   4  -2   3  286.62    8.13   1
   4  -2   4    2.89    0.99   1
   4  -2   5   20.16    0.99   1
   4  -2   6  376.75    8.93   1
   4  -2   7  116.64    3.67   1
   4  -2   8  221.12    6.84   1
   4  -2   9  143.28    4.55   1
   4  -2  10   81.54    3.07   1
   4  -2  11    0.71    1.41   1
   4  -2  12  317.20    9.97   1
   4  -2  13   66.42    3.26   1
   4  -2  14  107.74    4.98   1
   4  -2  15   -2.50    3.10   1
   4  -2  16  185.50   13.89   1
   4  -2  17   36.84    5.95   1
   4  -2  18    8.53    6.42   1
   4   0 -18    2.50    5.91   1
   4   0 -16   58.06    5.03   1
   4   0 -14   80.46    4.84   1
   4   0 -12    2.19    2.40   1
   4   0 -10    6.00    1.81   1
   4   0  -8  711.29   16.54   1
   4   0  -6   75.86    1.92   1
   4   0  -4  319.34    7.51   1
   4   0  -2  636.55   15.64   1
   4   0   0  693.27   14.22   1
   4   0   2 1871.43   43.26   1
   4   0   4  665.64   13.42   1
   4   0   6    0.20    0.91   1
   4   0   8  452.84   13.19   1
   4   0  10  114.92    4.29   1
   4   0  12  974.69   26.22   1
   4   0  14   50.41    3.27   1
   4   0  16    3.31    3.31   1
   4   0  18    6.92    4.89   1
   4   2 -18    7.67    6.87   1
   4   2 -17    5.52    7.61   1
   4   2 -16   53.73    8.36   1
   4   2 -15    4.41    4.49   1
   4   2 -14    0.10    2.12   1
   4   2 -13   77.26    3.52   1
   4   2 -12  467.86   19.90   1
   4   2 -11  111.94    4.23   1
   4   2 -10   90.82    3.24   1
   4   2  -9   33.06    1.73   1
   4   2  -8  635.04   13.10   1
   4   2  -7  103.02    3.05   1
   4   2  -6  176.36    3.45   1
   4   2  -5   48.86    1.82   1
   4   2  -4  168.74    4.42   1
   4   2  -3   85.93    2.22   1
   4   2  -2  580.81   12.05   1
   4   2  -1  135.02    2.79   1
   4   2   0   87.24    2.24   1
   4   2   1   58.68    1.69   1
   4   2   2   -0.10    0.71   1
   4   2   3  271.26    5.27   1
   4   2   4    1.99    0.59   1
   4   2   5   21.81    1.03   1
   4   2   6  372.49    8.88   1
   4   2   7  116.21    2.80   1
   4   2   8  231.65    6.09   1
   4   2   9  151.29    4.43   1
   4   2  10   85.38    2.77   1
   4   2  11    0.90    1.41   1
   4   2  12  299.98    7.97   1
   4   2  13   68.06    3.46   1
   4   2  14   99.20    4.78   1
   4   2  15   -2.79    2.91   1
   4   2  16  187.42   14.51   1
   4   2  17   24.40    7.61   1
   4   2  18   24.60    8.73   1
   4   4 -15    1.59    7.46   1
   4   4 -14  100.00    7.20   1
   4   4 -13    3.69    4.68   1
   4   4 -12   12.60    4.12   1
   4   4 -11   -0.71    3.71   1
   4   4 -10    1.69    2.11   1
   4   4  -9    7.78    2.12   1
   4   4  -8  387.70   10.63   1
   4   4  -7   72.08    3.57   1
   4   4  -6  446.48   10.14   1
   4   4  -5   41.86    2.59   1
   4   4  -4  755.70   22.54   1
   4   4  -3   -0.71    2.10   1
   4   4  -2   86.12    3.34   1
   4   4  -1    4.80    1.31   1
   4   4   0   77.97    1.94   1
   4   4   1    0.50    1.01   1
   4   4   2  181.71    4.04   1
   4   4   3   28.52    1.07   1
   4   4   4   28.30    1.28   1
   4   4   5    4.20    1.19   1
   4   4   6   42.25    1.43   1
   4   4   7    2.69    2.20   1
   4   4   8  132.94    4.84   1
   4   4   9  205.35    6.88   1
   4   4  10   37.95    3.08   1
   4   4  11    1.99    2.79   1
   4   4  12  164.35    8.20   1
   4   4  13   22.37    4.54   1
   4   4  14    5.11    4.52   1
   4   4  15    4.71    4.38   1
   4   6  -9    4.41    5.29   1
   4   6  -8   21.34    3.51   1
   4   6  -7    6.81    3.39   1
   4   6  -6   24.50    3.76   1
   4   6  -5   37.58    3.43   1
   4   6  -4   22.09    3.10   1
   4   6  -3    0.20    2.62   1
   4   6  -2   19.54    2.83   1
   4   6  -1   38.44    3.22   1
   4   6   0  204.20    8.86   1
   4   6   1    7.02    3.82   1
   4   6   2   -1.90    2.59   1
   4   6   3    2.40    2.70   1
   4   6   4    0.90    2.91   1
   4   6   5   24.40    3.26   1
   4   6   6    7.51    3.40   1
   4   6   7    4.80    3.11   1
   4   6   8   14.90    3.32   1
   4   6   9   18.92    3.83   1
   5  -5 -12    5.81    4.82   1
   5  -5 -11    5.81    5.01   1
   5  -5 -10    7.18    3.81   1
   5  -5  -9   32.72    5.95   1
   5  -5  -8   43.03    5.64   1
   5  -5  -7  137.59   10.79   1
   5  -5  -6    0.79    4.68   1
   5  -5  -5   -2.69    2.98   1
   5  -5  -4   14.21    3.62   1
   5  -5  -3  209.67   11.00   1
   5  -5  -2  127.46    9.03   1
   5  -5  -1  161.80    6.87   1
   5  -5   0   79.74    3.57   1
   5  -5   1   36.72    2.42   1
   5  -5   2   27.25    1.77   1
   5  -5   3  121.66    8.16   1
   5  -5   4  106.09    9.68   1
   5  -5   5   56.55    5.11   1
   5  -5   6    6.40    3.80   1
   5  -5   7   81.72    7.41   1
   5  -5   8   14.59    4.28   1
   5  -5   9   16.48    4.71   1
   5  -5  10    2.69    5.38   1
   5  -5  11    6.20    4.38   1
   5  -5  12   52.71    8.57   1
   5  -3 -16   11.22    8.11   1
   5  -3 -15  164.87   13.87   1
   5  -3 -14    5.29    5.11   1
   5  -3 -13   37.45    5.02   1
   5  -3 -12   93.12    6.95   1
   5  -3 -11    3.39    3.68   1
   5  -3 -10  785.12   29.70   1
   5  -3  -9  442.68   19.36   1
   5  -3  -8   38.56    4.10   1
   5  -3  -7  269.62   11.17   1
   5  -3  -6   39.44    3.14   1
   5  -3  -5    3.31    0.69   1
   5  -3  -4    7.51    0.88   1
   5  -3  -3    4.58    0.98   1
   5  -3  -2  229.83   10.01   1
   5  -3  -1  356.45   11.33   1
   5  -3   0  826.56   23.00   1
   5  -3   1  144.48    4.09   1
   5  -3   2  135.49    3.26   1
   5  -3   3   22.47    1.33   1
   5  -3   4    5.81    1.30   1
   5  -3   5    2.99    1.31   1
   5  -3   6   11.90    1.59   1
   5  -3   7   45.83    2.57   1
   5  -3   8   55.65    2.69   1
   5  -3   9  110.04    4.41   1
   5  -3  10   65.61    3.73   1
   5  -3  11   23.91    1.86   1
   5  -3  12   54.17    3.68   1
   5  -3  13    1.39    2.78   1
   5  -3  14   -5.38    5.20   1
   5  -3  15  146.65    9.93   1
   5  -3  16    7.78    5.47   1
   5  -1 -18    9.67    6.78   1
   5  -1 -17   22.09    3.85   1
   5  -1 -16   17.98    3.56   1
   5  -1 -15  118.59    5.88   1
   5  -1 -14   65.45    3.88   1
   5  -1 -13  186.87    7.93   1
   5  -1 -12    6.20    2.39   1
   5  -1 -11   83.36    3.47   1
   5  -1 -10   57.76    2.74   1
   5  -1  -9  461.39   12.03   1
   5  -1  -8   47.61    1.79   1
   5  -1  -7   18.40    1.20   1
   5  -1  -6  296.18    6.88   1
   5  -1  -5  528.54   14.71   1
   5  -1  -4  176.89    4.79   1
   5  -1  -3  507.60   10.81   1
   5  -1  -2    1.90    0.80   1
   5  -1  -1 1726.40   37.39   1
   5  -1   0    4.80    0.79   1
   5  -1   1 2489.01   55.88   1
   5  -1   2   15.21    0.94   1
   5  -1   3  207.07    4.32   1
   5  -1   4  472.63    9.13   1
   5  -1   5    9.00    0.90   1
   5  -1   6   74.48    2.07   1
   5  -1   7  118.81    3.27   1
   5  -1   8   21.34    2.13   1
   5  -1   9  102.82    3.65   1
   5  -1  10    5.52    1.41   1
   5  -1  11   17.14    1.74   1
   5  -1  12    3.88    1.50   1
   5  -1  13    4.28    2.11   1
   5  -1  14   38.44    3.10   1
   5  -1  15  115.99    5.39   1
   5  -1  16    9.49    3.39   1
   5  -1  17   83.91    5.13   1
   5  -1  18   38.19    4.57   1
   5   1 -18   11.09    6.73   1
   5   1 -17   31.14    7.48   1
   5   1 -16   16.00    4.40   1
   5   1 -15  115.56    6.23   1
   5   1 -14   71.23    4.22   1
   5   1 -13  169.78    5.73   1
   5   1 -12    4.88    1.50   1
   5   1 -11   91.97    4.03   1
   5   1 -10   57.15    2.42   1
   5   1  -9  440.16   12.17   1
   5   1  -8   46.65    1.50   1
   5   1  -7   19.54    1.41   1
   5   1  -6  318.98    7.14   1
   5   1  -5  553.66   10.82   1
   5   1  -4  169.78    3.91   1
   5   1  -3  535.00   11.56   1
   5   1  -2   -0.30    0.70   1
   5   1  -1 1677.72   36.04   1
   5   1   0    5.71    0.91   1
   5   1   1 2507.00   47.07   1
   5   1   2   17.98    1.02   1
   5   1   3  214.92    4.10   1
   5   1   4  478.73    8.75   1
   5   1   5   10.82    0.79   1
   5   1   6   80.46    1.97   1
   5   1   7  112.78    2.97   1
   5   1   8   24.40    1.48   1
   5   1   9   99.80    3.00   1
   5   1  10    3.20    1.00   1
   5   1  11   13.10    1.59   1
   5   1  12    3.69    2.00   1
   5   1  13    8.01    2.21   1
   5   1  14   34.93    3.43   1
   5   1  15  115.99    5.17   1
   5   1  16    0.79    2.99   1
   5   1  17   83.91    4.76   1
   5   1  18   46.38    8.04   1
   5   3 -16    2.89    7.00   1
   5   3 -15  173.19   12.90   1
   5   3 -14    4.00    3.72   1
   5   3 -13   36.84    4.25   1
   5   3 -12   81.00    5.04   1
   5   3 -11    4.49    1.70   1
   5   3 -10  804.86   23.26   1
   5   3  -9  431.81   11.64   1
   5   3  -8   25.30    1.31   1
   5   3  -7  260.50    6.13   1
   5   3  -6   36.97    1.58   1
   5   3  -5    0.79    1.00   1
   5   3  -4    5.62    1.00   1
   5   3  -3    1.59    0.81   1
   5   3  -2  240.56    4.96   1
   5   3  -1  347.45    6.34   1
   5   3   0  842.16   15.09   1
   5   3   1  144.00    3.36   1
   5   3   2  130.19    3.19   1
   5   3   3   19.18    1.23   1
   5   3   4    5.29    1.29   1
   5   3   5    1.69    0.91   1
   5   3   6   10.69    0.98   1
   5   3   7   46.51    1.64   1
   5   3   8   49.56    1.83   1
   5   3   9  114.28    4.06   1
   5   3  10   67.57    2.63   1
   5   3  11   26.11    3.58   1
   5   3  12   53.88    3.23   1
   5   3  13    5.90    5.10   1
   5   3  14    2.19    4.20   1
   5   3  15  129.96    6.84   1
   5   3  16   12.32    6.74   1
   5   5 -12    4.20    4.39   1
   5   5 -11   -1.80    4.29   1
   5   5 -10    9.00    4.32   1
   5   5  -9   16.56    3.01   1
   5   5  -8   42.77    3.14   1
   5   5  -7  146.41    5.32   1
   5   5  -6   -1.59    2.19   1
   5   5  -5   -1.21    2.51   1
   5   5  -4    6.40    2.28   1
   5   5  -3  223.80    8.08   1
   5   5  -2  129.50    3.87   1
   5   5  -1  175.30    5.83   1
   5   5   0   87.80    3.37   1
   5   5   1   41.47    2.58   1
   5   5   2   26.73    2.17   1
   5   5   3  134.33    4.64   1
   5   5   4  108.78    4.80   1
   5   5   5   58.98    3.84   1
   5   5   6    4.88    2.92   1
   5   5   7   79.74    4.47   1
   5   5   8   17.22    2.90   1
   5   5   9   14.59    2.98   1
   5   5  10    0.79    3.38   1
   5   5  11    5.38    4.87   1
   5   5  12   53.88    6.17   1
   6  -6  -8    6.92    5.42   1
   6  -6  -7    0.71    4.72   1
   6  -6  -6    6.60    5.19   1
   6  -6  -5   16.81    4.67   1
   6  -6  -4    6.71    4.92   1
   6  -6  -3    4.71    3.69   1
   6  -6  -1    3.10    3.10   1
   6  -6   2    5.90    3.21   1
   6  -6   3    6.40    3.90   1
   6  -6   4   -1.80    3.70   1
   6  -6   5   25.30    4.73   1
   6  -6   6   38.07    6.17   1
   6  -6   7   -1.10    5.21   1
   6  -6   8   25.50    5.25   1
   6  -4 -15   28.94    7.21   1
   6  -4 -14   30.69    7.31   1
   6  -4 -13   18.84    5.21   1
   6  -4 -12   86.12    6.12   1
   6  -4 -11    6.71    4.20   1
   6  -4 -10  151.29    9.59   1
   6  -4  -9   -1.00    4.90   1
   6  -4  -8  663.06   33.99   1
   6  -4  -7   19.18    4.38   1
   6  -4  -6   95.06    4.68   1
   6  -4  -5    6.50    2.50   1
   6  -4  -4   18.40    1.63   1
   6  -4  -3    0.50    1.01   1
   6  -4  -2    4.80    1.18   1
   6  -4  -1   21.53    2.23   1
   6  -4   0  121.66    4.63   1
   6  -4   1    1.69    1.40   1
   6  -4   2   67.57    3.12   1
   6  -4   3    0.00    1.00   1
   6  -4   4  166.15    5.41   1
   6  -4   5   47.75    3.73   1
   6  -4   6   23.91    1.66   1
   6  -4   7    5.90    1.41   1
   6  -4   8  345.59   14.13   1
   6  -4   9   22.47    2.18   1
   6  -4  10   48.86    6.43   1
   6  -4  11    0.50    5.13   1
   6  -4  12   10.11    5.02   1
   6  -4  13   16.56    5.45   1
   6  -4  14   33.06    6.90   1
   6  -4  15    6.60    6.68   1
   6  -2 -17   10.37    5.86   1
   6  -2 -16  143.76   11.27   1
   6  -2 -15   69.22    7.49   1
   6  -2 -14   26.94    3.01   1
   6  -2 -13   26.63    2.79   1
   6  -2 -12  139.00    5.89   1
   6  -2 -11   18.49    2.06   1
   6  -2 -10  448.59   13.98   1
   6  -2  -9   18.66    1.81   1
   6  -2  -8  161.04    5.08   1
   6  -2  -7  226.50    5.42   1
   6  -2  -6  417.38   10.62   1
   6  -2  -5   72.76    2.56   1
   6  -2  -4    1.10    0.90   1
   6  -2  -3  267.00    5.88   1
   6  -2  -2  217.86    5.02   1
   6  -2  -1   -0.50    0.91   1
   6  -2   0   92.74    2.50   1
   6  -2   1   19.10    1.14   1
   6  -2   2  884.47   23.79   1
   6  -2   3  147.87    3.65   1
   6  -2   4   61.47    2.04   1
   6  -2   5  165.89    4.12   1
   6  -2   6  850.31   21.58   1
   6  -2   7    1.00    1.30   1
   6  -2   8  207.94    7.50   1
   6  -2   9   15.60    1.50   1
   6  -2  10  335.62   12.82   1
   6  -2  11   94.67    3.50   1
   6  -2  12    9.12    1.87   1
   6  -2  13    2.99    2.21   1
   6  -2  14    8.12    2.39   1
   6  -2  15    4.88    2.92   1
   6  -2  16  178.22    9.88   1
   6  -2  17    5.20    5.61   1
   6   0 -18   15.52    4.89   1
   6   0 -16   29.81    4.26   1
   6   0 -14   51.98    3.61   1
   6   0 -12  198.53    7.61   1
   6   0 -10   18.06    2.89   1
   6   0  -8 1090.32   25.10   1
   6   0  -6   33.87    1.51   1
   6   0  -4  207.65    5.19   1
   6   0  -2  771.73   18.89   1
   6   0   0 1772.41   36.21   1
   6   0   2  541.96   10.71   1
   6   0   4  261.47    5.50   1
   6   0   6   37.45    1.59   1
   6   0   8  714.49   19.78   1
   6   0  10   -4.41    2.39   1
   6   0  12   77.44    4.58   1
   6   0  14   30.80    2.89   1
   6   0  16  250.27    9.18   1
   6   0  18   86.86    5.96   1
   6   2 -17    4.58    8.26   1
   6   2 -16  110.04   10.91   1
   6   2 -15   49.98    6.65   1
   6   2 -14   27.25    3.24   1
   6   2 -13   29.38    2.60   1
   6   2 -12  160.02    5.31   1
   6   2 -11   16.40    1.22   1
   6   2 -10  466.56   11.66   1
   6   2  -9   22.94    2.20   1
   6   2  -8  156.25    5.00   1
   6   2  -7  233.17    7.94   1
   6   2  -6  405.22   12.08   1
   6   2  -5   71.06    1.85   1
   6   2  -4    0.90    0.89   1
   6   2  -3  272.25    5.94   1
   6   2  -2  201.64    4.54   1
   6   2  -1    1.69    0.91   1
   6   2   0   87.61    2.43   1
   6   2   1   14.82    1.00   1
   6   2   2  888.04   16.69   1
   6   2   3  141.61    2.62   1
   6   2   4   60.68    1.71   1
   6   2   5  160.02    3.54   1
   6   2   6  830.59   17.29   1
   6   2   7    3.69    1.11   1
   6   2   8  198.81    5.36   1
   6   2   9   21.53    2.04   1
   6   2  10  328.70   13.05   1
   6   2  11   95.84    4.11   1
   6   2  12    7.67    1.61   1
   6   2  13   -0.50    2.22   1
   6   2  14    8.58    4.22   1
   6   2  15    6.81    4.02   1
   6   2  16  161.29    9.40   1
   6   2  17    6.92    6.00   1
   6   4 -15   30.80    8.44   1
   6   4 -14   15.68    4.51   1
   6   4 -13   16.16    4.42   1
   6   4 -12   79.74    7.14   1
   6   4 -11    6.30    3.51   1
   6   4 -10  134.79    6.04   1
   6   4  -9    4.88    2.39   1
   6   4  -8  654.34   17.39   1
   6   4  -7   29.05    2.26   1
   6   4  -6   97.42    5.72   1
   6   4  -5   11.97    3.18   1
   6   4  -4   21.44    1.67   1
   6   4  -3    1.10    0.90   1
   6   4  -2    5.02    1.21   1
   6   4  -1   23.52    1.46   1
   6   4   0  119.68    3.28   1
   6   4   1   -0.20    1.21   1
   6   4   2   57.61    1.97   1
   6   4   3    1.80    0.99   1
   6   4   4  163.58    3.33   1
   6   4   5   44.89    1.47   1
   6   4   6   20.70    1.18   1
   6   4   7    5.11    1.90   1
   6   4   8  345.96    9.67   1
   6   4   9   24.30    2.66   1
   6   4  10   59.91    3.41   1
   6   4  11    2.69    3.80   1
   6   4  12   11.83    3.72   1
   6   4  13   22.18    4.80   1
   6   4  14   27.14    4.58   1
   6   4  15    1.90    4.42   1
   6   6  -8   12.82    3.29   1
   6   6  -7    1.00    2.80   1
   6   6  -6    7.90    2.98   1
   6   6  -5    8.01    3.00   1
   6   6  -4    3.80    2.69   1
   6   6  -3    9.61    3.10   1
   6   6  -2    6.30    2.61   1
   6   6  -1   -3.61    2.62   1
   6   6   0   87.98    6.19   1
   6   6   1   51.55    4.88   1
   6   6   2   11.63    2.93   1
   6   6   3    4.58    2.78   1
   6   6   4    4.00    3.08   1
   6   6   5   15.37    3.37   1
   6   6   6   39.31    4.14   1
   6   6   7   11.09    3.60   1
   6   6   8   18.23    3.59   1
   7  -5 -12    2.40    4.71   1
   7  -5 -11   21.72    5.78   1
   7  -5 -10    6.60    4.99   1
   7  -5  -9    8.41    4.41   1
   7  -5  -8  117.29    7.15   1
   7  -5  -7    6.40    4.71   1
   7  -5  -6   35.05    5.33   1
   7  -5  -5   47.75    4.70   1
   7  -5  -4  171.61   12.58   1
   7  -5  -3  107.33    7.04   1
   7  -5  -2   34.46    2.11   1
   7  -5  -1  169.26    7.03   1
   7  -5   0   45.97    2.71   1
   7  -5   1   73.44    3.26   1
   7  -5   2    6.10    3.01   1
   7  -5   3    1.90    1.71   1
   7  -5   4  124.10    5.79   1
   7  -5   5   22.47    3.98   1
   7  -5   6    6.30    4.52   1
   7  -5   7   22.00    5.07   1
   7  -5   8   48.44    6.68   1
   7  -5   9    9.42    4.73   1
   7  -5  10   -3.20    4.80   1
   7  -5  11   56.85    6.64   1
   7  -5  12    9.49    7.02   1
   7  -3 -16   -8.01    6.23   1
   7  -3 -15    2.79    5.78   1
   7  -3 -14  115.99    8.19   1
   7  -3 -13   49.70    5.64   1
   7  -3 -12    2.40    4.49   1
   7  -3 -11  102.21    7.08   1
   7  -3 -10    7.62    1.49   1
   7  -3  -9    7.51    0.99   1
   7  -3  -8    1.00    0.90   1
   7  -3  -7    1.90    0.99   1
   7  -3  -6   17.47    1.42   1
   7  -3  -5  126.34    4.72   1
   7  -3  -4   33.99    1.63   1
   7  -3  -3   59.60    2.62   1
   7  -3  -2  219.34    7.11   1
   7  -3  -1   32.83    2.06   1
   7  -3   0  108.99    3.76   1
   7  -3   1   79.74    3.04   1
   7  -3   2   92.16    2.88   1
   7  -3   3  156.25    5.50   1
   7  -3   4   60.37    2.95   1
   7  -3   5   73.62    3.78   1
   7  -3   6   51.55    2.87   1
   7  -3   7  160.02    9.36   1
   7  -3   8    8.29    2.59   1
   7  -3   9   42.25    3.90   1
   7  -3  10  134.79    6.27   1
   7  -3  11   22.56    2.18   1
   7  -3  12    4.08    1.98   1
   7  -3  13   74.48    4.66   1
   7  -3  14   50.27    4.82   1
   7  -3  15   29.59    4.35   1
   7  -3  16   -2.19    4.00   1
   7  -1 -18   36.00    7.68   1
   7  -1 -17  152.03    8.38   1
   7  -1 -16   56.55    5.11   1
   7  -1 -15   13.18    2.98   1
   7  -1 -14    3.80    3.12   1
   7  -1 -13    1.39    2.50   1
   7  -1 -12    3.80    1.99   1
   7  -1 -11  108.99    3.97   1
   7  -1 -10   14.98    1.47   1
   7  -1  -9  145.20    3.86   1
   7  -1  -8   43.69    1.85   1
   7  -1  -7   11.22    1.41   1
   7  -1  -6  386.91   10.23   1
   7  -1  -5 1774.09   43.80   1
   7  -1  -4  326.16    7.22   1
   7  -1  -3  132.02    2.99   1
   7  -1  -2  115.99    2.80   1
   7  -1  -1  111.94    2.33   1
   7  -1   0   36.00    1.20   1
   7  -1   1 3196.77   65.59   1
   7  -1   2  328.33    6.16   1
   7  -1   3   73.27    1.88   1
   7  -1   4  116.21    2.80   1
   7  -1   5   37.58    1.35   1
   7  -1   6   98.01    2.57   1
   7  -1   7   16.97    1.40   1
   7  -1   8   90.63    3.62   1
   7  -1   9    1.69    1.51   1
   7  -1  10  240.87    8.38   1
   7  -1  11   14.06    1.73   1
   7  -1  12    5.71    2.72   1
   7  -1  13  310.82    9.87   1
   7  -1  14   32.15    2.95   1
   7  -1  15  271.59   10.88   1
   7  -1  16    4.28    2.90   1
   7  -1  17   87.05    5.41   1
   7  -1  18   -1.99    3.69   1
   7   1 -18   33.76    7.20   1
   7   1 -17  150.80   13.51   1
   7   1 -16   58.37    4.58   1
   7   1 -15   16.81    3.69   1
   7   1 -14    9.00    3.12   1
   7   1 -13    1.10    3.21   1
   7   1 -12    2.19    1.89   1
   7   1 -11  113.64    4.26   1
   7   1 -10   14.06    1.27   1
   7   1  -9  152.28    3.95   1
   7   1  -8   42.64    1.83   1
   7   1  -7    9.42    1.11   1
   7   1  -6  407.64    9.69   1
   7   1  -5 1764.00   39.48   1
   7   1  -4  325.80    9.39   1
   7   1  -3  130.19    3.42   1
   7   1  -2  117.72    2.82   1
   7   1  -1  117.07    2.60   1
   7   1   0   34.34    1.17   1
   7   1   1 3188.86   63.25   1
   7   1   2  338.19    7.72   1
   7   1   3   69.22    1.66   1
   7   1   4  117.29    2.82   1
   7   1   5   37.82    1.35   1
   7   1   6  101.20    2.62   1
   7   1   7   14.59    1.22   1
   7   1   8   91.97    2.88   1
   7   1   9    3.69    1.88   1
   7   1  10  242.74    8.10   1
   7   1  11   13.32    2.12   1
   7   1  12    5.81    1.78   1
   7   1  13  314.00   14.18   1
   7   1  14   38.19    3.46   1
   7   1  15  270.93    9.88   1
   7   1  16    6.71    2.90   1
   7   1  17   81.54    6.14   1
   7   1  18   -8.01    4.92   1
   7   3 -16    0.79    6.67   1
   7   3 -15    2.31    6.72   1
   7   3 -14   78.32    5.66   1
   7   3 -13   62.57    7.28   1
   7   3 -12    4.28    3.19   1
   7   3 -11  107.74    5.40   1
   7   3 -10    6.10    1.58   1
   7   3  -9    8.18    1.89   1
   7   3  -8    0.40    1.50   1
   7   3  -7    1.21    1.41   1
   7   3  -6   19.80    1.51   1
   7   3  -5  129.96    3.88   1
   7   3  -4   35.16    1.66   1
   7   3  -3   63.04    2.22   1
   7   3  -2  217.56    5.31   1
   7   3  -1   32.15    1.36   1
   7   3   0  107.74    2.49   1
   7   3   1   86.30    2.42   1
   7   3   2   95.84    2.55   1
   7   3   3  158.51    3.53   1
   7   3   4   60.53    1.87   1
   7   3   5   69.22    2.16   1
   7   3   6   45.02    1.74   1
   7   3   7  157.00    5.26   1
   7   3   8    5.90    1.41   1
   7   3   9   37.33    1.96   1
   7   3  10  139.71    6.62   1
   7   3  11   23.52    3.49   1
   7   3  12   -3.39    4.08   1
   7   3  13   78.68    8.34   1
   7   3  14   63.36    5.89   1
   7   3  15   25.10    5.11   1
   7   3  16   -2.31    5.93   1
   7   5 -12    6.30    5.02   1
   7   5 -11   28.09    5.30   1
   7   5 -10    6.10    4.50   1
   7   5  -9   -1.69    2.60   1
   7   5  -8  108.99    5.43   1
   7   5  -7   -0.30    2.61   1
   7   5  -6   28.41    2.98   1
   7   5  -5   36.84    4.25   1
   7   5  -4  179.83    7.51   1
   7   5  -3  122.32    5.31   1
   7   5  -2   38.44    2.48   1
   7   5  -1  176.09    5.31   1
   7   5   0   48.86    2.94   1
   7   5   1   76.21    3.32   1
   7   5   2   10.18    2.30   1
   7   5   3    1.10    2.10   1
   7   5   4  121.88    4.64   1
   7   5   5   20.61    3.36   1
   7   5   6    7.18    3.38   1
   7   5   7   22.56    3.89   1
   7   5   8   39.19    5.26   1
   7   5   9   -0.90    3.61   1
   7   5  10    5.71    5.78   1
   7   5  11   84.09    9.35   1
   7   5  12   10.69    5.10   1
   8  -6  -7    8.29    6.11   1
   8  -6  -6   -0.71    5.43   1
   8  -6  -5   24.90    5.79   1
   8  -6  -4  108.58    9.17   1
   8  -6  -3    4.08    4.61   1
   8  -6  -2   -1.39    3.40   1
   8  -6  -1   14.29    3.48   1
   8  -6   0   11.90    2.97   1
   8  -6   2   84.09    7.89   1
   8  -6   3   -4.20    3.61   1
   8  -6   4   28.20    6.05   1
   8  -6   5    7.18    4.77   1
   8  -6   6   21.44    6.02   1
   8  -6   7   -0.90    5.30   1
   8  -4 -14   -3.39    7.47   1
   8  -4 -13   10.18    5.61   1
   8  -4 -12  125.44    9.86   1
   8  -4 -11   -8.70    5.61   1
   8  -4 -10    2.50    4.30   1
   8  -4  -9   46.92    5.62   1
   8  -4  -8    6.60    3.70   1
   8  -4  -7    5.52    3.10   1
   8  -4  -6   41.22    2.95   1
   8  -4  -5   14.36    1.59   1
   8  -4  -4   41.09    2.82   1
   8  -4  -3    6.60    2.11   1
   8  -4  -2  106.71    4.13   1
   8  -4  -1   17.64    1.68   1
   8  -4   0    7.90    1.69   1
   8  -4   1    4.08    1.70   1
   8  -4   2    8.70    2.01   1
   8  -4   3    3.50    1.68   1
   8  -4   4  684.87   24.08   1
   8  -4   5   42.38    2.73   1
   8  -4   6   64.96    3.55   1
   8  -4   7   -4.71    2.21   1
   8  -4   8   97.02    4.53   1
   8  -4   9    3.20    2.29   1
   8  -4  10    5.62    2.61   1
   8  -4  11    5.81    2.70   1
   8  -4  12   -3.10    3.10   1
   8  -4  13   -1.59    2.90   1
   8  -4  14   37.45    4.28   1
   8  -2 -17   58.06    9.14   1
   8  -2 -16    3.31    6.12   1
   8  -2 -15    8.12    5.19   1
   8  -2 -14  258.24   13.82   1
   8  -2 -13   15.76    2.62   1
   8  -2 -12  120.34    5.49   1
   8  -2 -11   -1.99    1.89   1
   8  -2 -10  207.36    6.62   1
   8  -2  -9   35.05    1.66   1
   8  -2  -8    2.31    1.09   1
   8  -2  -7    0.30    1.21   1
   8  -2  -6   55.95    1.94   1
   8  -2  -5    0.40    1.20   1
   8  -2  -4   58.06    2.44   1
   8  -2  -3   44.49    1.73   1
   8  -2  -2  397.20    9.17   1
   8  -2  -1  143.28    3.59   1
   8  -2   0    1.99    0.99   1
   8  -2   1   91.78    2.49   1
   8  -2   2  218.45    5.62   1
   8  -2   3   50.41    1.85   1
   8  -2   4  670.81   16.58   1
   8  -2   5    8.41    1.22   1
   8  -2   6  228.61    6.05   1
   8  -2   7   94.09    3.49   1
   8  -2   8   63.68    2.87   1
   8  -2   9   39.31    2.26   1
   8  -2  10   17.72    2.02   1
   8  -2  11    1.21    1.80   1
   8  -2  12  224.70   10.49   1
   8  -2  13    0.00    1.00   1
   8  -2  14    0.79    2.69   1
   8  -2  15    5.11    2.71   1
   8  -2  16   13.62    4.58   1
   8  -2  17   42.90    5.76   1
   8   0 -18   -1.59    5.19   1
   8   0 -16   27.98    4.23   1
   8   0 -14   24.60    3.47   1
   8   0 -12  867.89   31.23   1
   8   0 -10  211.41    6.40   1
   8   0  -8  122.54    3.32   1
   8   0  -6  467.86   12.55   1
   8   0  -4  100.00    2.60   1
   8   0  -2  339.66    7.00   1
   8   0   0  108.37    2.50   1
   8   0   2  428.49    8.69   1
   8   0   4 3054.77   69.64   1
   8   0   6  231.95    6.09   1
   8   0   8  246.18    8.47   1
   8   0  10   96.24    3.34   1
   8   0  12   30.14    2.42   1
   8   0  14  386.91   12.98   1
   8   0  16    7.08    3.19   1
   8   0  18   79.57    5.71   1
   8   2 -17   53.58    8.64   1
   8   2 -16    3.10    7.00   1
   8   2 -15   -0.30    5.42   1
   8   2 -14  250.27    9.81   1
   8   2 -13   19.10    2.71   1
   8   2 -12  112.57    5.09   1
   8   2 -11    1.10    1.99   1
   8   2 -10  201.36    7.66   1
   8   2  -9   31.70    1.91   1
   8   2  -8    6.20    1.69   1
   8   2  -7    3.20    1.40   1
   8   2  -6   51.55    2.44   1
   8   2  -5    1.99    1.10   1
   8   2  -4   50.69    1.85   1
   8   2  -3   41.86    1.55   1
   8   2  -2  418.61    8.59   1
   8   2  -1  135.02    3.02   1
   8   2   0    1.69    0.99   1
   8   2   1   86.12    2.04   1
   8   2   2  199.66    4.24   1
   8   2   3   46.24    1.50   1
   8   2   4  638.07   13.64   1
   8   2   5    9.92    1.32   1
   8   2   6  226.50    6.62   1
   8   2   7   93.90    3.68   1
   8   2   8   62.73    2.53   1
   8   2   9   39.06    2.75   1
   8   2  10   20.98    3.11   1
   8   2  11   -6.50    3.42   1
   8   2  12  229.52    8.48   1
   8   2  13   -2.40    2.20   1
   8   2  14   -3.69    3.88   1
   8   2  15    4.58    4.79   1
   8   2  16   -2.31    4.20   1
   8   2  17   23.43    6.58   1
   8   4 -14    4.80    4.20   1
   8   4 -13    3.80    4.80   1
   8   4 -12  117.51    7.80   1
   8   4 -11   -4.80    3.81   1
   8   4 -10    4.00    2.48   1
   8   4  -9   27.25    5.64   1
   8   4  -8   -2.59    3.19   1
   8   4  -7   14.67    5.21   1
   8   4  -6   51.27    4.30   1
   8   4  -5   11.42    3.11   1
   8   4  -4   44.89    2.55   1
   8   4  -3    2.99    1.21   1
   8   4  -2  111.72    3.59   1
   8   4  -1   18.84    1.74   1
   8   4   0    5.52    1.41   1
   8   4   1    4.49    1.40   1
   8   4   2    8.53    1.40   1
   8   4   3    4.00    1.28   1
   8   4   4  670.29   15.53   1
   8   4   5   38.44    1.98   1
   8   4   6   70.39    3.36   1
   8   4   7   -0.59    2.09   1
   8   4   8   94.67    5.25   1
   8   4   9   -1.59    3.28   1
   8   4  10    0.30    3.41   1
   8   4  11    9.67    4.29   1
   8   4  12    9.67    4.60   1
   8   4  13   -2.40    5.11   1
   8   4  14   41.47    6.05   1
   8   6  -7    1.90    3.09   1
   8   6  -6    1.30    2.90   1
   8   6  -5   20.61    3.54   1
   8   6  -4  104.65    6.75   1
   8   6  -3    9.61    2.98   1
   8   6  -2    7.18    3.48   1
   8   6  -1   15.21    3.90   1
   8   6   0   16.48    6.98   1
   8   6   1   30.25    6.93   1
   8   6   2   90.63    9.33   1
   8   6   3    0.71    3.61   1
   8   6   4   29.05    4.64   1
   8   6   5   -2.50    3.98   1
   8   6   6   26.01    4.39   1
   8   6   7    7.67    4.27   1
   9  -5 -11   30.36    7.05   1
   9  -5 -10    3.80    5.62   1
   9  -5  -9   19.54    4.33   1
   9  -5  -8    4.08    5.49   1
   9  -5  -7   32.38    4.78   1
   9  -5  -6   13.47    3.89   1
   9  -5  -5   94.48    6.61   1
   9  -5  -4   16.08    4.33   1
   9  -5  -3  150.31   11.03   1
   9  -5  -2   13.76    3.56   1
   9  -5  -1    4.20    2.99   1
   9  -5   0    5.11    2.98   1
   9  -5   1   49.28    3.93   1
   9  -5   2    0.20    2.52   1
   9  -5   3   25.70    2.43   1
   9  -5   4   99.00    4.97   1
   9  -5   5    3.80    2.18   1
   9  -5   6   17.47    5.18   1
   9  -5   7   -5.52    4.32   1
   9  -5   8    5.02    3.81   1
   9  -5   9   37.70    6.63   1
   9  -5  10    9.92    6.11   1
   9  -5  11  109.20   10.45   1
   9  -3 -16   -9.92    6.93   1
   9  -3 -15   -2.59    5.80   1
   9  -3 -14    4.41    5.29   1
   9  -3 -13    8.70    5.07   1
   9  -3 -12   21.34    4.80   1
   9  -3 -11    5.52    4.61   1
   9  -3 -10   76.74    4.03   1
   9  -3  -9   33.87    2.56   1
   9  -3  -8   53.29    2.19   1
   9  -3  -7  102.62    4.25   1
   9  -3  -6    1.99    1.49   1
   9  -3  -5  244.92    7.82   1
   9  -3  -4   36.24    2.53   1
   9  -3  -3  214.62    7.03   1
   9  -3  -2  186.87    5.74   1
   9  -3  -1    7.51    1.32   1
   9  -3   0  189.06    6.33   1
   9  -3   1    2.50    1.49   1
   9  -3   2  108.16    4.16   1
   9  -3   3   95.84    4.31   1
   9  -3   4   58.83    3.37   1
   9  -3   5  234.40   10.41   1
   9  -3   6  144.00    5.52   1
   9  -3   7   34.11    3.85   1
   9  -3   8    2.19    2.69   1
   9  -3   9   11.42    3.11   1
   9  -3  10  131.10    9.16   1
   9  -3  11  124.10    5.79   1
   9  -3  12    3.80    2.42   1
   9  -3  13   60.53    4.51   1
   9  -3  14    4.00    3.60   1
   9  -3  15    4.58    3.98   1
   9  -3  16   14.52    4.72   1
   9  -1 -17   83.72    6.22   1
   9  -1 -16    2.50    4.39   1
   9  -1 -15   17.81    4.64   1
   9  -1 -14   20.16    3.59   1
   9  -1 -13  100.80    5.02   1
   9  -1 -12  114.06    5.77   1
   9  -1 -11   10.89    1.58   1
   9  -1 -10    5.52    1.60   1
   9  -1  -9   85.38    2.96   1
   9  -1  -8  109.20    3.34   1
   9  -1  -7  416.57   10.20   1
   9  -1  -6   43.43    2.11   1
   9  -1  -5  203.35    5.13   1
   9  -1  -4  233.48    5.50   1
   9  -1  -3  102.41    2.63   1
   9  -1  -2   17.31    1.08   1
   9  -1  -1  160.78    3.55   1
   9  -1   0   57.30    1.67   1
   9  -1   1  137.59    3.28   1
   9  -1   2  216.09    4.41   1
   9  -1   3  600.25   11.76   1
   9  -1   4   51.70    1.44   1
   9  -1   5  683.82   19.87   1
   9  -1   6  479.61   10.95   1
   9  -1   7  780.08   25.14   1
   9  -1   8    9.67    1.93   1
   9  -1   9  134.33    5.33   1
   9  -1  10    5.62    2.42   1
   9  -1  11  370.18   11.54   1
   9  -1  12   11.29    2.89   1
   9  -1  13  212.28    8.74   1
   9  -1  14  104.65    6.34   1
   9  -1  15    0.30    2.71   1
   9  -1  16   19.71    3.37   1
   9  -1  17   67.73    4.94   1
   9   1 -17   94.09    8.92   1
   9   1 -16    4.41    3.61   1
   9   1 -15   17.39    3.67   1
   9   1 -14   18.92    3.48   1
   9   1 -13   93.32    5.22   1
   9   1 -12  123.21    5.99   1
   9   1 -11   11.90    1.52   1
   9   1 -10    8.88    1.37   1
   9   1  -9   85.38    3.33   1
   9   1  -8  109.20    3.76   1
   9   1  -7  434.31   11.25   1
   9   1  -6   43.96    1.99   1
   9   1  -5  195.16    6.15   1
   9   1  -4  226.20    5.72   1
   9   1  -3   92.54    3.27   1
   9   1  -2   16.97    1.40   1
   9   1  -1  151.29    3.20   1
   9   1   0   52.85    1.60   1
   9   1   1  143.04    3.35   1
   9   1   2  215.21    4.40   1
   9   1   3  593.41   12.67   1
   9   1   4   51.70    1.58   1
   9   1   5  668.22   16.03   1
   9   1   6  472.19   14.78   1
   9   1   7  776.18   18.94   1
   9   1   8    6.92    2.42   1
   9   1   9  129.50    4.78   1
   9   1  10    2.19    2.60   1
   9   1  11  375.97   13.19   1
   9   1  12   13.32    3.43   1
   9   1  13  211.12    7.26   1
   9   1  14  109.62    5.86   1
   9   1  15    3.50    3.52   1
   9   1  16   20.79    3.83   1
   9   1  17   62.09    6.15   1
   9   3 -16   13.91    7.91   1
   9   3 -15    1.69    6.89   1
   9   3 -14    3.20    4.40   1
   9   3 -13   21.07    3.67   1
   9   3 -12   39.19    4.13   1
   9   3 -11   -5.62    3.32   1
   9   3 -10   79.39    5.35   1
   9   3  -9   35.52    2.74   1
   9   3  -8   49.84    2.26   1
   9   3  -7   95.45    3.13   1
   9   3  -6   -0.40    1.59   1
   9   3  -5  247.75    8.50   1
   9   3  -4   35.40    2.26   1
   9   3  -3  211.70    5.82   1
   9   3  -2  176.89    3.99   1
   9   3  -1    2.50    1.49   1
   9   3   0  186.32    5.73   1
   9   3   1    1.39    1.39   1
   9   3   2  115.78    3.66   1
   9   3   3   90.63    3.24   1
   9   3   4   60.37    2.49   1
   9   3   5  229.52    5.76   1
   9   3   6  127.46    4.52   1
   9   3   7   34.93    2.25   1
   9   3   8    2.69    1.80   1
   9   3   9   14.98    3.02   1
   9   3  10  129.05    5.00   1
   9   3  11  116.64    5.83   1
   9   3  12    6.71    3.99   1
   9   3  13   71.06    6.24   1
   9   3  14    6.60    4.78   1
   9   3  15    9.80    4.70   1
   9   3  16   14.67    5.67   1
   9   5 -11   29.70    5.45   1
   9   5 -10   -3.39    6.29   1
   9   5  -9   21.07    3.12   1
   9   5  -8   -1.39    3.59   1
   9   5  -7   38.32    5.08   1
   9   5  -6    8.70    3.72   1
   9   5  -5  105.68    6.78   1
   9   5  -4   17.39    4.34   1
   9   5  -3  145.44    6.99   1
   9   5  -2   12.39    2.18   1
   9   5  -1   -2.10    2.20   1
   9   5   0    3.50    2.51   1
   9   5   1   47.47    2.76   1
   9   5   2    4.20    2.21   1
   9   5   3   19.71    2.84   1
   9   5   4   99.60    4.39   1
   9   5   5    6.92    3.52   1
   9   5   6   21.34    3.79   1
   9   5   7   -2.69    3.51   1
   9   5   8    3.80    3.71   1
   9   5   9   37.70    5.03   1
   9   5  10    9.92    8.38   1
   9   5  11   96.63   10.22   1
  10  -6  -6   15.92    6.22   1
  10  -6  -5    5.71    4.30   1
  10  -6  -4    6.30    3.71   1
  10  -6  -3   43.30    5.13   1
  10  -6  -2   94.09    7.18   1
  10  -6  -1    3.80    3.32   1
  10  -6   0   18.92    4.00   1
  10  -6   2   21.07    4.77   1
  10  -6   3    9.80    4.70   1
  10  -6   4   19.10    5.16   1
  10  -6   5    8.53    5.49   1
  10  -6   6    6.20    6.42   1
  10  -4 -14   39.94    7.96   1
  10  -4 -13   16.16    7.72   1
  10  -4 -12   27.67    6.21   1
  10  -4 -11    8.41    4.70   1
  10  -4 -10   47.20    6.46   1
  10  -4  -9   50.55    6.54   1
  10  -4  -8   20.16    5.21   1
  10  -4  -7   33.76    5.35   1
  10  -4  -6  222.61   11.04   1
  10  -4  -5    9.80    3.38   1
  10  -4  -4   10.63    4.24   1
  10  -4  -3  100.60    5.62   1
  10  -4  -2    2.59    1.80   1
  10  -4  -1    6.40    1.52   1
  10  -4   0  218.15    8.86   1
  10  -4   1   24.21    2.36   1
  10  -4   2  175.83    7.69   1
  10  -4   3    1.90    2.10   1
  10  -4   4  470.89   17.79   1
  10  -4   5   10.63    2.41   1
  10  -4   6   -5.52    2.49   1
  10  -4   7    0.59    2.88   1
  10  -4   8    0.30    3.31   1
  10  -4   9    2.69    3.28   1
  10  -4  10   27.67    3.26   1
  10  -4  11    4.08    3.27   1
  10  -4  12   58.83    5.06   1
  10  -4  13    2.31    3.62   1
  10  -2 -16  116.21   12.29   1
  10  -2 -15   15.76    5.48   1
  10  -2 -14   15.29    6.02   1
  10  -2 -13   32.60    3.65   1
  10  -2 -12   92.35    5.38   1
  10  -2 -11   44.09    3.45   1
  10  -2 -10   22.18    1.88   1
  10  -2  -9   19.62    1.77   1
  10  -2  -8  173.45    6.32   1
  10  -2  -7    0.00    1.00   1
  10  -2  -6   26.94    1.87   1
  10  -2  -5  169.52    5.21   1
  10  -2  -4  125.66    3.81   1
  10  -2  -3  123.21    4.44   1
  10  -2  -2    4.49    1.19   1
  10  -2  -1    2.10    1.31   1
  10  -2   0  124.32    4.91   1
  10  -2   1    6.60    1.90   1
  10  -2   2  371.33   14.65   1
  10  -2   3    1.21    1.80   1
  10  -2   4   39.44    3.01   1
  10  -2   5    1.59    1.69   1
  10  -2   6   54.32    2.95   1
  10  -2   7   42.64    2.87   1
  10  -2   8  786.80   31.42   1
  10  -2   9   10.18    2.17   1
  10  -2  10    0.79    1.99   1
  10  -2  11   59.44    4.16   1
  10  -2  12   23.43    2.52   1
  10  -2  13   10.18    2.81   1
  10  -2  14   50.13    3.96   1
  10  -2  15    0.59    3.37   1
  10  -2  16   51.98    5.34   1
  10   0 -16  168.22   10.12   1
  10   0 -14   11.83    3.23   1
  10   0 -12  344.10   15.58   1
  10   0 -10  171.35    6.28   1
  10   0  -8   37.45    1.84   1
  10   0  -6    0.71    1.21   1
  10   0  -4   97.61    3.36   1
  10   0  -2   36.60    1.57   1
  10   0   0 2182.76   48.59   1
  10   0   2 2208.06   37.59   1
  10   0   4  624.00   13.99   1
  10   0   6   11.02    1.39   1
  10   0   8   23.62    2.04   1
  10   0  10   64.64    3.38   1
  10   0  12   14.67    3.06   1
  10   0  14  137.12    7.73   1
  10   0  16   27.14    3.75   1
  10   2 -16  114.92   12.86   1
  10   2 -15   22.56    6.84   1
  10   2 -14    3.69    5.68   1
  10   2 -13   34.46    3.17   1
  10   2 -12   85.93    4.45   1
  10   2 -11   36.84    2.67   1
  10   2 -10   16.97    1.81   1
  10   2  -9   16.40    2.03   1
  10   2  -8  178.22    5.61   1
  10   2  -7    3.50    1.98   1
  10   2  -6   24.30    1.87   1
  10   2  -5  169.00    4.94   1
  10   2  -4  134.79    6.97   1
  10   2  -3  123.65    4.23   1
  10   2  -2   -0.90    1.31   1
  10   2  -1   -1.10    1.20   1
  10   2   0  110.25    2.94   1
  10   2   1    2.69    1.08   1
  10   2   2  342.99    8.52   1
  10   2   3    1.49    1.29   1
  10   2   4   37.95    1.85   1
  10   2   5   -2.99    1.38   1
  10   2   6   47.33    2.34   1
  10   2   7   43.30    2.63   1
  10   2   8  770.62   23.87   1
  10   2   9   13.32    2.34   1
  10   2  10    2.10    3.19   1
  10   2  11   67.57    4.27   1
  10   2  12   26.21    4.30   1
  10   2  13    9.00    2.70   1
  10   2  14   40.45    5.34   1
  10   2  15    1.69    4.50   1
  10   2  16   60.06    6.20   1
  10   4 -14   11.49    8.00   1
  10   4 -13    2.89    4.49   1
  10   4 -12   31.25    4.81   1
  10   4 -11    6.30    3.71   1
  10   4 -10   35.52    4.77   1
  10   4  -9   43.96    4.64   1
  10   4  -8   21.53    3.99   1
  10   4  -7   34.93    3.66   1
  10   4  -6  201.07    9.36   1
  10   4  -5    7.02    3.02   1
  10   4  -4   -3.20    3.29   1
  10   4  -3   96.43    3.54   1
  10   4  -2    6.30    1.61   1
  10   4  -1    3.39    1.58   1
  10   4   0  231.34    6.08   1
  10   4   1   26.11    2.15   1
  10   4   2  175.03    5.82   1
  10   4   3    1.49    2.59   1
  10   4   4  474.37   13.07   1
  10   4   5    7.78    2.51   1
  10   4   6   -0.20    2.72   1
  10   4   7    3.69    3.00   1
  10   4   8    0.40    2.60   1
  10   4   9    4.49    2.80   1
  10   4  10   31.92    3.16   1
  10   4  11   -3.50    3.40   1
  10   4  12   62.88    5.55   1
  10   4  13    4.58    5.01   1
  10   6  -6    7.78    3.29   1
  10   6  -5    2.50    3.19   1
  10   6  -4   -6.20    5.28   1
  10   6  -3   38.94    5.62   1
  10   6  -2  104.45    7.15   1
  10   6  -1    4.49    3.82   1
  10   6   0   16.81    7.71   1
  10   6   1    1.99    5.47   1
  10   6   2   16.16    6.43   1
  10   6   3   -6.00    3.58   1
  10   6   4   31.47    4.38   1
  10   6   5    0.59    5.07   1
  10   6   6    1.30    4.40   1
  11  -5 -10    7.90    5.62   1
  11  -5  -9  118.37   11.75   1
  11  -5  -8   22.94    6.51   1
  11  -5  -7   41.73    6.59   1
  11  -5  -6    1.59    4.99   1
  11  -5  -5    1.69    4.89   1
  11  -5  -4    9.00    4.80   1
  11  -5  -3   10.63    3.98   1
  11  -5  -2   63.36    5.57   1
  11  -5  -1   56.70    4.37   1
  11  -5   0   25.70    4.06   1
  11  -5   1  187.69   10.14   1
  11  -5   2   56.85    5.13   1
  11  -5   3    8.58    3.28   1
  11  -5   4    0.10    2.84   1
  11  -5   5   11.97    3.32   1
  11  -5   7   40.20    3.80   1
  11  -5   8    2.10    4.41   1
  11  -5   9   84.82    9.58   1
  11  -5  10    3.10    6.20   1
  11  -3 -15    0.59    7.45   1
  11  -3 -14    0.30    5.42   1
  11  -3 -13   14.82    5.77   1
  11  -3 -12   17.72    6.06   1
  11  -3 -11   11.83    5.23   1
  11  -3 -10    9.00    4.80   1
  11  -3  -9  307.30   14.02   1
  11  -3  -8    8.12    4.73   1
  11  -3  -7  379.47   10.52   1
  11  -3  -6    1.39    1.70   1
  11  -3  -5  116.21    4.53   1
  11  -3  -4   -0.90    1.71   1
  11  -3  -3   43.56    2.51   1
  11  -3  -2  102.82    4.46   1
  11  -3  -1    8.01    1.70   1
  11  -3   0   -4.20    2.09   1
  11  -3   1   91.97    4.80   1
  11  -3   2   29.48    2.50   1
  11  -3   3    1.21    2.11   1
  11  -3   4  426.84   18.18   1
  11  -3   5  122.77    6.65   1
  11  -3   6   13.91    3.21   1
  11  -3   7  414.94   21.59   1
  11  -3   8  197.40   10.40   1
  11  -3   9  322.92   16.17   1
  11  -3  10   86.86    6.52   1
  11  -3  11   25.20    4.52   1
  11  -3  12    1.21    3.01   1
  11  -3  13    8.88    3.81   1
  11  -3  14   14.06    4.28   1
  11  -3  15   65.77    5.84   1
  11  -1 -17    5.38    7.28   1
  11  -1 -16   57.61    5.77   1
  11  -1 -15   33.76    4.65   1
  11  -1 -14   21.90    3.46   1
  11  -1 -13   37.70    4.05   1
  11  -1 -12   25.70    3.35   1
  11  -1 -11    3.69    2.80   1
  11  -1 -10    9.42    1.41   1
  11  -1  -9  165.12    5.40   1
  11  -1  -8  156.50    5.50   1
  11  -1  -7  161.54    4.32   1
  11  -1  -6    9.99    1.52   1
  11  -1  -5  146.17    4.11   1
  11  -1  -4   73.62    2.23   1
  11  -1  -3   20.52    1.54   1
  11  -1  -2   76.91    2.46   1
  11  -1  -1  438.48   10.05   1
  11  -1   0  120.12    3.73   1
  11  -1   1   50.69    2.14   1
  11  -1   2   40.20    2.16   1
  11  -1   3    5.02    1.70   1
  11  -1   4   87.24    2.62   1
  11  -1   5   30.58    1.55   1
  11  -1   6    0.71    1.41   1
  11  -1   7  587.09   17.45   1
  11  -1   8   -3.80    3.12   1
  11  -1   9  302.06   10.08   1
  11  -1  10   58.83    4.14   1
  11  -1  11   87.24    5.04   1
  11  -1  12   95.06    5.65   1
  11  -1  13   29.16    3.56   1
  11  -1  14   -2.89    3.60   1
  11  -1  15    5.38    3.57   1
  11  -1  16    3.61    3.00   1
  11  -1  17   16.73    4.42   1
  11   1 -17   13.40    7.69   1
  11   1 -16   58.06    8.69   1
  11   1 -15   31.81    3.72   1
  11   1 -14   19.71    3.91   1
  11   1 -13   38.44    2.85   1
  11   1 -12   30.25    3.30   1
  11   1 -11   -1.00    1.70   1
  11   1 -10    8.01    1.81   1
  11   1  -9  192.93    5.28   1
  11   1  -8  156.25    4.25   1
  11   1  -7  163.33    4.60   1
  11   1  -6   10.89    1.39   1
  11   1  -5  150.06    5.88   1
  11   1  -4   86.49    5.21   1
  11   1  -3   17.47    1.50   1
  11   1  -2   74.82    3.63   1
  11   1  -1  435.14    8.76   1
  11   1   0  125.66    3.14   1
  11   1   1   48.30    1.67   1
  11   1   2   36.36    1.81   1
  11   1   3    5.11    1.22   1
  11   1   4   78.68    3.55   1
  11   1   5   22.66    2.48   1
  11   1   6    5.81    2.22   1
  11   1   7  612.07   17.32   1
  11   1   8    8.12    2.62   1
  11   1   9  314.71   11.00   1
  11   1  10   64.80    4.35   1
  11   1  11   94.09    4.07   1
  11   1  12   95.26    4.49   1
  11   1  13   31.25    3.24   1
  11   1  14    4.71    3.69   1
  11   1  15   -2.40    4.22   1
  11   1  16    0.79    3.28   1
  11   1  17   20.70    5.91   1
  11   3 -15   16.16    6.67   1
  11   3 -14   -4.58    6.38   1
  11   3 -13   25.70    3.95   1
  11   3 -12   10.82    5.33   1
  11   3 -11    7.78    3.18   1
  11   3 -10    3.69    3.19   1
  11   3  -9  315.77   13.15   1
  11   3  -8   -1.49    2.00   1
  11   3  -7  357.59   11.35   1
  11   3  -6    1.80    1.90   1
  11   3  -5  109.41    4.39   1
  11   3  -4    5.71    1.82   1
  11   3  -3   46.24    2.18   1
  11   3  -2   96.24    3.53   1
  11   3  -1   12.89    1.72   1
  11   3   0   -0.30    1.90   1
  11   3   1   91.78    3.45   1
  11   3   2   33.76    2.56   1
  11   3   3    2.19    2.19   1
  11   3   4  423.12   11.11   1
  11   3   5  127.01    7.21   1
  11   3   6   12.89    2.80   1
  11   3   7  419.02   12.69   1
  11   3   8  187.69    6.30   1
  11   3   9  325.08   10.10   1
  11   3  10   80.46    3.95   1
  11   3  11   16.89    2.88   1
  11   3  12    1.49    3.20   1
  11   3  13    1.00    4.70   1
  11   3  14   18.84    4.69   1
  11   3  15   65.12    6.94   1
  11   5 -10    6.20    4.88   1
  11   5  -9  126.79    9.68   1
  11   5  -8   22.66    4.86   1
  11   5  -7   41.99    5.57   1
  11   5  -6    7.18    4.18   1
  11   5  -5    4.28    3.89   1
  11   5  -4   10.69    3.73   1
  11   5  -3   10.30    3.72   1
  11   5  -2   68.72    4.97   1
  11   5  -1   45.16    3.36   1
  11   5   0   29.16    3.02   1
  11   5   1  179.56    7.24   1
  11   5   2   50.98    3.57   1
  11   5   3    1.39    2.38   1
  11   5   4    1.99    2.79   1
  11   5   5    9.49    3.88   1
  11   5   6   14.21    4.37   1
  11   5   7   42.25    7.54   1
  11   5   8    3.69    5.68   1
  11   5   9   80.82   11.15   1
  11   5  10   -1.39    4.58   1
  12  -6  -4   11.70    5.68   1
  12  -6  -3   -7.29    5.40   1
  12  -6  -2   90.63    7.62   1
  12  -6  -1    6.50    4.08   1
  12  -6   0   26.63    4.75   1
  12  -6   1   -2.79    2.81   1
  12  -6   2   23.33    4.73   1
  12  -6   3   16.48    5.93   1
  12  -6   4   16.00    5.20   1
  12  -4 -13   18.40    6.86   1
  12  -4 -12   26.63    6.60   1
  12  -4 -11    9.99    6.19   1
  12  -4 -10   68.89    8.63   1
  12  -4  -9   38.81    6.11   1
  12  -4  -8   11.49    4.81   1
  12  -4  -7   48.72    5.58   1
  12  -4  -6    8.29    4.09   1
  12  -4  -5    0.50    4.02   1
  12  -4  -4   64.96    4.67   1
  12  -4  -3   32.49    4.79   1
  12  -4  -2  209.09   10.70   1
  12  -4  -1  149.82    7.59   1
  12  -4   0  752.95   30.73   1
  12  -4   1   46.24    4.22   1
  12  -4   2   -4.49    2.88   1
  12  -4   3   23.62    3.60   1
  12  -4   4   10.11    2.99   1
  12  -4   5   46.24    4.62   1
  12  -4   6   88.55    6.02   1
  12  -4   7   40.70    4.21   1
  12  -4   8  147.87    9.48   1
  12  -4   9   -5.52    3.81   1
  12  -4  10   11.22    4.09   1
  12  -4  11    0.20    4.02   1
  12  -4  12  171.09    9.68   1
  12  -4  13   12.32    4.28   1
  12  -2 -16    3.88    7.29   1
  12  -2 -15    4.08    6.10   1
  12  -2 -14   25.91    6.62   1
  12  -2 -13   -0.79    3.19   1
  12  -2 -12    7.62    2.93   1
  12  -2 -11   37.95    3.45   1
  12  -2 -10    3.50    2.51   1
  12  -2  -9    8.18    2.29   1
  12  -2  -8  611.57   19.78   1
  12  -2  -7    9.80    2.00   1
  12  -2  -6   32.60    2.28   1
  12  -2  -5   30.14    2.09   1
  12  -2  -4   88.36    3.38   1
  12  -2  -3   24.50    1.98   1
  12  -2  -2   78.68    3.02   1
  12  -2  -1    7.62    1.60   1
  12  -2   0   20.34    2.35   1
  12  -2   1  260.50   11.30   1
  12  -2   2  179.56    6.97   1
  12  -2   3   17.98    2.63   1
  12  -2   4  338.93   13.26   1
  12  -2   5   25.91    3.97   1
  12  -2   6  267.65    9.82   1
  12  -2   7   53.73    3.08   1
  12  -2   8   20.88    2.47   1
  12  -2   9   11.09    2.53   1
  12  -2  10   41.86    3.36   1
  12  -2  11   20.07    3.14   1
  12  -2  12   12.89    3.37   1
  12  -2  13    4.88    3.80   1
  12  -2  14   89.30    6.24   1
  12  -2  15    4.71    3.99   1
  12  -2  16  114.92    8.15   1
  12   0 -16   41.86    5.05   1
  12   0 -14   18.32    4.02   1
  12   0 -12   20.07    2.42   1
  12   0 -10    4.88    1.50   1
  12   0  -8  241.18   11.80   1
  12   0  -6  236.54    8.00   1
  12   0  -4 1526.46   36.73   1
  12   0  -2  209.38    5.79   1
  12   0   0 1850.72   39.58   1
  12   0   2  199.94    6.22   1
  12   0   4   99.60    4.39   1
  12   0   6   12.11    2.02   1
  12   0   8   16.40    2.84   1
  12   0  10   14.29    4.91   1
  12   0  12  160.02    9.61   1
  12   0  14   21.90    3.84   1
  12   0  16  179.02   11.77   1
  12   2 -16   -4.88    6.98   1
  12   2 -15   11.09    6.99   1
  12   2 -14   26.21    6.86   1
  12   2 -13   -3.61    5.51   1
  12   2 -12   13.76    2.30   1
  12   2 -11   43.56    3.17   1
  12   2 -10    3.39    2.91   1
  12   2  -9    4.08    2.91   1
  12   2  -8  616.03   20.35   1
  12   2  -7   17.89    2.28   1
  12   2  -6   30.14    1.87   1
  12   2  -5   31.14    2.68   1
  12   2  -4   98.41    4.36   1
  12   2  -3   23.33    2.41   1
  12   2  -2   74.65    2.94   1
  12   2  -1    5.71    1.63   1
  12   2   0   22.66    2.09   1
  12   2   1  258.24    8.36   1
  12   2   2  181.71    5.12   1
  12   2   3   14.59    2.22   1
  12   2   4  348.20   13.06   1
  12   2   5   22.56    2.18   1
  12   2   6  269.62    7.88   1
  12   2   7   55.06    2.97   1
  12   2   8   20.88    2.38   1
  12   2   9   13.10    2.90   1
  12   2  10   45.02    4.16   1
  12   2  11   19.54    3.80   1
  12   2  12    2.50    2.40   1
  12   2  13   -0.10    4.25   1
  12   2  14  102.62    7.09   1
  12   2  15    2.19    4.59   1
  12   2  16  119.25    8.52   1
  12   4 -13    6.60    4.78   1
  12   4 -12   17.14    8.28   1
  12   4 -11   15.52    5.28   1
  12   4 -10   70.73    6.22   1
  12   4  -9   47.89    4.71   1
  12   4  -8    7.62    3.59   1
  12   4  -7   62.25    5.05   1
  12   4  -6   11.90    3.38   1
  12   4  -5    7.08    3.19   1
  12   4  -4   68.39    4.63   1
  12   4  -3   35.16    2.73   1
  12   4  -2  206.78    7.48   1
  12   4  -1  154.26    4.72   1
  12   4   0  750.76   18.63   1
  12   4   1   45.29    2.83   1
  12   4   2   -2.10    2.09   1
  12   4   3   20.98    2.56   1
  12   4   4    0.20    2.41   1
  12   4   5   47.33    3.44   1
  12   4   6   92.16    5.57   1
  12   4   7   47.33    3.85   1
  12   4   8  139.00    7.78   1
  12   4   9    1.21    3.21   1
  12   4  10   13.18    4.43   1
  12   4  11    5.29    3.40   1
  12   4  12  167.18   11.38   1
  12   4  13   12.53    5.31   1
  12   6  -4   14.59    5.73   1
  12   6  -3    8.18    4.69   1
  12   6  -2  105.47    8.01   1
  12   6  -1    7.18    4.98   1
  12   6   0   39.82    7.45   1
  12   6   1    5.20    6.79   1
  12   6   2   20.98    8.06   1
  12   6   3   18.32    7.02   1
  12   6   4   19.62    4.87   1
  13  -5  -9   16.81    5.82   1
  13  -5  -8   10.37    6.76   1
  13  -5  -7   18.84    5.12   1
  13  -5  -6   20.88    5.94   1
  13  -5  -5   53.44    6.73   1
  13  -5  -4    2.31    4.20   1
  13  -5  -3  170.56   10.19   1
  13  -5  -2   -1.10    4.30   1
  13  -5  -1   47.20    4.95   1
  13  -5   0    4.88    3.89   1
  13  -5   1    0.20    3.82   1
  13  -5   2    1.30    3.69   1
  13  -5   3   92.93    6.75   1
  13  -5   4    1.30    3.90   1
  13  -5   5  110.04    9.02   1
  13  -5   6   -1.80    3.81   1
  13  -5   7   17.72    3.87   1
  13  -5   8    4.80    3.99   1
  13  -5   9    5.71    5.11   1
  13  -3 -14   17.89    7.78   1
  13  -3 -13   56.85    9.20   1
  13  -3 -12    4.28    5.38   1
  13  -3 -11  151.78   11.58   1
  13  -3 -10    0.00    1.00   1
  13  -3  -9  128.37    9.52   1
  13  -3  -8   36.48    5.07   1
  13  -3  -7   61.00    5.47   1
  13  -3  -6   91.58    4.78   1
  13  -3  -5   84.09    3.48   1
  13  -3  -4    8.53    2.28   1
  13  -3  -3   30.69    2.88   1
  13  -3  -2   97.02    4.33   1
  13  -3  -1    5.81    2.41   1
  13  -3   0   11.42    2.43   1
  13  -3   1   26.73    2.59   1
  13  -3   2  138.53    6.59   1
  13  -3   3  625.50   24.51   1
  13  -3   4  239.63   10.22   1
  13  -3   5  461.39   19.76   1
  13  -3   6   28.30    4.04   1
  13  -3   7  115.13    8.15   1
  13  -3   8   -8.88    4.17   1
  13  -3   9   12.39    4.29   1
  13  -3  10    5.62    4.22   1
  13  -3  11   12.67    5.91   1
  13  -3  12   20.61    5.18   1
  13  -3  13    5.90    4.81   1
  13  -3  14    3.39    4.78   1
  13  -1 -16    6.60    3.70   1
  13  -1 -15    9.18    4.12   1
  13  -1 -14    4.58    3.68   1
  13  -1 -13   21.07    3.76   1
  13  -1 -12   28.62    3.85   1
  13  -1 -11  211.12   10.46   1
  13  -1 -10   11.97    2.70   1
  13  -1  -9   90.06    3.61   1
  13  -1  -8   17.64    2.60   1
  13  -1  -7   70.22    3.35   1
  13  -1  -6    9.00    1.92   1
  13  -1  -5  302.06    8.69   1
  13  -1  -4   36.00    3.12   1
  13  -1  -3   45.70    2.43   1
  13  -1  -2   10.18    1.79   1
  13  -1  -1    5.71    2.10   1
  13  -1   0    7.18    1.50   1
  13  -1   1   20.88    2.74   1
  13  -1   2   39.19    3.00   1
  13  -1   3  128.60    4.76   1
  13  -1   4  115.78    4.95   1
  13  -1   5  183.33    5.69   1
  13  -1   6    8.01    2.38   1
  13  -1   7  174.24    6.34   1
  13  -1   8   71.06    3.37   1
  13  -1   9    3.39    2.39   1
  13  -1  10  142.32    5.97   1
  13  -1  11    5.90    2.82   1
  13  -1  12   53.00    4.51   1
  13  -1  13   37.45    4.28   1
  13  -1  14    8.12    4.50   1
  13  -1  15    9.67    4.11   1
  13  -1  16   30.91    6.00   1
  13   1 -16   -4.71    6.29   1
  13   1 -15    2.99    4.50   1
  13   1 -14   -1.80    3.40   1
  13   1 -13   20.16    3.68   1
  13   1 -12   38.19    2.84   1
  13   1 -11  202.21    8.82   1
  13   1 -10   11.09    2.13   1
  13   1  -9   86.30    2.97   1
  13   1  -8   16.81    1.97   1
  13   1  -7   63.68    4.31   1
  13   1  -6   10.69    2.03   1
  13   1  -5  322.92   12.94   1
  13   1  -4   35.64    4.30   1
  13   1  -3   38.19    2.60   1
  13   1  -2   11.09    3.20   1
  13   1  -1    2.89    1.80   1
  13   1   0    6.50    1.68   1
  13   1   1   17.39    1.83   1
  13   1   2   45.16    3.09   1
  13   1   3  133.40    4.85   1
  13   1   4  114.49    3.85   1
  13   1   5  174.77    6.08   1
  13   1   6    3.88    1.89   1
  13   1   7  171.61    5.50   1
  13   1   8   69.06    3.49   1
  13   1   9    1.59    2.09   1
  13   1  10  162.05    6.36   1
  13   1  11    9.12    2.48   1
  13   1  12   52.85    3.34   1
  13   1  13   29.27    3.79   1
  13   1  14   23.72    4.77   1
  13   1  15   10.18    4.78   1
  13   1  16   26.21    5.94   1
  13   3 -14   10.89    7.52   1
  13   3 -13   53.00    8.74   1
  13   3 -12   -8.18    4.80   1
  13   3 -11  151.78    7.39   1
  13   3 -10   -1.59    3.38   1
  13   3  -9  138.06    7.76   1
  13   3  -8   42.38    5.86   1
  13   3  -7   63.52    3.51   1
  13   3  -6   97.02    3.94   1
  13   3  -5   90.63    3.81   1
  13   3  -4    7.29    2.11   1
  13   3  -3   32.26    2.39   1
  13   3  -2  104.65    4.50   1
  13   3  -1    6.92    2.31   1
  13   3   0    9.99    1.90   1
  13   3   1   31.47    2.69   1
  13   3   2  128.37    4.76   1
  13   3   3  590.98   15.56   1
  13   3   4  243.36    7.80   1
  13   3   5  471.76   15.20   1
  13   3   6   27.46    3.14   1
  13   3   7  113.64    4.69   1
  13   3   8    0.30    3.11   1
  13   3   9   -1.00    2.60   1
  13   3  10   17.31    3.58   1
  13   3  11   16.97    4.37   1
  13   3  12   16.56    4.97   1
  13   3  13   13.76    4.82   1
  13   3  14   16.08    5.77   1
  13   5  -9   14.29    5.22   1
  13   5  -8   -0.71    5.33   1
  13   5  -7   24.11    5.11   1
  13   5  -6   17.89    4.99   1
  13   5  -5   51.27    5.73   1
  13   5  -4   -7.40    4.08   1
  13   5  -3  168.48    8.57   1
  13   5  -2   -8.18    4.18   1
  13   5  -1   33.41    3.12   1
  13   5   0    0.30    2.92   1
  13   5   1    4.41    2.90   1
  13   5   2    0.79    2.49   1
  13   5   3   93.32    5.02   1
  13   5   4    6.60    3.08   1
  13   5   5  110.67    7.36   1
  13   5   6   -2.31    5.62   1
  13   5   7   10.63    4.43   1
  13   5   8    7.51    4.49   1
  13   5   9   -1.99    4.48   1
  14  -4 -12   12.18    6.56   1
  14  -4 -11   14.29    7.18   1
  14  -4 -10   20.16    6.47   1
  14  -4  -9   31.92    6.55   1
  14  -4  -8   67.90    6.76   1
  14  -4  -7   13.91    4.92   1
  14  -4  -6   90.25    7.03   1
  14  -4  -5   17.39    5.00   1
  14  -4  -4  708.62   36.20   1
  14  -4  -3   18.66    4.75   1
  14  -4  -2   23.91    4.11   1
  14  -4  -1   22.56    4.56   1
  14  -4   0   22.56    3.33   1
  14  -4   1    9.18    4.00   1
  14  -4   2   81.72    5.97   1
  14  -4   3   14.52    4.04   1
  14  -4   4   33.41    4.28   1
  14  -4   5   53.29    4.96   1
  14  -4   6   51.84    4.75   1
  14  -4   7   16.40    3.89   1
  14  -4   8   44.49    4.80   1
  14  -4   9   41.47    6.18   1
  14  -4  10   16.40    5.59   1
  14  -4  11   35.64    6.45   1
  14  -4  12   -0.40    5.97   1
  14  -2 -15   -3.39    6.48   1
  14  -2 -14    6.60    6.58   1
  14  -2 -13   -6.92    5.10   1
  14  -2 -12   63.20    4.77   1
  14  -2 -11    7.62    3.09   1
  14  -2 -10    8.88    2.98   1
  14  -2  -9   24.21    5.71   1
  14  -2  -8    1.30    4.20   1
  14  -2  -7   -5.20    2.78   1
  14  -2  -6  265.36   11.08   1
  14  -2  -5  126.11    5.17   1
  14  -2  -4  146.17    6.77   1
  14  -2  -3    4.58    2.40   1
  14  -2  -2    0.00    1.00   1
  14  -2  -1   44.89    3.35   1
  14  -2   0    3.31    2.40   1
  14  -2   1   -1.10    2.39   1
  14  -2   2   13.18    2.61   1
  14  -2   3    1.39    2.78   1
  14  -2   4  502.21   32.27   1
  14  -2   5    0.79    4.08   1
  14  -2   6  124.10    6.91   1
  14  -2   7  150.31    6.87   1
  14  -2   8    4.08    2.38   1
  14  -2   9    1.39    2.78   1
  14  -2  10  120.56    6.59   1
  14  -2  11   -2.31    3.22   1
  14  -2  12  102.21    5.66   1
  14  -2  13    6.20    3.19   1
  14  -2  14   81.54    6.68   1
  14  -2  15   -6.20    4.78   1
  14   0 -16   -1.99    5.19   1
  14   0 -14   40.45    4.45   1
  14   0 -12    0.59    2.19   1
  14   0 -10   63.04    3.18   1
  14   0  -8  105.47    7.39   1
  14   0  -6  133.63    5.32   1
  14   0  -4 1984.70   60.59   1
  14   0  -2   -1.80    2.49   1
  14   0   0  253.45   11.46   1
  14   0   2   97.81    4.15   1
  14   0   4  183.87    5.97   1
  14   0   6  174.24    6.60   1
  14   0   8  149.57    5.38   1
  14   0  10   79.39    3.74   1
  14   0  12  145.68    6.28   1
  14   0  14  135.26    9.07   1
  14   0  16   14.52    5.33   1
  14   2 -15   -4.49    8.78   1
  14   2 -14   -3.39    6.59   1
  14   2 -13   -0.71    3.31   1
  14   2 -12   76.91    7.37   1
  14   2 -11    9.67    2.92   1
  14   2 -10   14.21    2.71   1
  14   2  -9   25.30    3.42   1
  14   2  -8   -1.90    2.29   1
  14   2  -7    1.80    2.30   1
  14   2  -6  289.00   11.22   1
  14   2  -5  125.22    6.27   1
  14   2  -4  144.00    5.52   1
  14   2  -3   11.22    2.48   1
  14   2  -2    3.20    1.72   1
  14   2  -1   41.99    2.46   1
  14   2   0    1.49    1.68   1
  14   2   1    0.50    2.10   1
  14   2   2   14.90    3.40   1
  14   2   3   -0.10    2.73   1
  14   2   4  514.84   21.33   1
  14   2   5   -0.20    2.21   1
  14   2   6  116.42    4.53   1
  14   2   7  151.78    6.41   1
  14   2   8    1.59    2.49   1
  14   2   9    1.30    2.51   1
  14   2  10  113.64    4.69   1
  14   2  11    5.90    2.72   1
  14   2  12   92.54    5.39   1
  14   2  13   -0.79    4.57   1
  14   2  14   83.36    7.12   1
  14   2  15    7.51    5.32   1
  14   4 -12   15.13    5.37   1
  14   4 -11   12.11    5.57   1
  14   4 -10    9.12    4.53   1
  14   4  -9   23.04    4.80   1
  14   4  -8   76.74    5.61   1
  14   4  -7    8.29    3.92   1
  14   4  -6   83.17    5.65   1
  14   4  -5   22.28    3.87   1
  14   4  -4  656.90   27.17   1
  14   4  -3   18.06    3.06   1
  14   4  -2   26.11    2.45   1
  14   4  -1   10.18    2.87   1
  14   4   0   22.94    2.59   1
  14   4   1   11.97    2.49   1
  14   4   2   90.82    4.76   1
  14   4   3   13.62    3.62   1
  14   4   4   33.06    2.99   1
  14   4   5   57.61    3.49   1
  14   4   6   45.56    3.91   1
  14   4   7   14.29    3.40   1
  14   4   8   40.20    3.55   1
  14   4   9   45.70    4.19   1
  14   4  10    7.08    4.42   1
  14   4  11   28.09    4.35   1
  14   4  12    8.88    5.78   1
  15  -5  -7   61.00    7.03   1
  15  -5  -6   -1.59    4.89   1
  15  -5  -5   83.91    7.51   1
  15  -5  -4   89.49    8.14   1
  15  -5  -3   22.56    5.41   1
  15  -5  -1   76.56    5.78   1
  15  -5   0   13.91    4.63   1
  15  -5   1   11.09    4.99   1
  15  -5   2    6.30    4.12   1
  15  -5   3   42.38    4.95   1
  15  -5   4    2.79    3.81   1
  15  -5   5   29.05    5.17   1
  15  -5   6    8.82    4.40   1
  15  -5   7   29.05    4.85   1
  15  -3 -13   73.10    9.92   1
  15  -3 -12   23.43    8.23   1
  15  -3 -11   15.21    6.24   1
  15  -3 -10   13.62    5.24   1
  15  -3  -9   16.81    6.64   1
  15  -3  -8   89.87    7.58   1
  15  -3  -7  107.12    6.83   1
  15  -3  -6   23.81    5.17   1
  15  -3  -5   52.13    5.20   1
  15  -3  -4    3.20    5.01   1
  15  -3  -3   -3.39    3.61   1
  15  -3  -2   32.83    4.81   1
  15  -3  -1  220.82    9.51   1
  15  -3   0   39.44    3.64   1
  15  -3   1  135.96    5.83   1
  15  -3   2    0.59    3.48   1
  15  -3   3  107.12    6.62   1
  15  -3   4   64.64    5.47   1
  15  -3   5   63.04    4.76   1
  15  -3   6    7.29    4.32   1
  15  -3   7    4.71    4.38   1
  15  -3   8  122.32    8.18   1
  15  -3   9    4.08    4.69   1
  15  -3  10   -5.62    5.02   1
  15  -3  11    0.59    4.67   1
  15  -3  12   -3.80    4.80   1
  15  -3  13    4.00    6.00   1
  15  -1 -15   19.80    4.98   1
  15  -1 -14    8.12    3.99   1
  15  -1 -13  133.86    7.87   1
  15  -1 -12    3.88    5.00   1
  15  -1 -11  118.59    6.32   1
  15  -1 -10   16.00    2.40   1
  15  -1  -9    2.69    2.10   1
  15  -1  -8    4.08    4.00   1
  15  -1  -7  107.33    5.18   1
  15  -1  -6   25.60    5.16   1
  15  -1  -5   39.44    2.76   1
  15  -1  -4    7.62    2.48   1
  15  -1  -3   66.75    3.92   1
  15  -1  -2  216.97   10.61   1
  15  -1  -1  248.38   11.66   1
  15  -1   0   31.14    2.68   1
  15  -1   1  252.49   13.03   1
  15  -1   2   38.81    3.24   1
  15  -1   3  261.15   11.96   1
  15  -1   4  138.06    5.41   1
  15  -1   5  148.35    5.12   1
  15  -1   6    1.30    1.89   1
  15  -1   7    9.61    2.11   1
  15  -1   8  104.24    4.90   1
  15  -1   9   35.76    3.35   1
  15  -1  10    6.92    3.10   1
  15  -1  11  147.62    6.56   1
  15  -1  12   30.25    4.18   1
  15  -1  13    3.10    3.70   1
  15  -1  14   -2.31    4.20   1
  15  -1  15    6.50    4.79   1
  15   1 -15   11.22    6.50   1
  15   1 -14    7.02    4.93   1
  15   1 -13  133.86    6.94   1
  15   1 -12    3.80    3.71   1
  15   1 -11  132.48    7.37   1
  15   1 -10   18.49    3.61   1
  15   1  -9    2.31    2.10   1
  15   1  -8    0.71    2.02   1
  15   1  -7  106.50    4.95   1
  15   1  -6   40.32    3.17   1
  15   1  -5   41.34    3.34   1
  15   1  -4    5.38    2.27   1
  15   1  -3   75.86    4.01   1
  15   1  -2  234.09    9.79   1
  15   1  -1  222.31    6.86   1
  15   1   0   33.99    2.33   1
  15   1   1  251.54    7.61   1
  15   1   2   40.32    2.54   1
  15   1   3  253.76    8.28   1
  15   1   4  138.30    5.88   1
  15   1   5  139.95    5.21   1
  15   1   6    4.80    2.19   1
  15   1   7   12.11    2.37   1
  15   1   8  111.51    4.44   1
  15   1   9   37.95    2.96   1
  15   1  10   10.63    3.59   1
  15   1  11  153.26    7.43   1
  15   1  12   28.52    3.20   1
  15   1  13    1.99    4.68   1
  15   1  14    1.39    4.79   1
  15   1  15   11.02    5.78   1
  15   3 -13   80.10   10.56   1
  15   3 -12   26.32    5.34   1
  15   3 -11   29.81    4.59   1
  15   3 -10   13.03    4.48   1
  15   3  -9   37.70    6.75   1
  15   3  -8   80.64    5.21   1
  15   3  -7   90.82    8.20   1
  15   3  -6   29.05    3.02   1
  15   3  -5   48.16    3.05   1
  15   3  -4    4.00    2.92   1
  15   3  -3   -1.59    3.48   1
  15   3  -2   39.19    2.63   1
  15   3  -1  222.01    6.85   1
  15   3   0   23.91    2.35   1
  15   3   1  124.55    6.92   1
  15   3   2   -0.90    2.20   1
  15   3   3  104.04    4.08   1
  15   3   4   75.17    3.99   1
  15   3   5   62.41    3.63   1
  15   3   6    0.71    2.60   1
  15   3   7   -1.59    3.68   1
  15   3   8  127.24    6.99   1
  15   3   9    0.79    2.88   1
  15   3  10   -1.80    3.11   1
  15   3  11    5.90    3.50   1
  15   3  12   10.37    4.70   1
  15   3  13    1.00    5.30   1
  15   5  -7   60.68    6.23   1
  15   5  -6    2.89    4.69   1
  15   5  -5   77.44    7.04   1
  15   5  -4   76.74    7.01   1
  15   5  -3    5.52    3.99   1
  15   5  -2   24.90    5.29   1
  15   5  -1   86.68    7.45   1
  15   5   0   15.37    3.53   1
  15   5   1   10.30    3.79   1
  15   5   2    2.59    3.38   1
  15   5   3   37.33    3.67   1
  15   5   4    6.60    2.98   1
  15   5   5   35.28    5.35   1
  15   5   6    9.00    4.20   1
  15   5   7   23.23    5.59   1
  16  -4 -10   45.16    6.85   1
  16  -4  -9   12.82    7.37   1
  16  -4  -8  291.04   18.08   1
  16  -4  -7   -3.31    6.41   1
  16  -4  -6   50.55    7.25   1
  16  -4  -5   -4.08    5.37   1
  16  -4  -4    0.59    4.47   1
  16  -4  -3    8.88    4.11   1
  16  -4  -2   20.61    4.81   1
  16  -4  -1   67.73    5.93   1
  16  -4   0    3.50    4.71   1
  16  -4   1   48.16    5.41   1
  16  -4   2  102.41    6.68   1
  16  -4   3   -6.40    3.80   1
  16  -4   4   10.18    4.40   1
  16  -4   5   41.60    5.55   1
  16  -4   6    0.71    4.82   1
  16  -4   7   20.70    4.37   1
  16  -4   8   17.81    4.90   1
  16  -4   9   15.60    3.87   1
  16  -4  10   -1.49    4.88   1
  16  -2 -14   -5.90    7.00   1
  16  -2 -13   -1.49    7.88   1
  16  -2 -12   29.48    4.24   1
  16  -2 -11    4.58    3.00   1
  16  -2 -10  147.14    8.01   1
  16  -2  -9   11.22    6.30   1
  16  -2  -8  103.84    8.15   1
  16  -2  -7   18.32    4.62   1
  16  -2  -6  229.52   10.30   1
  16  -2  -5   10.18    4.27   1
  16  -2  -4   18.84    2.86   1
  16  -2  -3   39.31    3.89   1
  16  -2  -2    2.31    2.31   1
  16  -2  -1   51.41    3.87   1
  16  -2   0  317.20   19.59   1
  16  -2   1  140.90    8.07   1
  16  -2   2  208.80   11.56   1
  16  -2   3   -5.02    4.12   1
  16  -2   4    0.30    2.82   1
  16  -2   5  118.16    7.61   1
  16  -2   6   40.32    5.46   1
  16  -2   7   11.70    3.90   1
  16  -2   8  316.13   13.16   1
  16  -2   9   20.34    3.43   1
  16  -2  10  112.57    6.58   1
  16  -2  11   17.98    4.07   1
  16  -2  12    1.80    3.89   1
  16  -2  13   10.63    4.43   1
  16  -2  14    6.40    4.81   1
  16   0 -14   49.84    5.37   1
  16   0 -12    4.00    4.32   1
  16   0 -10   10.89    2.38   1
  16   0  -8  228.92    9.68   1
  16   0  -6  655.87   31.24   1
  16   0  -4  106.92    5.17   1
  16   0  -2  553.19   17.88   1
  16   0   0  171.61    6.81   1
  16   0   2   21.90    2.34   1
  16   0   4   97.22    4.34   1
  16   0   6   -0.10    2.12   1
  16   0   8  745.29   31.12   1
  16   0  10    0.40    3.39   1
  16   0  12   47.20    4.26   1
  16   0  14   -0.79    4.98   1
  16   2 -14   -5.90    7.39   1
  16   2 -13   -0.59    6.27   1
  16   2 -12   27.67    4.21   1
  16   2 -11    0.40    3.59   1
  16   2 -10  143.28    5.51   1
  16   2  -9   14.67    2.60   1
  16   2  -8   89.49    4.16   1
  16   2  -7   17.22    2.49   1
  16   2  -6  218.74    7.99   1
  16   2  -5    7.18    3.11   1
  16   2  -4   27.67    4.31   1
  16   2  -3   32.26    4.77   1
  16   2  -2    1.10    2.50   1
  16   2  -1   47.89    3.46   1
  16   2   0  315.77   11.02   1
  16   2   1  146.65    6.05   1
  16   2   2  205.06    7.16   1
  16   2   3   -0.40    2.09   1
  16   2   4   -2.79    2.40   1
  16   2   5  109.20    4.60   1
  16   2   6   37.95    2.83   1
  16   2   7   13.62    3.10   1
  16   2   8  293.44   12.68   1
  16   2   9   18.40    3.17   1
  16   2  10  122.77    5.76   1
  16   2  11    6.50    4.59   1
  16   2  12    2.59    3.51   1
  16   2  13    8.01    3.40   1
  16   2  14    6.50    7.09   1
  16   4 -10   31.70    5.52   1
  16   4  -9    4.41    5.42   1
  16   4  -8  272.58   14.20   1
  16   4  -7   -6.40    6.12   1
  16   4  -6   52.71    5.66   1
  16   4  -5    8.53    4.20   1
  16   4  -4   -2.99    3.70   1
  16   4  -3   -2.99    4.39   1
  16   4  -2   25.10    3.11   1
  16   4  -1   68.39    5.46   1
  16   4   0    2.50    3.51   1
  16   4   1   51.55    4.45   1
  16   4   2   93.32    5.99   1
  16   4   3    0.30    2.82   1
  16   4   4    2.99    3.29   1
  16   4   5   39.94    3.54   1
  16   4   6    1.59    2.90   1
  16   4   7    9.92    3.40   1
  16   4   8   25.40    3.93   1
  16   4   9    6.71    3.68   1
  16   4  10    1.49    4.17   1
  17  -5  -5    9.61    6.08   1
  17  -5  -4    1.69    7.28   1
  17  -5  -3    2.89    4.90   1
  17  -5  -2   19.27    5.36   1
  17  -5  -1  128.37   10.42   1
  17  -5   0   26.94    5.71   1
  17  -5   1   72.93    7.34   1
  17  -5   2    8.70    4.60   1
  17  -5   3    4.49    5.22   1
  17  -5   4   24.90    6.39   1
  17  -5   5   -6.81    4.80   1
  17  -3 -12   -3.80    7.10   1
  17  -3 -11   15.37    6.82   1
  17  -3 -10   -2.69    4.69   1
  17  -3  -9   93.32    9.47   1
  17  -3  -8   -9.61    5.08   1
  17  -3  -7   25.00    6.10   1
  17  -3  -6   26.94    4.77   1
  17  -3  -5    3.39    5.59   1
  17  -3  -4   15.37    4.78   1
  17  -3  -3   31.02    5.35   1
  17  -3  -2    7.08    3.99   1
  17  -3  -1   68.06    5.78   1
  17  -3   0   -0.20    3.42   1
  17  -3   1   56.10    5.84   1
  17  -3   2    3.50    3.22   1
  17  -3   3    6.50    5.00   1
  17  -3   4  199.94   13.86   1
  17  -3   5   -7.90    3.60   1
  17  -3   6    9.18    4.00   1
  17  -3   7   54.46    5.17   1
  17  -3   8    5.71    5.31   1
  17  -3   9  106.92   10.96   1
  17  -3  10   27.56    7.24   1
  17  -3  11    3.61    5.51   1
  17  -3  12   -1.90    6.10   1
  17  -1 -14   -3.10    5.10   1
  17  -1 -13    2.99    3.81   1
  17  -1 -12   -5.11    3.71   1
  17  -1 -11   16.89    3.62   1
  17  -1 -10  170.56    8.36   1
  17  -1  -9  192.38    7.77   1
  17  -1  -8   18.40    5.32   1
  17  -1  -7  128.60    9.53   1
  17  -1  -6   31.02    3.12   1
  17  -1  -5  137.59    6.80   1
  17  -1  -4   19.27    2.72   1
  17  -1  -3  529.92   32.23   1
  17  -1  -2   24.01    4.21   1
  17  -1  -1  160.53    6.34   1
  17  -1   0   88.74    5.28   1
  17  -1   1  144.24    8.41   1
  17  -1   2   65.12    3.55   1
  17  -1   3    5.81    2.89   1
  17  -1   4    8.82    2.08   1
  17  -1   5    3.39    2.61   1
  17  -1   6   -4.08    2.79   1
  17  -1   7   49.84    3.25   1
  17  -1   8    2.31    2.61   1
  17  -1   9   15.52    2.68   1
  17  -1  10    4.08    3.47   1
  17  -1  11   12.53    3.61   1
  17  -1  12    7.08    4.58   1
  17  -1  13   -3.88    4.37   1
  17  -1  14   11.90    5.73   1
  17   1 -14   -2.89    6.60   1
  17   1 -13    7.62    4.58   1
  17   1 -12    1.69    2.70   1
  17   1 -11   11.42    3.52   1
  17   1 -10  170.04    7.30   1
  17   1  -9  194.60    8.09   1
  17   1  -8   19.80    3.11   1
  17   1  -7  111.30    5.49   1
  17   1  -6   31.36    4.59   1
  17   1  -5  134.33    6.72   1
  17   1  -4   19.54    3.01   1
  17   1  -3  594.38   20.97   1
  17   1  -2   24.90    4.19   1
  17   1  -1  165.89    7.99   1
  17   1   0   90.44    5.33   1
  17   1   1  135.26    6.05   1
  17   1   2   51.98    3.75   1
  17   1   3    8.53    3.10   1
  17   1   4    5.81    3.08   1
  17   1   5   -5.02    2.51   1
  17   1   6   -0.50    3.01   1
  17   1   7   54.02    3.38   1
  17   1   8    4.28    2.61   1
  17   1   9   13.91    2.91   1
  17   1  10   -4.58    3.21   1
  17   1  11   29.92    4.92   1
  17   1  12   13.10    3.19   1
  17   1  13   -5.90    5.30   1
  17   1  14    2.99    5.19   1
  17   3 -12    1.30    4.61   1
  17   3 -11   12.32    4.63   1
  17   3 -10   -1.99    4.17   1
  17   3  -9   88.92    9.81   1
  17   3  -8   -0.90    3.80   1
  17   3  -7   19.01    5.67   1
  17   3  -6   16.97    4.04   1
  17   3  -5   -2.19    3.79   1
  17   3  -4   11.83    5.44   1
  17   3  -3   20.07    4.21   1
  17   3  -2   24.60    2.98   1
  17   3  -1   68.23    3.63   1
  17   3   0    2.31    2.80   1
  17   3   1   51.41    3.30   1
  17   3   2   12.11    2.58   1
  17   3   3    0.50    2.81   1
  17   3   4  196.84    7.58   1
  17   3   5    0.30    3.31   1
  17   3   6    8.12    2.79   1
  17   3   7   53.88    5.43   1
  17   3   8   -3.39    4.20   1
  17   3   9   87.80    7.50   1
  17   3  10   14.59    5.42   1
  17   3  11    0.90    3.91   1
  17   3  12   -9.61    5.52   1
  17   5  -5   11.42    5.21   1
  17   5  -4   20.43    5.60   1
  17   5  -3   14.21    4.30   1
  17   5  -2   14.52    5.49   1
  17   5  -1  111.09    7.80   1
  17   5   0   30.03    4.06   1
  17   5   1   62.88    4.76   1
  17   5   2    8.18    3.78   1
  17   5   3    8.82    4.51   1
  17   5   4   29.27    4.87   1
  17   5   5   -2.79    4.88   1
  18  -4  -9    8.82    6.30   1
  18  -4  -8  136.42   15.18   1
  18  -4  -7   -0.71    6.03   1
  18  -4  -6   20.52    6.34   1
  18  -4  -5    1.80    5.09   1
  18  -4  -4    9.12    5.44   1
  18  -4  -3    7.40    4.68   1
  18  -4  -2   35.40    5.95   1
  18  -4  -1    1.90    5.80   1
  18  -4   0   65.45    8.09   1
  18  -4   1   -1.00    4.80   1
  18  -4   2    8.12    5.70   1
  18  -4   3    4.49    4.11   1
  18  -4   4  142.56   10.27   1
  18  -4   5   21.81    4.76   1
  18  -4   6   39.82    6.56   1
  18  -4   7   12.18    4.68   1
  18  -4   8  150.80   11.05   1
  18  -2 -13   22.75    7.06   1
  18  -2 -12  151.29   10.58   1
  18  -2 -11    9.12    3.93   1
  18  -2 -10   95.26   10.35   1
  18  -2  -9    8.70    5.72   1
  18  -2  -8   60.06    7.13   1
  18  -2  -7   -4.58    6.08   1
  18  -2  -6   30.91    5.00   1
  18  -2  -5    1.21    5.21   1
  18  -2  -4   44.89    4.02   1
  18  -2  -3   -2.10    2.70   1
  18  -2  -2   -0.10    2.63   1
  18  -2  -1   20.34    3.25   1
  18  -2   0   26.01    3.37   1
  18  -2   1   75.86    4.88   1
  18  -2   2  124.55    8.48   1
  18  -2   3   11.29    4.17   1
  18  -2   4   27.88    4.75   1
  18  -2   5   23.72    4.68   1
  18  -2   6  231.95   13.10   1
  18  -2   7   -2.31    5.11   1
  18  -2   8  123.88    9.35   1
  18  -2   9    2.99    3.91   1
  18  -2  10   27.88    4.44   1
  18  -2  11    3.50    3.59   1
  18  -2  12   68.39    5.79   1
  18  -2  13    6.30    4.92   1
  18   0 -14   18.58    5.52   1
  18   0 -12  188.51   10.43   1
  18   0 -10   92.54    4.81   1
  18   0  -8  221.41    9.52   1
  18   0  -6  476.55   16.15   1
  18   0  -4  138.30    6.12   1
  18   0  -2  152.77    6.92   1
  18   0   0   24.40    3.36   1
  18   0   2    7.02    2.28   1
  18   0   4  108.37    4.37   1
  18   0   6    5.20    2.42   1
  18   0   8  225.00    9.30   1
  18   0  10    0.79    3.77   1
  18   0  12   25.50    3.64   1
  18   0  14   11.42    6.22   1
  18   2 -13   26.11    9.61   1
  18   2 -12  139.71   13.47   1
  18   2 -11   16.16    4.18   1
  18   2 -10   99.20    6.37   1
  18   2  -9    2.99    3.39   1
  18   2  -8   59.44    3.70   1
  18   2  -7   -0.50    3.11   1
  18   2  -6   36.24    3.61   1
  18   2  -5   -1.10    3.00   1
  18   2  -4   51.27    4.15   1
  18   2  -3    0.59    2.88   1
  18   2  -2   -0.71    3.51   1
  18   2  -1   23.72    2.82   1
  18   2   0   23.62    2.72   1
  18   2   1   80.46    3.95   1
  18   2   2  119.90    5.04   1
  18   2   3    7.90    2.59   1
  18   2   4   34.81    3.78   1
  18   2   5   27.04    3.12   1
  18   2   6  228.61    7.86   1
  18   2   7    4.49    3.60   1
  18   2   8  136.89    6.32   1
  18   2   9   -2.59    2.99   1
  18   2  10   24.80    4.18   1
  18   2  11   -1.39    3.59   1
  18   2  12   74.48    5.52   1
  18   2  13   11.09    4.53   1
  18   4  -9    4.71    5.21   1
  18   4  -8  119.90    7.88   1
  18   4  -7    7.40    5.00   1
  18   4  -6    7.90    5.79   1
  18   4  -5    2.59    4.38   1
  18   4  -4   11.49    4.61   1
  18   4  -3    1.99    4.60   1
  18   4  -2   33.64    4.87   1
  18   4  -1    4.28    3.48   1
  18   4   0   65.77    5.35   1
  18   4   1    5.02    4.52   1
  18   4   2   10.69    4.71   1
  18   4   3    9.12    4.41   1
  18   4   4  138.30    9.41   1
  18   4   5   23.14    5.77   1
  18   4   6   40.70    5.49   1
  18   4   7    6.10    6.82   1
  18   4   8  134.56    7.89   1
  19  -3 -10   -5.38    6.08   1
  19  -3  -9   -4.71    6.42   1
  19  -3  -8    9.30    5.18   1
  19  -3  -7   10.30    6.87   1
  19  -3  -6   17.31    6.07   1
  19  -3  -5  143.28    9.34   1
  19  -3  -4  141.61    9.52   1
  19  -3  -3   81.36    7.22   1
  19  -3  -2    9.42    4.18   1
  19  -3  -1    5.20    4.20   1
  19  -3   0   -5.20    5.02   1
  19  -3   1    1.10    4.51   1
  19  -3   2   10.89    4.42   1
  19  -3   3   54.76    6.81   1
  19  -3   4    1.99    3.98   1
  19  -3   5  144.24   10.81   1
  19  -3   6   11.63    4.98   1
  19  -3   7   67.08    8.03   1
  19  -3   8    5.11    4.88   1
  19  -3   9    1.10    4.41   1
  19  -3  10   11.09    7.19   1
  19  -1 -13  100.00    8.80   1
  19  -1 -12    3.88    3.90   1
  19  -1 -11   17.98    3.82   1
  19  -1 -10    5.52    5.40   1
  19  -1  -9   34.46    3.76   1
  19  -1  -8    8.29    2.71   1
  19  -1  -7   12.60    3.41   1
  19  -1  -6    2.31    3.22   1
  19  -1  -5  372.88   14.29   1
  19  -1  -4   20.52    3.26   1
  19  -1  -3   50.27    3.97   1
  19  -1  -2   44.36    3.86   1
  19  -1  -1   14.21    3.02   1
  19  -1   0   11.97    4.29   1
  19  -1   1   35.64    3.58   1
  19  -1   2    3.50    3.22   1
  19  -1   3    0.71    3.61   1
  19  -1   4    2.31    3.22   1
  19  -1   5   33.52    2.78   1
  19  -1   6   66.42    5.38   1
  19  -1   7    2.99    3.08   1
  19  -1   8    1.30    2.80   1
  19  -1   9    5.20    3.78   1
  19  -1  10   28.09    4.77   1
  19  -1  11  115.13    9.23   1
  19  -1  12    5.71    4.92   1
  19  -1  13  186.32   10.92   1
  19   1 -13   84.46    9.93   1
  19   1 -12    8.82    4.40   1
  19   1 -11   10.18    3.38   1
  19   1 -10    1.49    2.59   1
  19   1  -9   42.64    3.40   1
  19   1  -8    6.92    3.00   1
  19   1  -7   20.07    4.93   1
  19   1  -6    2.89    3.09   1
  19   1  -5  410.47   15.80   1
  19   1  -4   26.94    3.53   1
  19   1  -3   62.57    4.43   1
  19   1  -2   43.43    3.95   1
  19   1  -1   18.32    4.28   1
  19   1   0   -1.10    3.00   1
  19   1   1   30.25    2.75   1
  19   1   2    2.89    2.48   1
  19   1   3   -2.69    2.69   1
  19   1   4    8.01    2.60   1
  19   1   5   39.31    3.26   1
  19   1   6   52.56    4.49   1
  19   1   7   -1.80    3.19   1
  19   1   8   -1.80    3.48   1
  19   1   9   -1.90    3.31   1
  19   1  10   36.00    4.20   1
  19   1  11  118.59    8.49   1
  19   1  12    6.81    6.21   1
  19   1  13  187.96    9.87   1
  19   3 -10    5.52    4.51   1
  19   3  -9    0.40    5.08   1
  19   3  -8   12.82    4.51   1
  19   3  -7    1.59    4.28   1
  19   3  -6   19.27    4.57   1
  19   3  -5  157.00   13.03   1
  19   3  -4  144.72   11.07   1
  19   3  -3   81.72    5.79   1
  19   3  -2   16.56    4.56   1
  19   3  -1   13.91    3.21   1
  19   3   0    0.71    2.30   1
  19   3   1   -2.40    2.91   1
  19   3   2   13.47    2.79   1
  19   3   3   52.13    3.90   1
  19   3   4   13.18    3.12   1
  19   3   5  136.89    6.55   1
  19   3   6   15.13    3.81   1
  19   3   7   55.50    6.26   1
  19   3   8   13.03    4.19   1
  19   3   9   -2.31    3.92   1
  19   3  10   19.71    4.00   1
  20  -4  -6   72.25    8.16   1
  20  -4  -5   -5.62    6.30   1
  20  -4  -4   57.15    7.86   1
  20  -4  -3   17.31    6.82   1
  20  -4  -2    7.51    5.10   1
  20  -4  -1    7.51    5.10   1
  20  -4   0   87.98    8.07   1
  20  -4   1   -6.71    5.70   1
  20  -4   2   57.76    7.30   1
  20  -4   3   16.40    5.26   1
  20  -4   4  197.12   16.01   1
  20  -4   5    5.38    4.78   1
  20  -4   6   24.60    6.05   1
  20  -2 -11   -0.59    8.75   1
  20  -2 -10   15.60    9.40   1
  20  -2  -8   -2.10    4.90   1
  20  -2  -7    3.20    5.19   1
  20  -2  -6    5.90    4.62   1
  20  -2  -5   15.92    5.19   1
  20  -2  -4  103.02    5.68   1
  20  -2  -3   26.73    4.03   1
  20  -2  -2   95.65    6.85   1
  20  -2  -1    5.90    5.39   1
  20  -2   0    2.69    2.98   1
  20  -2   1   11.97    3.18   1
  20  -2   2  189.06   12.10   1
  20  -2   3   20.07    4.66   1
  20  -2   4  110.46    8.83   1
  20  -2   5   34.11    5.14   1
  20  -2   6   78.85    7.46   1
  20  -2   7   -2.50    5.50   1
  20  -2   8    7.62    6.40   1
  20  -2   9   -0.50    5.92   1
  20  -2  10   55.80    5.53   1
  20  -2  11   78.85    7.10   1
  20   0 -12  105.47    7.19   1
  20   0 -10   34.34    4.69   1
  20   0  -8   50.55    4.69   1
  20   0  -6   10.63    3.39   1
  20   0  -4   63.20    7.00   1
  20   0  -2   73.27    6.16   1
  20   0   0   42.38    4.17   1
  20   0   2   40.70    5.36   1
  20   0   4  101.61    5.64   1
  20   0   6   46.65    3.82   1
  20   0   8   41.34    4.50   1
  20   0  10  105.47    6.57   1
  20   0  12   77.79    6.17   1
  20   2 -11   -1.80    6.49   1
  20   2 -10   20.61    6.72   1
  20   2  -9    6.60    4.32   1
  20   2  -8    9.18    3.27   1
  20   2  -7   12.32    7.30   1
  20   2  -6    3.20    3.90   1
  20   2  -5    5.38    3.90   1
  20   2  -4  100.20    6.21   1
  20   2  -3   21.16    4.32   1
  20   2  -2  119.25    8.30   1
  20   2  -1   -2.69    6.10   1
  20   2   0   10.18    3.38   1
  20   2   1    6.81    3.08   1
  20   2   2  205.64    8.32   1
  20   2   3   12.60    2.98   1
  20   2   4  120.34    5.49   1
  20   2   5   18.23    3.25   1
  20   2   6   79.57    4.64   1
  20   2   7   -2.10    3.10   1
  20   2   8   10.30    3.40   1
  20   2   9   -1.49    4.29   1
  20   2  10   42.90    6.16   1
  20   2  11   80.64    7.54   1
  20   4  -6   61.94    7.08   1
  20   4  -5   -2.50    4.71   1
  20   4  -4   60.84    6.24   1
  20   4  -3    7.40    7.18   1
  20   4  -2    2.59    7.70   1
  20   4  -1    5.52    4.79   1
  20   4   0   92.16    6.72   1
  20   4   1   -0.90    4.31   1
  20   4   2   38.94    7.24   1
  20   4   3   16.89    7.73   1
  20   4   4  203.63   17.41   1
  20   4   5    7.02    5.30   1
  20   4   6   19.18    5.43   1
  21  -3  -8    2.50    6.79   1
  21  -3  -7  111.51   11.40   1
  21  -3  -6   -0.79    6.46   1
  21  -3  -5   53.44    6.73   1
  21  -3  -4    4.08    5.78   1
  21  -3  -3   21.90    5.80   1
  21  -3  -2   50.41    7.24   1
  21  -3  -1   67.24    8.86   1
  21  -3   0    0.90    4.20   1
  21  -3   1   15.29    5.71   1
  21  -3   2   -0.30    5.93   1
  21  -3   3   55.06    7.87   1
  21  -3   4    4.58    5.39   1
  21  -3   5   11.63    5.18   1
  21  -3   6  160.28   16.46   1
  21  -3   7   66.75    8.66   1
  21  -3   8   21.07    7.89   1
  21  -1 -11   38.32    5.69   1
  21  -1 -10   40.07    4.56   1
  21  -1  -9   16.89    6.33   1
  21  -1  -8   48.30    7.37   1
  21  -1  -7    8.88    6.38   1
  21  -1  -6    5.02    3.49   1
  21  -1  -5  130.19    9.13   1
  21  -1  -4    3.20    3.19   1
  21  -1  -3  162.56    7.91   1
  21  -1  -2    3.88    3.39   1
  21  -1  -1  165.12    9.77   1
  21  -1   0   52.13    6.06   1
  21  -1   1   -6.10    3.61   1
  21  -1   2   90.44    4.95   1
  21  -1   3   10.37    3.48   1
  21  -1   4    0.30    3.31   1
  21  -1   5   34.57    4.23   1
  21  -1   6    6.20    3.09   1
  21  -1   7   67.90    4.78   1
  21  -1   8   11.63    3.61   1
  21  -1   9  257.28   13.15   1
  21  -1  10   25.81    5.38   1
  21  -1  11   55.35    6.84   1
  21   1 -11   29.16    5.83   1
  21   1 -10   42.90    5.11   1
  21   1  -9   -3.31    7.32   1
  21   1  -8   49.98    4.67   1
  21   1  -7   10.89    3.70   1
  21   1  -6   15.29    3.60   1
  21   1  -5  137.59    8.68   1
  21   1  -4   -8.58    4.92   1
  21   1  -3  161.54   12.20   1
  21   1  -2    4.71    3.39   1
  21   1  -1  154.26    7.70   1
  21   1   0   40.07    3.80   1
  21   1   1   -6.00    3.92   1
  21   1   2   83.54    4.75   1
  21   1   3   13.03    3.18   1
  21   1   4    1.49    3.29   1
  21   1   5   33.87    3.72   1
  21   1   6    9.12    3.08   1
  21   1   7   66.75    5.23   1
  21   1   8    8.82    3.62   1
  21   1   9  251.22   11.10   1
  21   1  10   38.07    5.55   1
  21   1  11   56.25    6.15   1
  21   3  -8    5.20    4.79   1
  21   3  -7   84.46    7.90   1
  21   3  -6    7.51    6.41   1
  21   3  -2   33.87    7.68   1
  21   3  -1   49.56    5.49   1
  21   3   0    2.89    3.20   1
  21   3   1   13.18    4.28   1
  21   3   2    4.00    3.28   1
  21   3   3   42.12    4.67   1
  21   3   4    4.20    3.49   1
  21   3   5    9.80    3.82   1
  21   3   6  173.71   11.60   1
  21   3   7   56.70    5.57   1
  21   3   8   24.90    5.99   1
  22  -2  -9    5.52    7.10   1
  22  -2  -8  115.78   12.27   1
  22  -2  -7   12.39    6.48   1
  22  -2  -6    0.59    5.67   1
  22  -2  -5    2.59    5.18   1
  22  -2  -4    5.38    3.80   1
  22  -2  -3    3.39    3.39   1
  22  -2  -2   26.52    4.12   1
  22  -2  -1    5.62    4.03   1
  22  -2   0  123.88    6.90   1
  22  -2   1    3.39    3.90   1
  22  -2   2   38.19    6.06   1
  22  -2   3   11.09    5.73   1
  22  -2   4    4.49    6.11   1
  22  -2   5   -4.49    5.51   1
  22  -2   6   24.40    6.82   1
  22  -2   7   -1.90    6.21   1
  22  -2   8  173.98   17.67   1
  22  -2   9    8.88    6.68   1
  22   0 -10    5.52    3.99   1
  22   0  -8    1.80    3.99   1
  22   0  -6  153.76    8.43   1
  22   0  -4   35.52    4.05   1
  22   0  -2   66.42    5.54   1
  22   0   0  472.63   19.57   1
  22   0   2   59.75    5.26   1
  22   0   4  158.76    6.80   1
  22   0   6   39.06    4.00   1
  22   0   8   19.71    5.24   1
  22   0  10   27.25    6.06   1
  22   2  -9   -4.88    4.38   1
  22   2  -8   99.60    8.38   1
  22   2  -7   -0.90    6.21   1
  22   2  -6   -9.00    5.52   1
  22   2  -5    4.41    4.28   1
  22   2  -4    5.29    4.42   1
  22   2  -3   13.32    4.38   1
  22   2  -2   31.14    6.81   1
  22   2  -1    4.71    4.30   1
  22   2   0  107.12    9.73   1
  22   2   1    1.10    3.70   1
  22   2   2   39.82    3.79   1
  22   2   3    6.40    3.90   1
  22   2   4   -5.71    4.40   1
  22   2   5    2.99    3.60   1
  22   2   6   30.36    4.52   1
  22   2   7    6.10    4.00   1
  22   2   8  159.01    8.57   1
  22   2   9    1.80    5.68   1
  23  -3  -5   -0.71    6.62   1
  23  -3  -4   47.06    8.09   1
  23  -3  -3   10.82    5.79   1
  23  -3  -2   14.67    6.13   1
  23  -3  -1   19.18    6.66   1
  23  -3   0   44.76    6.82   1
  23  -3   1   18.32    7.79   1
  23  -3   2   16.08    6.18   1
  23  -3   3   47.33    7.84   1
  23  -3   4  -13.10    6.73   1
  23  -3   5   60.84    7.96   1
  23  -1  -9   66.75    7.03   1
  23  -1  -8   26.01    4.59   1
  23  -1  -7   13.91    6.64   1
  23  -1  -6    2.10    3.92   1
  23  -1  -5   -2.99    5.71   1
  23  -1  -4    5.02    4.30   1
  23  -1  -3   30.36    4.63   1
  23  -1  -2    5.62    3.51   1
  23  -1  -1  110.25    8.40   1
  23  -1   0    8.12    3.99   1
  23  -1   1   67.08    6.06   1
  23  -1   2   11.09    3.80   1
  23  -1   3   90.44    5.90   1
  23  -1   4    4.58    6.21   1
  23  -1   5   34.57    5.88   1
  23  -1   6   -2.50    4.71   1
  23  -1   7  117.72   12.37   1
  23  -1   8    3.50    4.49   1
  23  -1   9   77.97    5.65   1
  23   1  -9   78.68    6.92   1
  23   1  -8   28.62    4.92   1
  23   1  -7   16.89    7.56   1
  23   1  -6   -5.02    3.72   1
  23   1  -5    3.39    4.38   1
  23   1  -4    3.88    4.29   1
  23   1  -3   27.56    4.09   1
  23   1  -2    3.69    4.38   1
  23   1  -1  118.59    8.93   1
  23   1   0   12.18    4.40   1
  23   1   1   67.73    4.94   1
  23   1   2   15.13    4.51   1
  23   1   3   99.80    5.59   1
  23   1   4    0.59    3.37   1
  23   1   5   18.66    4.06   1
  23   1   6   -1.90    3.70   1
  23   1   7  113.64    6.82   1
  23   1   8    4.88    5.79   1
  23   1   9   70.22    6.37   1
  23   3  -3    3.31    7.21   1
  23   3  -2    4.08    7.60   1
  23   3   0   44.36    8.66   1
  23   3   1   13.62    4.58   1
  23   3   2    7.78    3.91   1
  23   3   3   46.65    5.33   1
  23   3   4    0.71    4.22   1
  23   3   5   58.22    5.34   1
  24  -2  -6   16.32    7.92   1
  24  -2  -5    6.30    6.28   1
  24  -2  -4   12.39    7.11   1
  24  -2  -3    3.69    4.38   1
  24  -2  -2   98.21    8.72   1
  24  -2  -1   10.18    4.78   1
  24  -2   0    3.20    4.40   1
  24  -2   1   -4.41    8.19   1
  24  -2   2    1.69    6.29   1
  24  -2   3    0.50    6.53   1
  24  -2   4  211.41   18.32   1
  24  -2   5   18.32    6.51   1
  24  -2   6    6.50    6.48   1
  24   0  -8   -5.11    4.70   1
  24   0  -6   33.87    7.57   1
  24   0  -4  305.20   17.12   1
  24   0  -2  226.50   14.15   1
  24   0   0  151.29    8.12   1
  24   0   2  -11.22    6.90   1
  24   0   4   29.16    4.97   1
  24   0   6    3.31    3.89   1
  24   0   8   26.42    6.27   1
  24   2  -6   11.09    8.13   1
  24   2  -5    3.61    4.71   1
  24   2  -4    2.19    4.80   1
  24   2  -3    3.88    4.89   1
  24   2  -2   98.21    8.13   1
  24   2  -1   12.82    6.52   1
  24   2   0   -4.80    4.51   1
  24   2   1   -3.20    6.41   1
  24   2   2   -1.21    4.03   1
  24   2   3   -1.21    4.03   1
  24   2   4  197.96   10.41   1
  24   2   5    5.62    4.41   1
  24   2   6   -0.10    4.86   1
  25  -1  -6   13.91    4.63   1
  25  -1  -5   49.84    8.47   1
  25  -1  -4  -13.69    8.21   1
  25  -1  -3   63.36    6.37   1
  25  -1  -2    7.29    4.70   1
  25  -1  -1   13.99    4.41   1
  25  -1   0    4.28    4.31   1
  25  -1   1   90.44    8.56   1
  25  -1   2   -2.19    4.38   1
  25  -1   3  104.86    9.42   1
  25  -1   4   57.76    9.27   1
  25  -1   5   49.56    6.20   1
  25  -1   6    2.40    4.99   1
  25   1  -6   13.40    7.10   1
  25   1  -5   54.91    5.93   1
  25   1  -4    2.31    5.32   1
  25   1  -3   65.93    6.66   1
  25   1  -2    7.78    4.58   1
  25   1  -1   23.52    8.05   1
  25   1   0   -7.78    5.19   1
  25   1   1   89.87    9.86   1
  25   1   2    1.49    4.98   1
  25   1   3  108.58    7.92   1
  25   1   4   56.85    6.03   1
  25   1   5   48.44    6.40   1
  25   1   6   -6.40    5.92   1
  26   0  -4  439.74   23.91   1
  26   0  -2   -0.20    4.72   1
  26   0   0   44.36    6.26   1
  26   0   2   21.44    5.46   1
  26   0   4   -6.50    8.01   1
   0   0   0    0.00    0.00   0
;
_shelx_hkl_checksum     30397
_shelx_res_file
;
    shelx.res created by SHELXL-2014/7
TITL ED3 at 130K yellow plate ES16  0.6 0.35 0.1
CELL  0.71073  21.2141   5.5370  15.3045   90.000   90.310   90.000
ZERR     4.00   0.0009   0.0003   0.0008    0.000    0.002    0.000
LATT   7
SYMM  - X,   Y, 1/2 - Z
SFAC  S    NA   O    N    C    H
UNIT  8 8 40 8 48 64
MERG   2
dfix .88 .01 o1w h1w o1w h2w o2w h3w o2w h4w
dfix 1.33 .02 h1w h2w h3w h4w
EQIV $1 x, y-1, z
HTAB O1W O2W_$1
HTAB O1W O2_$1
HTAB O1W O3_$1
EQIV $2 -x, y, -z+1/2
HTAB O2W O1_$2
EQIV $3 x-1/2, y+1/2, z
HTAB O2W N1_$3
FMAP   2
PLAN   20
ACTA    52.00
BOND   $H
CONF
LIST   4
L.S.   8
TEMP  -143.00
WGHT    0.034200    3.017900
FVAR       0.24502
S1    1    0.091435    0.748644    0.310755    11.00000    0.01609    0.01776 =
         0.01753    0.00312    0.00048    0.00254
NA1   2    0.000000    0.275880    0.250000    10.50000    0.02295    0.01853 =
         0.02420    0.00000    0.00032    0.00000
NA2   2    0.000000    0.500000    0.500000    10.50000    0.02195    0.01792 =
         0.01854    0.00027    0.00024    0.00003
O1    3    0.082037    0.577747    0.239435    11.00000    0.02127    0.02569 =
         0.02905   -0.00612   -0.00306    0.00167
O2    3    0.054118    0.688871    0.386556    11.00000    0.02288    0.05653 =
         0.02594    0.01571    0.00634    0.00791
O3    3    0.084547    0.997613    0.283509    11.00000    0.02585    0.01932 =
         0.04250    0.00580   -0.00768    0.00454
O1W   3   -0.016367    0.164294    0.406657    11.00000    0.02546    0.02072 =
         0.02502   -0.00235   -0.00003    0.00166
O2W   3   -0.088526    0.723114    0.435986    11.00000    0.02006    0.03361 =
         0.02300    0.00206   -0.00053    0.00173
N1    4    0.271675    0.303525    0.479625    11.00000    0.01942    0.01839 =
         0.01812   -0.00024   -0.00140    0.00277
C1    5    0.171324    0.715023    0.344487    11.00000    0.01614    0.01744 =
         0.01351   -0.00198    0.00093    0.00232
C2    5    0.187511    0.519251    0.396212    11.00000    0.01886    0.01571 =
         0.01941    0.00152    0.00222    0.00031
AFIX  43
H2    6    0.156700    0.403025    0.412134    11.00000   -1.20000
AFIX   0
C3    5    0.249898    0.495420    0.424607    11.00000    0.02252    0.01665 =
         0.01554   -0.00013   -0.00100    0.00242
C4    5    0.295419    0.661032    0.398467    11.00000    0.01697    0.02300 =
         0.01875   -0.00312   -0.00135    0.00111
AFIX  43
H4    6    0.337975    0.641586    0.416785    11.00000   -1.20000
AFIX   0
C5    5    0.278654    0.854094    0.345764    11.00000    0.02148    0.02012 =
         0.01998   -0.00124    0.00150   -0.00530
AFIX  43
H5    6    0.309773    0.966443    0.327550    11.00000   -1.20000
AFIX   0
C6    5    0.216101    0.883698    0.319404    11.00000    0.02450    0.01516 =
         0.01486    0.00059    0.00016    0.00031
AFIX  43
H6    6    0.204229    1.018332    0.284534    11.00000   -1.20000
AFIX   0
H1W   6    0.017214    0.076307    0.399035    11.00000    0.06628
H2W   6   -0.044654    0.052439    0.414946    11.00000    0.07579
H3W   6   -0.088849    0.675629    0.382032    11.00000    0.05315
H4W   6   -0.128052    0.723307    0.449770    11.00000    0.05325
HKLF 4
REM  ED3 at 130K yellow plate ES16  0.6 0.35 0.1
REM R1 =  0.0379 for    1414 Fo > 4sig(Fo)  and  0.0599 for all    1865 data
REM    145 parameters refined using      6 restraints
END
WGHT      0.0343      3.0104
REM Highest difference peak  0.425,  deepest hole -0.324,  1-sigma level  0.065
Q1    1   0.1333  0.7342  0.3333  11.00000  0.05    0.43
Q2    1   0.0000  0.0000  0.5000  10.50000  0.05    0.39
Q3    1   0.2184  0.5182  0.4225  11.00000  0.05    0.30
Q4    1   0.0491  0.5487  0.3802  11.00000  0.05    0.27
Q5    1   0.2574  0.4008  0.4439  11.00000  0.05    0.24
Q6    1   0.1839  0.8027  0.3551  11.00000  0.05    0.24
Q7    1  -0.0178  0.1173  0.4610  11.00000  0.05    0.24
Q8    1   0.3108  0.2827  0.4997  11.00000  0.05    0.24
Q9    1  -0.0084  0.3265  0.4199  11.00000  0.05    0.23
Q10   1   0.0420  0.7472  0.3936  11.00000  0.05    0.23
Q11   1   0.1726  0.6698  0.3837  11.00000  0.05    0.22
Q12   1   0.0481  0.7501  0.3561  11.00000  0.05    0.22
Q13   1   0.2632  0.6155  0.4341  11.00000  0.05    0.22
Q14   1   0.2679  0.5105  0.3856  11.00000  0.05    0.22
Q15   1   0.1914  0.7385  0.3086  11.00000  0.05    0.20
Q16   1   0.0918  0.8921  0.2391  11.00000  0.05    0.20
Q17   1   0.2575  0.1931  0.4802  11.00000  0.05    0.19
Q18   1   0.3339  0.4840  0.3759  11.00000  0.05    0.19
Q19   1   0.1194  0.7301  0.1987  11.00000  0.05    0.19
Q20   1   0.0634  0.6349  0.2685  11.00000  0.05    0.18
;
_shelx_res_checksum     33628
data_II
_audit_creation_method     'SHELXL-2014/7'
_chemical_name_systematic
;\
<i>catena</i>-Poly[[tetraaquacalcium(II)]-\m-3,3'-(diazane-1,2-\
diyl)bis(benzenesulfonato)]
;
_chemical_name_common
;
<i>catena</i>-Poly[[tetraaquacalcium(II)]-\m-azobenzene-3,3'-disulfonato]
;
_chemical_formula_moiety     'C12 H16 Ca N2 O10 S2'
_chemical_formula_sum     'C12 H16 Ca N2 O10 S2'
_chemical_formula_iupac     '[Ca (C12 H8 N2 O6 S2) (H2 O1)4]'
_chemical_formula_weight     452.47
_chemical_melting_point     ?
_space_group_crystal_system     triclinic
_space_group_name_H-M_alt     'P -1'
_space_group_name_Hall     '-P 1'
loop_
    _space_group_symop_operation_xyz
    'x, y, z'
    '-x, -y, -z'
_cell_length_a     6.3875(2)
_cell_length_b     6.7470(2)
_cell_length_c     11.3030(5)
_cell_angle_alpha     94.289(2)
_cell_angle_beta     103.160(2)
_cell_angle_gamma     108.456(2)
_cell_volume     444.21(3)
_cell_formula_units_Z     1
_cell_measurement_reflns_used     1934
_cell_measurement_theta_min     1.00
_cell_measurement_theta_max     27.48
_cell_measurement_temperature     123(2)
_exptl_crystal_description     plate
_exptl_crystal_colour     'yellow-orange'
_exptl_crystal_size_max     0.50
_exptl_crystal_size_mid     0.25
_exptl_crystal_size_min     0.05
_exptl_crystal_density_diffrn     1.691
_exptl_crystal_density_meas     ?
_exptl_crystal_density_method     ?
_exptl_crystal_F_000     234
_exptl_absorpt_coefficient_mu     0.645
_exptl_absorpt_correction_type     none
_exptl_absorpt_process_details     ?
_exptl_absorpt_correction_T_min     ?
_exptl_absorpt_correction_T_max     ?
_diffrn_ambient_temperature     123(2)
_diffrn_source     'sealed tube'
_diffrn_radiation_type     MoK\a
_diffrn_radiation_wavelength     0.71073
_diffrn_measurement_device_type     'Nonius Kappa CCD'
_diffrn_measurement_method     'phi and omega scans'
_diffrn_detector_area_resol_mean     ?
_diffrn_reflns_number     3837
_diffrn_reflns_av_R_equivalents     0.0198
_diffrn_reflns_av_unetI/netI     0.0332
_diffrn_reflns_theta_min     1.874
_diffrn_reflns_theta_max     27.576
_diffrn_reflns_theta_full     26.000
_diffrn_measured_fraction_theta_max     0.993
_diffrn_measured_fraction_theta_full     0.999
_diffrn_reflns_limit_h_min     -8
_diffrn_reflns_limit_h_max     8
_diffrn_reflns_limit_k_min     -8
_diffrn_reflns_limit_k_max     8
_diffrn_reflns_limit_l_min     -14
_diffrn_reflns_limit_l_max     14
_diffrn_standards_number     0
_diffrn_standards_interval_count     0
_diffrn_standards_interval_time     0
_diffrn_standards_decay_%     0
_refine_special_details     ?
_reflns_number_total     2038
_reflns_number_gt     1775
_reflns_threshold_expression     'I > 2\s(I)'
_refine_ls_structure_factor_coef     Fsqd
_refine_ls_matrix_type     full
_refine_ls_R_factor_all     0.0344
_refine_ls_R_factor_gt     0.0270
_refine_ls_wR_factor_gt     0.0654
_refine_ls_wR_factor_ref     0.0695
_refine_ls_goodness_of_fit_ref     1.050
_refine_ls_restrained_S_all     1.052
_refine_ls_number_reflns     2038
_refine_ls_number_parameters     140
_refine_ls_number_restraints     6
_refine_ls_hydrogen_treatment     mixed
_refine_ls_weighting_scheme     calc
_refine_ls_weighting_details
              'w=1/[\s^2^(Fo^2^)+(0.0253P)^2^+0.2861P] where P=(Fo^2^+2Fc^2^)/3'
_atom_sites_solution_hydrogens     mixed
_atom_sites_solution_primary     ?
_atom_sites_solution_secondary     ?
_refine_ls_shift/su_max     0.000
_refine_ls_shift/su_mean     0.000
_refine_diff_density_max     0.398
_refine_diff_density_min     -0.458
_refine_ls_extinction_method     none
_refine_ls_extinction_coef     .
loop_
    _atom_type_symbol
    _atom_type_description
    _atom_type_scat_dispersion_real
    _atom_type_scat_dispersion_imag
    _atom_type_scat_source
    'Ca' 'Ca' 0.2262 0.3064
                         'International Tables Vol C Tables 4.2.6.8 and 6.1.1.4'
    'S' 'S' 0.1246 0.1234
                         'International Tables Vol C Tables 4.2.6.8 and 6.1.1.4'
    'O' 'O' 0.0106 0.0060
                         'International Tables Vol C Tables 4.2.6.8 and 6.1.1.4'
    'N' 'N' 0.0061 0.0033
                         'International Tables Vol C Tables 4.2.6.8 and 6.1.1.4'
    'C' 'C' 0.0033 0.0016
                         'International Tables Vol C Tables 4.2.6.8 and 6.1.1.4'
    'H' 'H' 0.0000 0.0000
                         'International Tables Vol C Tables 4.2.6.8 and 6.1.1.4'
_computing_data_collection
;
DENZO (Otwinowski & Minor, 1997) and COLLECT (Hooft, 1998)
;
_computing_cell_refinement
;
DENZO (Otwinowski & Minor, 1997)
;
_computing_data_reduction
;
DENZO (Otwinowski & Minor, 1997)
;
_computing_structure_solution
;
SIR92 (Altomare <i>et al.</i>,  1994)
;
_computing_structure_refinement
;
SHELXL2014 (Sheldrick, 2015) and WinGX (Farrugia, 2012)
;
_computing_molecular_graphics
;
Mercury (Macrae <i>et al.</i>,  2020) and ORTEP-3 (Farrugia,
2012)
;
_computing_publication_material
;
SHELXL2014 (Sheldrick, 2015)
;
loop_
    _atom_site_type_symbol
    _atom_site_label
    _atom_site_fract_x
    _atom_site_fract_y
    _atom_site_fract_z
    _atom_site_U_iso_or_equiv
    _atom_site_adp_type
    _atom_site_calc_flag
    _atom_site_occupancy
    _atom_site_disorder_assembly
    _atom_site_disorder_group
    Ca Ca1 0.5000 0.5000 0.5000 0.01202(12) Uani d 1 . .
    S S1 0.81011(6) 0.85257(6) 0.30913(3) 0.01227(11) Uani d 1 . .
    O O1 0.82484(19) 1.06481(17) 0.35704(11) 0.0180(3) Uani d 1 . .
    O O2 1.03284(18) 0.83889(18) 0.30803(10) 0.0167(2) Uani d 1 . .
    O O3 0.6843(2) 0.69091(18) 0.37004(11) 0.0202(3) Uani d 1 . .
    O O1W 0.8574(2) 0.5188(2) 0.61733(12) 0.0230(3) Uani d 1 . .
    O O2W 0.5467(2) 0.82518(18) 0.61047(12) 0.0229(3) Uani d 1 . .
    N N1 0.0426(2) 0.5479(2) -0.03915(13) 0.0170(3) Uani d 1 . .
    C C1 0.6455(3) 0.7956(2) 0.15386(14) 0.0125(3) Uani d 1 . .
    C C2 0.4105(3) 0.6926(2) 0.12544(15) 0.0143(3) Uani d 1 . .
    H H2 0.3369 0.6498 0.1881 0.017 Uiso calc 1 . .
    C C3 0.2852(3) 0.6534(2) 0.00261(15) 0.0147(3) Uani d 1 . .
    C C4 0.3926(3) 0.7176(2) -0.08881(15) 0.0165(3) Uani d 1 . .
    H H4 0.3047 0.6926 -0.1719 0.020 Uiso calc 1 . .
    C C5 0.6283(3) 0.8181(3) -0.05911(15) 0.0173(3) Uani d 1 . .
    H H5 0.7019 0.8592 -0.1220 0.021 Uiso calc 1 . .
    C C6 0.7562(3) 0.8584(2) 0.06276(15) 0.0157(3) Uani d 1 . .
    H H6 0.9173 0.9280 0.0839 0.019 Uiso calc 1 . .
    H H1W 0.922(4) 0.429(3) 0.644(2) 0.045(7) Uiso d 1 . .
    H H2W 0.973(3) 0.635(2) 0.630(2) 0.057(8) Uiso d 1 . .
    H H3W 0.671(2) 0.933(3) 0.632(2) 0.048(7) Uiso d 1 . .
    H H4W 0.442(3) 0.877(3) 0.618(2) 0.040(7) Uiso d 1 . .
loop_
    _atom_site_aniso_label
    _atom_site_aniso_U_11
    _atom_site_aniso_U_22
    _atom_site_aniso_U_33
    _atom_site_aniso_U_12
    _atom_site_aniso_U_13
    _atom_site_aniso_U_23
    Ca1 0.0106(2) 0.0102(2) 0.0134(2) 0.00197(16) 0.00191(16) 0.00172(16)
    S1 0.00967(19) 0.01111(19) 0.01310(19) 0.00092(14) 0.00129(14) 0.00152(14)
    O1 0.0153(6) 0.0142(6) 0.0206(6) 0.0038(4) 0.0011(5) -0.0032(5)
    O2 0.0114(5) 0.0185(6) 0.0182(6) 0.0048(4) 0.0008(4) 0.0020(5)
    O3 0.0173(6) 0.0215(6) 0.0152(6) -0.0019(5) 0.0021(5) 0.0072(5)
    O1W 0.0130(6) 0.0183(6) 0.0330(7) 0.0039(5) -0.0018(5) 0.0069(5)
    O2W 0.0156(6) 0.0147(6) 0.0348(7) 0.0022(5) 0.0067(5) -0.0055(5)
    N1 0.0120(7) 0.0160(7) 0.0189(7) 0.0020(5) 0.0006(5) 0.0007(5)
    C1 0.0123(7) 0.0093(7) 0.0142(7) 0.0027(6) 0.0016(6) 0.0014(6)
    C2 0.0126(7) 0.0120(7) 0.0175(8) 0.0036(6) 0.0036(6) 0.0027(6)
    C3 0.0113(7) 0.0120(7) 0.0184(8) 0.0030(6) 0.0012(6) 0.0013(6)
    C4 0.0173(8) 0.0141(8) 0.0143(8) 0.0038(6) -0.0003(6) 0.0004(6)
    C5 0.0176(8) 0.0174(8) 0.0163(8) 0.0044(6) 0.0058(6) 0.0031(6)
    C6 0.0124(7) 0.0128(7) 0.0196(8) 0.0018(6) 0.0035(6) 0.0017(6)
_geom_special_details
;
 All esds (except the esd in the dihedral angle between two l.s. planes)
 are estimated using the full covariance matrix.  The cell esds are taken
 into account individually in the estimation of esds in distances, angles
 and torsion angles; correlations between esds in cell parameters are only
 used when they are defined by crystal symmetry.  An approximate (isotropic)
 treatment of cell esds is used for estimating esds involving l.s. planes.
;
loop_
    _geom_bond_atom_site_label_1
    _geom_bond_atom_site_label_2
    _geom_bond_site_symmetry_2
    _geom_bond_distance
    _geom_bond_publ_flag
    Ca1 O3 . 2.3050(11) y
    Ca1 O3 2_666 2.3051(11) y
    Ca1 O1W . 2.3235(12) y
    Ca1 O1W 2_666 2.3236(12) y
    Ca1 O2W 2_666 2.3385(12) y
    Ca1 O2W . 2.3385(12) y
    S1 O3 . 1.4556(11) ?
    S1 O2 . 1.4573(12) ?
    S1 O1 . 1.4588(12) ?
    S1 C1 . 1.7711(16) ?
    O1W H1W . 0.870(9) ?
    O1W H2W . 0.864(10) ?
    O2W H3W . 0.862(10) ?
    O2W H4W . 0.863(9) ?
    N1 N1 2_565 1.256(3) y
    N1 C3 . 1.432(2) y
    C1 C2 . 1.388(2) ?
    C1 C6 . 1.395(2) ?
    C2 C3 . 1.394(2) ?
    C2 H2 . 0.9500 ?
    C3 C4 . 1.388(2) ?
    C4 C5 . 1.388(2) ?
    C4 H4 . 0.9500 ?
    C5 C6 . 1.389(2) ?
    C5 H5 . 0.9500 ?
    C6 H6 . 0.9500 ?
loop_
    _geom_angle_atom_site_label_1
    _geom_angle_atom_site_label_2
    _geom_angle_atom_site_label_3
    _geom_angle_site_symmetry_1
    _geom_angle_site_symmetry_3
    _geom_angle
    _geom_angle_publ_flag
    O3 Ca1 O3 . 2_666 180.0 y
    O3 Ca1 O1W . . 87.66(4) y
    O3 Ca1 O1W 2_666 . 92.34(4) ?
    O3 Ca1 O1W . 2_666 92.34(4) y
    O3 Ca1 O1W 2_666 2_666 87.66(4) ?
    O1W Ca1 O1W . 2_666 180.00(6) y
    O3 Ca1 O2W . 2_666 93.07(4) y
    O3 Ca1 O2W 2_666 2_666 86.93(5) ?
    O1W Ca1 O2W . 2_666 90.52(5) y
    O1W Ca1 O2W 2_666 2_666 89.48(5) ?
    O3 Ca1 O2W . . 86.93(5) y
    O3 Ca1 O2W 2_666 . 93.07(4) ?
    O1W Ca1 O2W . . 89.48(5) y
    O1W Ca1 O2W 2_666 . 90.52(5) ?
    O2W Ca1 O2W 2_666 . 180.0 y
    O3 S1 O2 . . 112.30(7) ?
    O3 S1 O1 . . 112.52(7) ?
    O2 S1 O1 . . 112.61(7) ?
    O3 S1 C1 . . 105.40(7) ?
    O2 S1 C1 . . 106.74(7) ?
    O1 S1 C1 . . 106.66(7) ?
    S1 O3 Ca1 . . 166.87(8) ?
    Ca1 O1W H1W . . 136.4(15) ?
    Ca1 O1W H2W . . 120.0(16) ?
    H1W O1W H2W . . 102.3(17) ?
    Ca1 O2W H3W . . 125.5(15) ?
    Ca1 O2W H4W . . 127.9(15) ?
    H3W O2W H4W . . 103.9(17) ?
    N1 N1 C3 2_565 . 113.72(17) ?
    C2 C1 C6 . . 121.50(14) ?
    C2 C1 S1 . . 119.72(12) ?
    C6 C1 S1 . . 118.78(12) ?
    C1 C2 C3 . . 118.31(15) ?
    C1 C2 H2 . . 120.8 ?
    C3 C2 H2 . . 120.8 ?
    C4 C3 C2 . . 120.82(14) ?
    C4 C3 N1 . . 115.24(14) ?
    C2 C3 N1 . . 123.94(15) ?
    C3 C4 C5 . . 120.17(15) ?
    C3 C4 H4 . . 119.9 ?
    C5 C4 H4 . . 119.9 ?
    C4 C5 C6 . . 119.87(15) ?
    C4 C5 H5 . . 120.1 ?
    C6 C5 H5 . . 120.1 ?
    C5 C6 C1 . . 119.31(14) ?
    C5 C6 H6 . . 120.3 ?
    C1 C6 H6 . . 120.3 ?
loop_
    _geom_torsion_atom_site_label_1
    _geom_torsion_atom_site_label_2
    _geom_torsion_atom_site_label_3
    _geom_torsion_atom_site_label_4
    _geom_torsion_site_symmetry_1
    _geom_torsion_site_symmetry_2
    _geom_torsion_site_symmetry_3
    _geom_torsion_site_symmetry_4
    _geom_torsion
    _geom_torsion_publ_flag
    O2 S1 O3 Ca1 . . . . 111.4(3) ?
    O1 S1 O3 Ca1 . . . . -16.9(4) ?
    C1 S1 O3 Ca1 . . . . -132.8(3) ?
    O3 S1 C1 C2 . . . . 27.51(14) ?
    O2 S1 C1 C2 . . . . 147.11(12) ?
    O1 S1 C1 C2 . . . . -92.29(13) ?
    O3 S1 C1 C6 . . . . -153.27(13) ?
    O2 S1 C1 C6 . . . . -33.67(14) ?
    O1 S1 C1 C6 . . . . 86.93(13) ?
    C6 C1 C2 C3 . . . . -0.3(2) ?
    S1 C1 C2 C3 . . . . 178.88(11) ?
    C1 C2 C3 C4 . . . . -0.6(2) ?
    C1 C2 C3 N1 . . . . 179.69(14) ?
    N1 N1 C3 C4 2_565 . . . 165.42(17) ?
    N1 N1 C3 C2 2_565 . . . -14.8(3) ?
    C2 C3 C4 C5 . . . . 1.4(2) ?
    N1 C3 C4 C5 . . . . -178.84(14) ?
    C3 C4 C5 C6 . . . . -1.3(2) ?
    C4 C5 C6 C1 . . . . 0.4(2) ?
    C2 C1 C6 C5 . . . . 0.4(2) ?
    S1 C1 C6 C5 . . . . -178.82(12) ?
loop_
    _geom_hbond_atom_site_label_D
    _geom_hbond_atom_site_label_H
    _geom_hbond_atom_site_label_A
    _geom_hbond_site_symmetry_A
    _geom_hbond_distance_DH
    _geom_hbond_distance_HA
    _geom_hbond_distance_DA
    _geom_hbond_angle_DHA
    O1W H1W O2 2_766 0.870(9) 2.013(11) 2.8521(17) 162(2)
    O1W H2W O1 2_776 0.864(10) 2.003(11) 2.8454(17) 165(2)
    O2W H3W O2 2_776 0.862(10) 1.953(10) 2.8119(16) 174(2)
    O2W H4W O1 2_676 0.863(9) 1.941(10) 2.7907(16) 168(2)
_shelx_space_group_comment
;
The symmetry employed for this shelxl refinement is uniquely defined
by the following loop, which should always be used as a source of
symmetry information in preference to the above space-group names.
They are only intended as comments.
;
_shelx_estimated_absorpt_T_min     ?
_shelx_estimated_absorpt_T_max     ?
_shelx_hkl_file
;
  -8   1   2   99.80   11.59   1
  -8   1   3   18.66    5.62   1
  -8   2   2   66.75    9.80   1
  -8   2   3   17.22    7.47   1
  -8   2   4   25.60    9.21   1
  -8   2   5    7.18    5.90   1
  -8   3   3  274.90   20.23   1
  -8   3   5   -1.49    6.37   1
  -8   3   6   59.14   10.77   1
  -7  -2   3    2.89    5.47   1
  -7  -2   4  176.09   14.33   1
  -7  -2   5   -0.20    5.53   1
  -7  -1  -1    9.99    7.27   1
  -7  -1   0  146.89    9.94   1
  -7  -1   1  -11.22    5.02   1
  -7  -1   2  226.50   14.75   1
  -7  -1   3  175.83   11.67   1
  -7  -1   4  180.90   12.64   1
  -7  -1   5    2.31    4.41   1
  -7  -1   6   17.89    5.33   1
  -7  -1   7  163.58   13.05   1
  -7  -1   8  128.60   11.79   1
  -7   0  -3   32.95    6.31   1
  -7   0  -2   70.56    8.90   1
  -7   0  -1  179.29    9.64   1
  -7   0   0   90.06    6.45   1
  -7   0   1   45.56    4.72   1
  -7   0   2   30.69    5.65   1
  -7   0   3  115.56    7.10   1
  -7   0   4  466.99   25.50   1
  -7   0   7   14.52    6.17   1
  -7   0  10   55.20    8.92   1
  -7   1  -4   23.04    7.87   1
  -7   1  -3  298.94   16.94   1
  -7   1  -2   64.00    6.24   1
  -7   1  -1   12.89    3.81   1
  -7   1   0   73.62    4.80   1
  -7   1   1  542.42   23.29   1
  -7   1   2  181.44    8.89   1
  -7   1   3   -1.30    2.90   1
  -7   1   4    1.80    2.79   1
  -7   1   5    1.00    2.80   1
  -7   1   8  114.06   12.39   1
  -7   1   9   30.14    6.70   1
  -7   2  -4   -6.00    5.88   1
  -7   2  -3  296.18   17.90   1
  -7   2  -2  283.59   14.48   1
  -7   2  -1   68.56    4.97   1
  -7   2   0    3.31    3.31   1
  -7   2   1   76.21    8.21   1
  -7   2   2  190.72   10.77   1
  -7   2   3   67.73    8.89   1
  -7   2   4  156.50   11.51   1
  -7   2   5   40.83    6.52   1
  -7   2   6   -2.31    3.71   1
  -7   2   7  172.13    9.71   1
  -7   2   8  343.36   25.57   1
  -7   2   9    6.40    7.08   1
  -7   3  -4  156.25   13.00   1
  -7   3  -3    1.30    5.70   1
  -7   3  -2    2.99    6.50   1
  -7   3  -1   -0.40    8.06   1
  -7   3   0  119.46    9.62   1
  -7   3   1    5.38    5.71   1
  -7   3   2   44.76    6.69   1
  -7   3   3  194.60   12.55   1
  -7   3   4  480.49   30.69   1
  -7   3   5  180.90    8.88   1
  -7   3   6   96.04    6.08   1
  -7   3   7  249.32   16.42   1
  -7   3   8    1.10    6.01   1
  -7   3   9   56.55   12.48   1
  -7   3  10  212.58   20.12   1
  -7   4  -2   -2.40    7.50   1
  -7   4  -1   -4.00    9.40   1
  -7   4   0   -1.80    6.19   1
  -7   4   1  656.90   31.78   1
  -7   4   2  133.17   10.62   1
  -7   4   3   14.90    5.79   1
  -7   4   4   11.97    6.02   1
  -7   4   5  148.84    8.30   1
  -7   4   6  662.03   27.27   1
  -7   4   7   29.59   10.23   1
  -7   4   8  106.50   11.15   1
  -7   4   9   -2.59    7.50   1
  -7   5  -1  102.82   10.75   1
  -7   5   0  167.70   16.06   1
  -7   5   1   42.64    8.10   1
  -7   5   2   -2.50    5.59   1
  -7   5   3  335.62   15.02   1
  -7   5   4  375.20   17.05   1
  -7   5   5  171.87   10.23   1
  -7   5   6   73.27   12.67   1
  -7   5   7   71.06   10.12   1
  -7   5   8   29.70    9.27   1
  -7   6   2   22.56   10.07   1
  -7   6   3   20.98    9.80   1
  -7   6   4   20.70    7.74   1
  -7   6   5  662.55   38.61   1
  -7   6   6  -10.89   12.67   1
  -6  -3   0  324.72   19.46   1
  -6  -3   1  511.21   27.13   1
  -6  -3   2   77.97    7.95   1
  -6  -3   3  117.07    8.87   1
  -6  -3   4   20.34    7.22   1
  -6  -3   5  133.40   10.39   1
  -6  -3   7   37.45    8.69   1
  -6  -3   8    9.49    3.88   1
  -6  -2  -3  176.89   12.77   1
  -6  -2  -2   91.39    9.37   1
  -6  -2  -1   -5.81    5.21   1
  -6  -2   0    0.30    3.92   1
  -6  -2   1  243.36   10.30   1
  -6  -2   2  495.51   21.81   1
  -6  -2   3   64.64    7.08   1
  -6  -2   4    4.41    5.59   1
  -6  -2   5   59.91    7.12   1
  -6  -2   6   70.22    7.37   1
  -6  -2   7  299.64   18.35   1
  -6  -2   9    4.20    3.61   1
  -6  -2  10   -1.21    3.92   1
  -6  -1  -5   19.71    6.48   1
  -6  -1  -4  119.03    9.82   1
  -6  -1  -3    3.39    4.89   1
  -6  -1  -2  632.02   21.12   1
  -6  -1  -1  190.72    8.29   1
  -6  -1   0   22.28    3.12   1
  -6  -1   1  135.96    6.76   1
  -6  -1   2   -0.90    2.81   1
  -6  -1   3  391.64   14.25   1
  -6  -1   4  532.22   25.38   1
  -6  -1   5  340.03   17.70   1
  -6  -1   6    6.30    3.61   1
  -6  -1   7    6.30    4.72   1
  -6  -1   8    0.79    5.18   1
  -6  -1  10   26.52    6.80   1
  -6  -1  11   25.10    5.61   1
  -6   0  -6  350.81   22.48   1
  -6   0  -5  132.71   11.29   1
  -6   0  -4   97.22    7.10   1
  -6   0  -3  112.36    8.06   1
  -6   0  -2  120.78    6.37   1
  -6   0  -1   97.81    5.74   1
  -6   0   0  537.31   25.03   1
  -6   0   1 1521.78   46.03   1
  -6   0   2    5.11    2.49   1
  -6   0   3   -0.20    2.72   1
  -6   0   4   13.91    2.39   1
  -6   0   5   40.45    3.05   1
  -6   0   7  107.33    7.25   1
  -6   0   8   13.76    3.71   1
  -6   0   9   20.16    3.77   1
  -6   0  10   44.62    5.08   1
  -6   0  11  213.45   14.90   1
  -6   0  12   65.93    9.42   1
  -6   1  -6   37.70    8.35   1
  -6   1  -5   31.70    5.29   1
  -6   1  -4   13.91    4.10   1
  -6   1  -3  203.63    9.13   1
  -6   1  -2  190.72    7.46   1
  -6   1  -1   77.26    4.75   1
  -6   1   0    2.10    2.49   1
  -6   1   1  349.69   18.70   1
  -6   1   2  513.02   17.67   1
  -6   1   3  306.60   10.86   1
  -6   1   4   34.34    4.34   1
  -6   1   5    9.67    2.61   1
  -6   1   6  144.96    6.50   1
  -6   1   7  667.71   19.64   1
  -6   1   8  272.58   11.23   1
  -6   1   9  149.57    7.09   1
  -6   1  10   33.06    4.26   1
  -6   1  11    3.61    3.91   1
  -6   1  12    7.90    4.38   1
  -6   2  -7  304.15   22.67   1
  -6   2  -6  578.40   37.52   1
  -6   2  -5   86.86    5.78   1
  -6   2  -4    2.31    4.01   1
  -6   2  -3   54.46    5.76   1
  -6   2  -2   70.22    4.02   1
  -6   2  -1  138.53    6.36   1
  -6   2   0  474.80   17.43   1
  -6   2   1    1.80    1.90   1
  -6   2   2   87.42    3.93   1
  -6   2   3  306.60   13.31   1
  -6   2   4    2.69    1.41   1
  -6   2   5  796.37   27.66   1
  -6   2   6  391.25   13.85   1
  -6   2   7   95.65    3.91   1
  -6   2   8   41.22    7.70   1
  -6   2   9  523.95   29.76   1
  -6   2  10  220.52   16.04   1
  -6   2  11   12.53    6.30   1
  -6   2  12   60.53   11.20   1
  -6   3  -7   45.16    9.14   1
  -6   3  -6   51.70    6.04   1
  -6   3  -5  285.61   13.52   1
  -6   3  -4   75.17    5.55   1
  -6   3  -3  121.00    5.94   1
  -6   3  -2   37.45    3.55   1
  -6   3  -1   12.32    2.32   1
  -6   3   0  395.21   17.10   1
  -6   3   1  257.28   14.44   1
  -6   3   2  259.85   14.51   1
  -6   3   3   18.84    3.65   1
  -6   3   4   60.37    4.35   1
  -6   3   5   75.69    4.70   1
  -6   3   6  554.13   19.77   1
  -6   3   7    2.79    4.58   1
  -6   3   8   44.36    6.66   1
  -6   3   9   -1.10    5.40   1
  -6   3  10   -5.11    6.28   1
  -6   3  11  701.19   44.49   1
  -6   4  -7   67.90   10.38   1
  -6   4  -6   -1.21    5.92   1
  -6   4  -5   32.15    4.54   1
  -6   4  -4   79.74    7.14   1
  -6   4  -3   28.94    3.66   1
  -6   4  -2  615.54   26.79   1
  -6   4  -1   16.81    7.13   1
  -6   4   0    8.29    6.62   1
  -6   4   1  168.48   11.68   1
  -6   4   2  358.72   13.64   1
  -6   4   3  181.71    9.17   1
  -6   4   4  180.10    7.78   1
  -6   4   5  454.54   17.48   1
  -6   4   6   26.52    7.42   1
  -6   4   7   50.55    7.39   1
  -6   4   9  351.19   24.36   1
  -6   4  10   16.81   10.17   1
  -6   4  11  -11.22    7.91   1
  -6   5  -6  285.61   25.35   1
  -6   5  -5   52.56   10.44   1
  -6   5  -4  147.14   12.62   1
  -6   5  -2  603.68   33.42   1
  -6   5  -1  433.06   21.64   1
  -6   5   0  505.35   23.38   1
  -6   5   1   -1.69    3.69   1
  -6   5   2   50.41    4.54   1
  -6   5   3   62.88    5.39   1
  -6   5   4  127.92    6.56   1
  -6   5   5  465.70   27.62   1
  -6   5   6   89.49    9.46   1
  -6   5   7   54.46    8.12   1
  -6   5   9    4.41   10.63   1
  -6   6  -4   95.45   12.70   1
  -6   6  -3   85.75   10.56   1
  -6   6  -2   26.73   10.03   1
  -6   6  -1   14.06    7.43   1
  -6   6   0  294.47   19.91   1
  -6   6   1  107.95    8.31   1
  -6   6   2  769.51   32.73   1
  -6   6   3    0.59    4.57   1
  -6   6   4    6.40    5.92   1
  -6   6   5   -7.18    6.27   1
  -6   6   6   79.92   10.91   1
  -6   6   7   30.69    8.20   1
  -6   6   8    4.58    7.79   1
  -6   7   0  164.10   15.88   1
  -6   7   1   16.73    5.32   1
  -6   7   2  166.41   16.25   1
  -6   7   3   61.94   11.65   1
  -6   7   4    9.92    9.83   1
  -6   7   5   51.55    9.05   1
  -5  -4  -2   56.85   10.25   1
  -5  -4  -1   37.33    7.21   1
  -5  -4   0  570.25   27.70   1
  -5  -4   1  301.72   16.33   1
  -5  -4   2    9.30    3.78   1
  -5  -4   3   29.92    4.27   1
  -5  -4   4    7.90    4.61   1
  -5  -4   5  459.67   19.72   1
  -5  -4   6  313.64   14.17   1
  -5  -4   7   27.88    4.22   1
  -5  -4   8   54.46    6.64   1
  -5  -4   9   47.33    5.50   1
  -5  -3  -4   51.27   10.45   1
  -5  -3  -3 1047.17   58.25   1
  -5  -3  -2   66.26    7.98   1
  -5  -3  -1    1.90    4.20   1
  -5  -3   0   79.39    6.59   1
  -5  -3   1  171.61    9.96   1
  -5  -3   2  633.53   23.16   1
  -5  -3   3  172.66    7.10   1
  -5  -3   4    9.00    3.18   1
  -5  -3   5   33.29    3.81   1
  -5  -3   6  155.25   12.46   1
  -5  -3   7  298.60   12.10   1
  -5  -3   8  259.53   10.63   1
  -5  -3   9  120.12    7.67   1
  -5  -3  10    4.08    4.81   1
  -5  -3  11   56.85    4.98   1
  -5  -2  -6   28.84    9.56   1
  -5  -2  -5  -18.84    7.73   1
  -5  -2  -4  128.60   10.66   1
  -5  -2  -3   58.52    7.65   1
  -5  -2  -2 1012.51   38.82   1
  -5  -2  -1  756.80   28.61   1
  -5  -2   0  337.82   14.34   1
  -5  -2   1  481.80   14.49   1
  -5  -2   2    1.10    1.99   1
  -5  -2   3   79.39    3.92   1
  -5  -2   4  359.86   10.62   1
  -5  -2   5  295.15    9.28   1
  -5  -2   6   68.39    5.62   1
  -5  -2   7    7.02    2.60   1
  -5  -2   8  554.60   22.14   1
  -5  -2   9  426.01   16.10   1
  -5  -2  10  129.05   11.36   1
  -5  -2  11   49.84    7.62   1
  -5  -2  12   57.00    8.76   1
  -5  -1  -7   81.00    9.72   1
  -5  -1  -6   29.59    8.60   1
  -5  -1  -5  277.89   17.34   1
  -5  -1  -4  168.48    9.61   1
  -5  -1  -3    2.59    4.51   1
  -5  -1  -2   13.10    4.78   1
  -5  -1  -1  192.10    9.98   1
  -5  -1   0 1408.50   38.28   1
  -5  -1   1  159.01    5.80   1
  -5  -1   2  144.96    5.30   1
  -5  -1   3  733.33   20.58   1
  -5  -1   4   33.76    2.32   1
  -5  -1   5  549.90   17.35   1
  -5  -1   6 3125.93  103.99   1
  -5  -1   7   74.82    4.15   1
  -5  -1   8   14.90    2.39   1
  -5  -1   9   44.09    3.59   1
  -5  -1  10   -0.10    3.24   1
  -5  -1  11  236.54   16.30   1
  -5  -1  12  165.64   13.38   1
  -5  -1  13   54.76   10.06   1
  -5   0  -8  578.88   34.65   1
  -5   0  -7   90.06    9.49   1
  -5   0  -6   81.18    9.55   1
  -5   0  -5   10.82    5.79   1
  -5   0  -4  134.79    7.66   1
  -5   0  -3  751.31   29.60   1
  -5   0  -2   93.90    4.46   1
  -5   0  -1   13.99    3.52   1
  -5   0   0  171.09    6.02   1
  -5   0   1  721.46   20.41   1
  -5   0   2 1709.00   48.78   1
  -5   0   3  230.74    7.59   1
  -5   0   4  244.92    7.82   1
  -5   0   5 1920.19   74.49   1
  -5   0   6  381.03   14.44   1
  -5   0   7  193.49    5.84   1
  -5   0   8  984.08   47.68   1
  -5   0   9   74.48    4.66   1
  -5   0  10   -2.40    3.01   1
  -5   0  11    3.10    3.10   1
  -5   0  12  158.51   11.58   1
  -5   0  13  235.93   17.20   1
  -5   1  -8   27.88    8.76   1
  -5   1  -7  757.90   33.04   1
  -5   1  -6  438.90   15.08   1
  -5   1  -5   20.52    3.71   1
  -5   1  -4   34.93    3.90   1
  -5   1  -3  131.33    8.02   1
  -5   1  -2  762.86   21.54   1
  -5   1  -1 2303.04   66.23   1
  -5   1   0  343.73   10.75   1
  -5   1   1   -0.59    1.89   1
  -5   1   2  153.02    5.44   1
  -5   1   3   23.14    2.98   1
  -5   1   4  348.57    8.96   1
  -5   1   5  419.43   10.65   1
  -5   1   6   70.56    2.86   1
  -5   1   7   14.90    2.16   1
  -5   1   8  412.90   17.48   1
  -5   1   9  376.36   19.79   1
  -5   1  10  745.29   26.21   1
  -5   1  11   94.48    6.22   1
  -5   1  12   39.19    4.88   1
  -5   1  13    1.49    3.29   1
  -5   2  -9  338.19   27.22   1
  -5   2  -8  178.76   13.37   1
  -5   2  -7  247.75   12.28   1
  -5   2  -6    3.69    3.11   1
  -5   2  -5 1051.70   33.73   1
  -5   2  -4  804.86   24.97   1
  -5   2  -3  820.82   37.82   1
  -5   2  -2  216.68    7.36   1
  -5   2  -1    0.50    1.80   1
  -5   2   0  165.89    5.92   1
  -5   2   1  106.30    7.63   1
  -5   2   2   11.09    1.33   1
  -5   2   3   -1.00    2.20   1
  -5   2   4    7.40    1.09   1
  -5   2   5 1932.48   49.24   1
  -5   2   6  677.56   16.66   1
  -5   2   7   95.45    4.49   1
  -5   2   8   42.25    3.25   1
  -5   2   9  192.65    7.22   1
  -5   2  10  163.84    7.68   1
  -5   2  11  441.00   16.80   1
  -5   2  12  193.49   11.13   1
  -5   2  13   -3.20    4.80   1
  -5   3  -9   51.55    7.75   1
  -5   3  -8  661.00   26.74   1
  -5   3  -7  150.55    8.59   1
  -5   3  -6  227.10   10.25   1
  -5   3  -5  100.60    5.42   1
  -5   3  -4  159.77    7.08   1
  -5   3  -3 2691.53  147.34   1
  -5   3  -2  134.56    5.57   1
  -5   3  -1   33.29    2.19   1
  -5   3   0   92.16    3.65   1
  -5   3   1   56.85    3.77   1
  -5   3   2  526.70   16.52   1
  -5   3   3  727.92   21.04   1
  -5   3   4   23.72    3.02   1
  -5   3   5  111.94    6.77   1
  -5   3   7  397.60   12.76   1
  -5   3   8  421.89   15.61   1
  -5   3   9   60.37    3.73   1
  -5   3  10  207.94   12.98   1
  -5   3  11  -12.32    8.00   1
  -5   3  12   91.39    7.07   1
  -5   4  -9   10.82    8.62   1
  -5   4  -8    6.10    4.59   1
  -5   4  -7   87.42    6.92   1
  -5   4  -6   78.85    6.22   1
  -5   4  -5    0.79    2.30   1
  -5   4  -4   30.58    2.99   1
  -5   4  -3    1.99    2.00   1
  -5   4  -2  892.22   30.47   1
  -5   4  -1 2022.30   62.96   1
  -5   4   0   67.73    7.41   1
  -5   4   1   20.98    3.39   1
  -5   4   2 1131.65   45.08   1
  -5   4   3   41.86    3.23   1
  -5   4   4  515.74   17.71   1
  -5   4   5  667.19   33.58   1
  -5   4   7    3.39    4.67   1
  -5   4   8    6.40    5.62   1
  -5   4   9  248.06   14.49   1
  -5   4  10  321.48   21.52   1
  -5   4  11    9.80    9.39   1
  -5   5  -8    7.67    4.71   1
  -5   5  -7   49.70    5.92   1
  -5   5  -6   26.63    4.44   1
  -5   5  -5  151.54    7.39   1
  -5   5  -4 1197.16   54.67   1
  -5   5  -3   16.48    2.68   1
  -5   5  -2   39.44    2.76   1
  -5   5  -1   12.39    6.12   1
  -5   5   0   88.55    5.46   1
  -5   5   1  953.57   33.35   1
  -5   5   2   36.84    3.28   1
  -5   5   3   45.16    4.97   1
  -5   5   4   84.27    7.34   1
  -5   5   5  113.64    9.81   1
  -5   5   6  939.42   42.91   1
  -5   5   7  266.02   14.68   1
  -5   5   8   81.54    8.49   1
  -5   5   9   42.12   10.51   1
  -5   5  10    9.30    9.58   1
  -5   6  -7  159.01   12.11   1
  -5   6  -6    1.99    3.69   1
  -5   6  -5   28.73    4.72   1
  -5   6  -4    8.53    3.21   1
  -5   6  -3  541.03   25.59   1
  -5   6  -2  407.64   25.04   1
  -5   6  -1   -1.21    4.62   1
  -5   6   0   18.23    4.10   1
  -5   6   1   41.47    4.64   1
  -5   6   2  398.80   15.98   1
  -5   6   3  508.05   27.05   1
  -5   6   4  247.75   14.80   1
  -5   6   5   30.47    6.29   1
  -5   6   6   -4.28    7.58   1
  -5   6   7   42.51    7.04   1
  -5   6   8  175.83   15.12   1
  -5   6   9   45.70   10.14   1
  -5   7  -6  299.29   26.99   1
  -5   7  -5   99.60   15.57   1
  -5   7  -4   23.91   10.17   1
  -5   7  -3    2.79    6.18   1
  -5   7  -2   82.81   11.28   1
  -5   7  -1  237.16   11.40   1
  -5   7   0  183.60    9.48   1
  -5   7   1   12.11    5.50   1
  -5   7   2   27.88    7.92   1
  -5   7   3   50.13    8.78   1
  -5   7   4  157.00   13.78   1
  -5   7   5  400.80   26.43   1
  -5   7   6   35.52   10.13   1
  -5   7   7    6.20   10.61   1
  -5   8   2   40.58    8.28   1
  -5   8   3    7.67    7.20   1
  -4  -5  -2   -3.88    8.39   1
  -4  -5  -1   57.91    8.37   1
  -4  -5   0  530.38   20.73   1
  -4  -5   1  154.26    8.69   1
  -4  -5   2   43.82    5.43   1
  -4  -5   3   26.94    4.15   1
  -4  -5   4   20.07    4.30   1
  -4  -5   5  602.70   25.53   1
  -4  -5   6  400.80   18.02   1
  -4  -5   7   16.16    4.26   1
  -4  -5   8  138.77    9.19   1
  -4  -5   9   44.36    6.26   1
  -4  -4  -5   31.36    7.62   1
  -4  -4  -4  835.21   41.62   1
  -4  -4  -3 1015.70   52.90   1
  -4  -4  -2   18.58    4.91   1
  -4  -4  -1  168.48   11.42   1
  -4  -4   0  897.60   23.97   1
  -4  -4   1  204.49    7.44   1
  -4  -4   2  458.82   14.57   1
  -4  -4   3  762.86   22.65   1
  -4  -4   4  281.23   10.06   1
  -4  -4   5   24.30    3.65   1
  -4  -4   6  176.09    8.23   1
  -4  -4   7  231.65    9.74   1
  -4  -4   8   14.36    3.18   1
  -4  -4   9   12.39    3.73   1
  -4  -4  10   23.91    4.50   1
  -4  -4  11   57.61    5.62   1
  -4  -3  -7  522.58   30.18   1
  -4  -3  -6  312.94   18.04   1
  -4  -3  -5   -2.50    4.99   1
  -4  -3  -4   76.91    6.84   1
  -4  -3  -3   -5.62    5.92   1
  -4  -3  -2  344.47   15.22   1
  -4  -3  -1 1073.87   39.32   1
  -4  -3   0   -1.99    4.29   1
  -4  -3   1   29.81    3.28   1
  -4  -3   2   31.02    2.90   1
  -4  -3   3  577.44   13.94   1
  -4  -3   4  526.24   15.60   1
  -4  -3   5  823.69   31.00   1
  -4  -3   6  259.21    8.69   1
  -4  -3   7    7.67    2.77   1
  -4  -3   8   80.28    5.20   1
  -4  -3   9  204.20    8.57   1
  -4  -3  10  183.33    8.67   1
  -4  -3  11    1.21    4.31   1
  -4  -3  12   36.84    6.56   1
  -4  -2  -8   42.25   10.79   1
  -4  -2  -7  180.63   13.17   1
  -4  -2  -6   22.56    7.31   1
  -4  -2  -5  348.94   17.19   1
  -4  -2  -4  575.04   23.50   1
  -4  -2  -3   58.83    6.14   1
  -4  -2  -2    5.20    4.20   1
  -4  -2  -1   38.07    3.95   1
  -4  -2   0  992.25   34.02   1
  -4  -2   1  241.49    9.95   1
  -4  -2   2  108.58    3.33   1
  -4  -2   3    4.00    1.40   1
  -4  -2   4  416.16   10.20   1
  -4  -2   5 3292.46   81.48   1
  -4  -2   6  290.36    9.88   1
  -4  -2   7  397.20   12.76   1
  -4  -2   8  141.37    5.95   1
  -4  -2   9   26.11    3.17   1
  -4  -2  10  127.24    6.09   1
  -4  -2  11  504.90   25.62   1
  -4  -2  12  106.71    9.71   1
  -4  -2  13   39.94    6.83   1
  -4  -1  -9   -3.20    9.42   1
  -4  -1  -8  773.40   45.05   1
  -4  -1  -7   81.90   10.50   1
  -4  -1  -6    4.28    5.51   1
  -4  -1  -5  192.10   10.26   1
  -4  -1  -4   70.39    6.38   1
  -4  -1  -3 1149.89   44.08   1
  -4  -1  -2   81.36    5.41   1
  -4  -1  -1  407.64   15.75   1
  -4  -1   0   79.39    5.17   1
  -4  -1   1  266.67    8.49   1
  -4  -1   2 1624.90   41.12   1
  -4  -1   3 1202.70   24.97   1
  -4  -1   4    6.10    1.38   1
  -4  -1   5  386.12    9.43   1
  -4  -1   6  127.46    3.39   1
  -4  -1   7  892.81   19.72   1
  -4  -1   8  519.38   14.59   1
  -4  -1   9  228.92    6.66   1
  -4  -1  10  513.48   14.50   1
  -4  -1  11    6.20    5.18   1
  -4  -1  12  119.46    8.31   1
  -4  -1  13  381.03   23.42   1
  -4   0  -9  263.74   18.84   1
  -4   0  -8   48.44    8.91   1
  -4   0  -7  523.04   26.07   1
  -4   0  -6 1145.15   66.33   1
  -4   0  -5   42.51    5.48   1
  -4   0  -4    4.08    2.50   1
  -4   0  -3  425.60   16.50   1
  -4   0  -2  700.66   23.82   1
  -4   0  -1  679.64   18.25   1
  -4   0   0   47.89    3.04   1
  -4   0   1    2.59    1.29   1
  -4   0   2    1.39    1.20   1
  -4   0   3  709.69   23.44   1
  -4   0   4 4153.80   97.96   1
  -4   0   5  263.74    7.15   1
  -4   0   6   93.70    2.71   1
  -4   0   7  445.63   11.40   1
  -4   0   8   49.14    2.24   1
  -4   0   9  967.83   21.78   1
  -4   0  10  619.01   29.36   1
  -4   0  11  111.09    5.48   1
  -4   0  12    2.79    2.91   1
  -4   0  13   -4.88    4.11   1
  -4   0  14  174.50   15.59   1
  -4   1 -10  285.95   23.00   1
  -4   1  -9  179.29   16.87   1
  -4   1  -8  165.38   11.83   1
  -4   1  -7  364.43   20.62   1
  -4   1  -6  576.48   36.98   1
  -4   1  -5  222.01   13.41   1
  -4   1  -4 5090.82  259.71   1
  -4   1  -3  140.90    5.70   1
  -4   1  -2   79.21    3.92   1
  -4   1  -1  316.13    8.53   1
  -4   1   0  411.68   11.77   1
  -4   1   1 1561.83   47.42   1
  -4   1   2  778.97   20.65   1
  -4   1   3    3.50    1.01   1
  -4   1   4   33.99    1.75   1
  -4   1   5  571.21   14.34   1
  -4   1   6  554.13   12.71   1
  -4   1   7  179.29    6.43   1
  -4   1   8   25.10    2.30   1
  -4   1   9   51.70    3.74   1
  -4   1  10  389.67   16.98   1
  -4   1  11  509.40   17.15   1
  -4   1  12  266.34   10.44   1
  -4   1  13   45.56    4.86   1
  -4   2 -10   60.84    6.86   1
  -4   2  -9  204.20   14.00   1
  -4   2  -8  481.36   17.11   1
  -4   2  -7  157.75    7.28   1
  -4   2  -6    4.58    3.51   1
  -4   2  -5   81.36    4.33   1
  -4   2  -4  225.30   10.51   1
  -4   2  -3 2324.20   74.24   1
  -4   2  -2 1593.61   39.12   1
  -4   2  -1  197.12    6.18   1
  -4   2   0   85.01    2.95   1
  -4   2   1 1540.56   36.11   1
  -4   2   2 1268.07   27.06   1
  -4   2   3 1071.25   28.15   1
  -4   2   4  734.41   18.97   1
  -4   2   5   49.84    1.84   1
  -4   2   6  205.06    8.88   1
  -4   2   7  413.31   12.60   1
  -4   2   8  267.65    9.16   1
  -4   2   9   -2.10    2.29   1
  -4   2  10  345.22   13.01   1
  -4   2  11   -7.62    3.20   1
  -4   2  12  246.80   11.31   1
  -4   2  13 1034.91   39.25   1
  -4   3 -10   11.09    4.80   1
  -4   3  -9  123.21    7.77   1
  -4   3  -8   -4.20    4.71   1
  -4   3  -7  316.13   11.02   1
  -4   3  -6  845.65   25.59   1
  -4   3  -5  827.71   26.47   1
  -4   3  -4  148.60    7.80   1
  -4   3  -3   86.49    4.28   1
  -4   3  -2  155.00    4.48   1
  -4   3  -1  245.55    7.21   1
  -4   3   0 1012.51   20.36   1
  -4   3   1   81.36    3.97   1
  -4   3   2   20.52    2.17   1
  -4   3   3  446.05   19.85   1
  -4   3   4 1690.85   47.70   1
  -4   3   5  904.20   28.87   1
  -4   3   6  208.22    8.08   1
  -4   3   7  131.56    8.03   1
  -4   3   8   57.46    5.46   1
  -4   3   9  655.87   18.95   1
  -4   3  10  706.50   20.73   1
  -4   3  11   71.74    9.66   1
  -4   3  12   42.25    5.85   1
  -4   3  13   11.49    6.98   1
  -4   4 -10  153.51   10.16   1
  -4   4  -9  286.29   16.92   1
  -4   4  -8   93.32    5.41   1
  -4   4  -7   13.47    3.89   1
  -4   4  -6   18.06    2.81   1
  -4   4  -5  358.72   14.02   1
  -4   4  -4  509.40   25.28   1
  -4   4  -3    2.31    2.10   1
  -4   4  -2  144.00    6.00   1
  -4   4  -1   22.00    1.59   1
  -4   4   0  821.40   17.77   1
  -4   4   1 2523.05   81.37   1
  -4   4   2  242.42    9.34   1
  -4   4   3  218.45    7.98   1
  -4   4   4  679.12   30.23   1
  -4   4   5  194.60    7.25   1
  -4   4   6  717.17   23.57   1
  -4   4   7  962.86   30.41   1
  -4   4   8   17.47    2.68   1
  -4   4   9   20.79    3.19   1
  -4   4  10   -3.20    3.40   1
  -4   4  11  354.57   16.95   1
  -4   4  12   67.08    5.90   1
  -4   5 -10  225.90   20.14   1
  -4   5  -9   80.28    6.63   1
  -4   5  -8   77.62    6.52   1
  -4   5  -7  686.96   24.64   1
  -4   5  -6   -3.88    2.80   1
  -4   5  -5    9.92    2.90   1
  -4   5  -4   62.88    3.65   1
  -4   5  -3 1007.43   38.72   1
  -4   5  -2  376.36   13.58   1
  -4   5  -1   44.36    2.53   1
  -4   5   0  458.82   17.99   1
  -4   5   1   86.49    3.53   1
  -4   5   2 1049.11   33.69   1
  -4   5   3 1437.93   66.74   1
  -4   5   4  797.50   35.58   1
  -4   5   5  166.15    7.73   1
  -4   5   6    0.20    1.81   1
  -4   5   7   11.63    2.73   1
  -4   5   8  255.36   14.70   1
  -4   5   9  431.39   15.37   1
  -4   5  10  192.93   10.83   1
  -4   5  11   87.42    7.67   1
  -4   6  -9   16.73    8.34   1
  -4   6  -8  106.50   10.94   1
  -4   6  -7  324.72   15.86   1
  -4   6  -6  961.62   39.69   1
  -4   6  -5  611.08   20.76   1
  -4   6  -4    5.20    2.92   1
  -4   6  -3  534.07   23.57   1
  -4   6  -2   -0.71    2.70   1
  -4   6  -1  135.02    7.20   1
  -4   6   0  545.69   24.76   1
  -4   6   1  159.01    6.05   1
  -4   6   2   -2.99    4.98   1
  -4   6   3   74.48    6.21   1
  -4   6   4  810.54   37.01   1
  -4   6   6    2.89    5.00   1
  -4   6   7  199.94   13.01   1
  -4   6   8   27.67    6.52   1
  -4   6   9  217.27   17.69   1
  -4   7  -7   53.44    9.50   1
  -4   7  -6   19.01    4.10   1
  -4   7  -5   53.14    5.54   1
  -4   7  -4  835.21   34.68   1
  -4   7  -3  103.84    6.93   1
  -4   7  -2    5.71    3.01   1
  -4   7  -1   12.18    6.28   1
  -4   7   0   48.58    5.44   1
  -4   7   1  315.42   23.44   1
  -4   7   2  396.41   25.09   1
  -4   7   3   45.56    6.21   1
  -4   7   4   12.60    8.09   1
  -4   7   5   70.06    9.04   1
  -4   7   6  271.26   20.75   1
  -4   7   7  198.81   17.77   1
  -4   8  -5    4.49    5.98   1
  -4   8  -4   12.11    5.99   1
  -4   8  -3  326.52   24.94   1
  -4   8   3  124.99   11.40   1
  -4   8   4  235.62   17.19   1
  -3  -6  -2    0.10    5.66   1
  -3  -6  -1   -0.40    5.48   1
  -3  -6   0  718.24   26.26   1
  -3  -6   1   45.56    4.86   1
  -3  -6   2   80.82    6.29   1
  -3  -6   3   66.59    5.22   1
  -3  -6   4    1.99    6.49   1
  -3  -6   5  409.66   18.22   1
  -3  -6   6    6.40    4.40   1
  -3  -6   7   43.96    4.91   1
  -3  -6   8    2.69    5.77   1
  -3  -5  -5   78.85    9.77   1
  -3  -5  -4  224.70   14.99   1
  -3  -5  -3  241.49   17.40   1
  -3  -5  -2   54.02    5.00   1
  -3  -5  -1  157.00    7.27   1
  -3  -5   0   76.04    5.23   1
  -3  -5   1  197.40    7.87   1
  -3  -5   2  669.77   19.67   1
  -3  -5   3   53.00    4.37   1
  -3  -5   4   23.62    3.60   1
  -3  -5   5  196.56    7.57   1
  -3  -5   6  387.70   12.60   1
  -3  -5   7  163.33    7.16   1
  -3  -5   8  126.79    6.98   1
  -3  -5   9   57.46    5.15   1
  -3  -5  10   26.42    7.81   1
  -3  -5  11   62.41    6.95   1
  -3  -4  -7  354.19   24.84   1
  -3  -4  -6   50.27    9.36   1
  -3  -4  -5   10.69    5.17   1
  -3  -4  -4   18.92    4.87   1
  -3  -4  -3   68.23    7.76   1
  -3  -4  -2  483.56   13.63   1
  -3  -4  -1  571.69   15.78   1
  -3  -4   0    3.50    2.81   1
  -3  -4   1   81.36    4.51   1
  -3  -4   2   80.46    3.95   1
  -3  -4   3    4.71    2.52   1
  -3  -4   4 2809.00   69.96   1
  -3  -4   5   18.32    3.00   1
  -3  -4   6  224.40    8.39   1
  -3  -4   7   32.60    3.65   1
  -3  -4   8   51.55    5.46   1
  -3  -4   9  151.04    7.62   1
  -3  -4  10   53.58    4.98   1
  -3  -4  11    3.69    3.30   1
  -3  -4  12    4.58    4.28   1
  -3  -3  -8   26.11    7.26   1
  -3  -3  -7   32.04    8.26   1
  -3  -3  -6  391.64   19.00   1
  -3  -3  -5   39.82    6.94   1
  -3  -3  -4  353.82   14.67   1
  -3  -3  -3  266.67   12.74   1
  -3  -3  -2   79.57    6.78   1
  -3  -3  -1  279.56    8.03   1
  -3  -3   0 1093.62   26.46   1
  -3  -3   1 1261.67   33.39   1
  -3  -3   2  396.01   11.14   1
  -3  -3   3   37.70    3.07   1
  -3  -3   4   33.52    1.74   1
  -3  -3   5  182.25    6.21   1
  -3  -3   6   86.12    4.08   1
  -3  -3   7   22.28    2.74   1
  -3  -3   8  107.54    6.64   1
  -3  -3   9    1.49    2.49   1
  -3  -3  10  832.90   31.17   1
  -3  -3  11  138.77    7.54   1
  -3  -3  12   19.18    4.91   1
  -3  -3  13   14.67    5.82   1
  -3  -2 -10   22.28    8.78   1
  -3  -2  -9  608.61   36.02   1
  -3  -2  -8  428.90   24.44   1
  -3  -2  -7  288.66   14.61   1
  -3  -2  -6   25.30    6.14   1
  -3  -2  -5   11.70    4.92   1
  -3  -2  -4   81.36    6.13   1
  -3  -2  -3  797.50   29.37   1
  -3  -2  -2  151.04    7.37   1
  -3  -2  -1  230.13    9.41   1
  -3  -2   0  832.90   21.93   1
  -3  -2   1  324.00    9.72   1
  -3  -2   2  584.19   16.44   1
  -3  -2   3  131.10    3.66   1
  -3  -2   4  694.32   16.34   1
  -3  -2   5   45.56    1.49   1
  -3  -2   6  206.50    6.90   1
  -3  -2   7  925.38   49.28   1
  -3  -2   8 1528.81   41.45   1
  -3  -2   9   23.81    2.54   1
  -3  -2  10   11.49    2.31   1
  -3  -2  11    1.90    2.10   1
  -3  -2  12   79.39    8.55   1
  -3  -2  13  217.86   15.65   1
  -3  -2  14    0.59    6.07   1
  -3  -1 -10   -0.10    8.70   1
  -3  -1  -9  135.49   11.17   1
  -3  -1  -8   22.37    7.10   1
  -3  -1  -7  915.06   37.51   1
  -3  -1  -6  103.23    7.72   1
  -3  -1  -5 2178.09   83.07   1
  -3  -1  -4  614.54   23.80   1
  -3  -1  -3  316.84   12.46   1
  -3  -1  -2    5.38    3.02   1
  -3  -1   0  101.40    4.43   1
  -3  -1   1   55.06    2.37   1
  -3  -1   2  412.09    9.74   1
  -3  -1   3 1455.42   30.52   1
  -3  -1   4 2105.89   37.63   1
  -3  -1   5   42.77    1.70   1
  -3  -1   6  136.66    3.74   1
  -3  -1   7  286.29    6.77   1
  -3  -1   8   55.65    2.24   1
  -3  -1   9 1108.89   28.64   1
  -3  -1  10  558.85   21.28   1
  -3  -1  11  103.43    5.09   1
  -3  -1  12   52.71    5.66   1
  -3  -1  13   18.32    5.14   1
  -3  -1  14   21.81    6.91   1
  -3   0 -11   43.69    9.39   1
  -3   0 -10  312.58   24.40   1
  -3   0  -9   94.48   11.86   1
  -3   0  -8   23.62    6.42   1
  -3   0  -7   67.40    6.08   1
  -3   0  -6  161.80    8.90   1
  -3   0  -5  772.84   30.58   1
  -3   0  -4  259.85   12.57   1
  -3   0  -2  811.68   29.06   1
  -3   0  -1  589.52   16.51   1
  -3   0   0  246.80    5.97   1
  -3   0   1 8012.04  180.81   1
  -3   0   2  616.53   21.35   1
  -3   0   3   33.06    1.26   1
  -3   0   4  153.76    3.22   1
  -3   0   5   53.14    1.60   1
  -3   0   6  196.00    5.60   1
  -3   0   7  151.29    4.43   1
  -3   0   8    8.70    1.42   1
  -3   0   9    1.21    1.72   1
  -3   0  10  511.66   16.74   1
  -3   0  11  460.53   14.59   1
  -3   0  12  328.70   13.78   1
  -3   0  13   52.71    5.23   1
  -3   0  14    2.79    4.58   1
  -3   1 -11    2.40    9.80   1
  -3   1 -10   45.02    6.44   1
  -3   1  -9  679.64   27.63   1
  -3   1  -8  333.06   21.53   1
  -3   1  -7   46.38    5.86   1
  -3   1  -6  130.19   11.18   1
  -3   1  -5  463.97   25.85   1
  -3   1  -4  277.22   12.32   1
  -3   1  -3 2507.00  101.14   1
  -3   1  -2 1640.25   35.64   1
  -3   1  -1 1529.59   41.46   1
  -3   1   0  554.13   14.12   1
  -3   1   1   12.60    0.78   1
  -3   1   2  121.00    3.08   1
  -3   1   3  857.90   20.50   1
  -3   1   4  417.38   12.26   1
  -3   1   5   97.81    3.76   1
  -3   1   6  380.64   11.71   1
  -3   1   7   95.84    4.50   1
  -3   1   8  971.57   26.18   1
  -3   1   9   86.12    3.90   1
  -3   1  10   10.50    2.72   1
  -3   1  11    6.10    2.72   1
  -3   1  12  261.15   10.99   1
  -3   1  13  139.48    8.50   1
  -3   1  14   91.01    6.87   1
  -3   2 -12  433.89   32.91   1
  -3   2 -11  108.37   11.24   1
  -3   2 -10   -7.67    7.70   1
  -3   2  -9   -1.49    4.29   1
  -3   2  -7  565.49   25.68   1
  -3   2  -6  901.20   32.42   1
  -3   2  -5  307.65    9.47   1
  -3   2  -4  173.19    5.79   1
  -3   2  -3   94.09    3.10   1
  -3   2  -2  104.24    3.88   1
  -3   2  -1 1293.12   28.05   1
  -3   2   0 2324.20   52.07   1
  -3   2   1   91.78    4.41   1
  -3   2   2    0.40    1.30   1
  -3   2   3   16.16    0.96   1
  -3   2   4  943.72   28.88   1
  -3   2   5  140.66    4.51   1
  -3   2   6  403.61   11.65   1
  -3   2   7    6.71    1.92   1
  -3   2   8  183.87    7.05   1
  -3   2   9  345.22   11.52   1
  -3   2  10  419.84   13.52   1
  -3   2  11   52.42    4.78   1
  -3   2  12   15.21    4.68   1
  -3   2  13   -6.20    4.68   1
  -3   2  14  183.33   15.44   1
  -3   3 -11   27.25    5.95   1
  -3   3 -10  698.02   25.89   1
  -3   3  -9  382.98   13.31   1
  -3   3  -8  784.00   25.76   1
  -3   3  -7    9.30    3.60   1
  -3   3  -6   40.07    3.92   1
  -3   3  -5    0.10    2.02   1
  -3   3  -4  208.51    7.51   1
  -3   3  -3   11.42    1.49   1
  -3   3  -2    6.20    1.20   1
  -3   3  -1  307.30    7.71   1
  -3   3   0 1324.96   31.30   1
  -3   3   1 3286.73  119.25   1
  -3   3   2  404.01   14.47   1
  -3   3   3    0.71    0.40   1
  -3   3   4  678.08   23.44   1
  -3   3   5  293.44   10.96   1
  -3   3   6  212.58    6.42   1
  -3   3   7  499.97   16.10   1
  -3   3   8  124.77    5.59   1
  -3   3   9  303.46   11.50   1
  -3   3  10  782.32   25.73   1
  -3   3  11   34.46    3.76   1
  -3   3  12  531.76   20.29   1
  -3   3  13   -6.30    5.02   1
  -3   4 -11   28.30    7.77   1
  -3   4 -10    3.69    3.88   1
  -3   4  -9    4.08    4.97   1
  -3   4  -8  712.89   29.37   1
  -3   4  -7  327.61   22.08   1
  -3   4  -6   33.87    3.61   1
  -3   4  -5   26.01    3.88   1
  -3   4  -4   34.81    2.95   1
  -3   4  -3  839.84   26.08   1
  -3   4  -2  166.93    5.43   1
  -3   4  -1  365.96   14.54   1
  -3   4   0   52.56    2.03   1
  -3   4   1  102.01    3.43   1
  -3   4   2 1166.91   29.38   1
  -3   4   3  903.00   27.65   1
  -3   4   4   96.63    2.95   1
  -3   4   5  121.66    4.63   1
  -3   4   6  231.95    7.61   1
  -3   4   7  376.36   13.58   1
  -3   4   8 1386.07   44.68   1
  -3   4   9  594.38   19.99   1
  -3   4  10    2.40    2.51   1
  -3   4  11    8.12    3.70   1
  -3   4  12    2.40    4.49   1
  -3   5 -11  260.50   24.21   1
  -3   5 -10   38.07    7.28   1
  -3   5  -9    9.92    7.50   1
  -3   5  -8    1.80    3.30   1
  -3   5  -7  160.02    8.60   1
  -3   5  -6  404.81   13.68   1
  -3   5  -5  596.34   21.49   1
  -3   5  -4  103.23    4.67   1
  -3   5  -3   11.83    2.20   1
  -3   5  -2   57.00    2.72   1
  -3   5  -1  843.90   28.47   1
  -3   5   0  512.12   21.27   1
  -3   5   1   36.60    2.30   1
  -3   5   2  415.75   12.23   1
  -3   5   3   99.60    4.19   1
  -3   5   4  486.20   29.55   1
  -3   5   5  801.46   24.91   1
  -3   5   6  192.65    7.50   1
  -3   5   7    9.00    3.00   1
  -3   5   8  110.25    5.88   1
  -3   5   9  494.62   17.79   1
  -3   5  10    6.50    3.82   1
  -3   5  11  240.25   13.02   1
  -3   6 -10  340.03   23.60   1
  -3   6  -9  283.59   20.54   1
  -3   6  -8   82.63    9.82   1
  -3   6  -7   71.23    5.40   1
  -3   6  -6    9.99    2.97   1
  -3   6  -5   75.17    5.55   1
  -3   6  -4  969.70   31.14   1
  -3   6  -3   75.34    4.51   1
  -3   6  -2    1.99    2.40   1
  -3   6  -1    4.88    2.08   1
  -3   6   0   97.81    7.12   1
  -3   6   1 2752.05  107.02   1
  -3   6   2   12.82    2.08   1
  -3   6   3  298.94   12.79   1
  -3   6   4   44.09    3.45   1
  -3   6   5    7.40    3.10   1
  -3   6   6  161.29    7.62   1
  -3   6   7  183.60    7.86   1
  -3   6   8    6.81    3.50   1
  -3   6   9    4.28    5.09   1
  -3   7  -8  219.04   18.06   1
  -3   7  -7  397.60   31.90   1
  -3   7  -6    1.10    6.22   1
  -3   7  -5  348.20   14.55   1
  -3   7  -4    1.90    2.51   1
  -3   7  -3  100.40    8.42   1
  -3   7  -2  835.79   38.16   1
  -3   7  -1  673.92   35.31   1
  -3   7   0    8.18    2.80   1
  -3   7   1    7.78    5.69   1
  -3   7   2   58.98    4.15   1
  -3   7   3   62.88    7.45   1
  -3   7   4    5.62    3.41   1
  -3   7   5    9.30    4.33   1
  -3   7   6   44.89    4.96   1
  -3   7   7  484.88   21.14   1
  -3   8  -6  261.47   18.11   1
  -3   8  -5   87.42    8.41   1
  -3   8  -4    5.71    4.59   1
  -3   8  -3    1.69    5.59   1
  -3   8  -2   54.17    6.77   1
  -3   8  -1  142.56    9.55   1
  -3   8   0  785.12   48.75   1
  -3   8   1   82.63    8.18   1
  -3   8   3   -2.89    4.39   1
  -3   8   4  118.81    8.28   1
  -3   8   5  605.65   30.02   1
  -2  -7  -1  251.22   13.63   1
  -2  -7   0   26.42    5.35   1
  -2  -7   1   44.36    5.59   1
  -2  -7   2    4.20    4.18   1
  -2  -7   3  148.84    8.78   1
  -2  -7   4   97.81    7.32   1
  -2  -7   5  520.30   23.72   1
  -2  -7   6   37.45    6.85   1
  -2  -7   7   17.81    6.33   1
  -2  -6  -5   27.35    9.94   1
  -2  -6  -4  116.64   11.02   1
  -2  -6  -3  119.90    7.66   1
  -2  -6  -2    5.62    3.41   1
  -2  -6  -1   -4.08    3.68   1
  -2  -6   0  321.13   12.19   1
  -2  -6   1  557.90   18.42   1
  -2  -6   2    5.02    3.90   1
  -2  -6   3  187.14   12.04   1
  -2  -6   4  767.29   21.61   1
  -2  -6   5  451.56   14.03   1
  -2  -6   6  131.56    6.19   1
  -2  -6   7  388.09   18.91   1
  -2  -6   8   37.58    5.27   1
  -2  -6   9   14.59    5.81   1
  -2  -6  10    7.90    5.51   1
  -2  -5  -7   41.86   10.87   1
  -2  -5  -6  176.89   14.36   1
  -2  -5  -5   32.26    8.07   1
  -2  -5  -4   15.60    5.69   1
  -2  -5  -3 1232.71   32.30   1
  -2  -5  -2 1272.35   34.96   1
  -2  -5  -1  177.16    6.66   1
  -2  -5   0   62.73    3.96   1
  -2  -5   1  139.48    5.43   1
  -2  -5   2   10.82    2.50   1
  -2  -5   3  366.34   11.87   1
  -2  -5   4  447.75   13.12   1
  -2  -5   5   35.16    3.80   1
  -2  -5   6   61.15    3.91   1
  -2  -5   7  262.76    9.08   1
  -2  -5   8   93.32    6.38   1
  -2  -5   9  374.81   15.88   1
  -2  -5  10   56.55    4.96   1
  -2  -5  11    1.59    3.48   1
  -2  -5  12    3.39    3.97   1
  -2  -4  -9   26.21   11.06   1
  -2  -4  -8   17.39    7.42   1
  -2  -4  -7   58.83    7.52   1
  -2  -4  -6  490.18   21.25   1
  -2  -4  -5   97.81    7.12   1
  -2  -4  -4  117.51    8.67   1
  -2  -4  -3  229.83    7.28   1
  -2  -4  -2   69.06    3.82   1
  -2  -4  -1  951.72   24.68   1
  -2  -4   0  370.95   10.02   1
  -2  -4   1  314.00    9.92   1
  -2  -4   2   60.37    3.26   1
  -2  -4   3  149.82    5.14   1
  -2  -4   4  371.72   11.18   1
  -2  -4   5  553.66   15.06   1
  -2  -4   6  331.60    9.83   1
  -2  -4   7  235.93    8.60   1
  -2  -4   8    4.58    2.48   1
  -2  -4   9  132.48    6.22   1
  -2  -4  10  100.40    5.61   1
  -2  -4  11    9.99    3.60   1
  -2  -4  12    0.30    3.92   1
  -2  -4  13    6.60    5.91   1
  -2  -3 -10  114.49   13.27   1
  -2  -3  -9  653.31   37.32   1
  -2  -3  -8  422.30   23.43   1
  -2  -3  -7   94.28    7.96   1
  -2  -3  -6  125.44    8.29   1
  -2  -3  -5  720.92   27.39   1
  -2  -3  -4 1306.82   45.55   1
  -2  -3  -3   34.69    4.36   1
  -2  -3  -2  256.00    7.68   1
  -2  -3  -1  286.96    8.47   1
  -2  -3   0  363.28   10.29   1
  -2  -3   1  915.67   36.31   1
  -2  -3   2  256.64   10.57   1
  -2  -3   3    6.00    2.70   1
  -2  -3   4  260.50    5.81   1
  -2  -3   5   60.06    3.10   1
  -2  -3   6  383.77   11.36   1
  -2  -3   7  700.13   21.17   1
  -2  -3   8  308.70   10.19   1
  -2  -3   9    3.39    2.28   1
  -2  -3  10   18.32    3.51   1
  -2  -3  11   48.86    3.91   1
  -2  -3  12  323.64   15.47   1
  -2  -3  13    0.00    1.00   1
  -2  -2 -11   90.25   10.64   1
  -2  -2 -10   34.46    7.87   1
  -2  -2  -9   21.81    5.98   1
  -2  -2  -8   68.56    7.95   1
  -2  -2  -7  139.00    8.49   1
  -2  -2  -6  348.94   16.44   1
  -2  -2  -5   22.66    3.43   1
  -2  -2  -4   67.24    5.25   1
  -2  -2  -1    4.49    1.48   1
  -2  -2   0  997.30   27.16   1
  -2  -2   1  225.30    6.60   1
  -2  -2   2  656.38   16.91   1
  -2  -2   3  412.90   10.16   1
  -2  -2   4  182.25    4.59   1
  -2  -2   5   36.60    1.69   1
  -2  -2   6    3.61    1.79   1
  -2  -2   7  326.16   10.47   1
  -2  -2   8  846.81   19.79   1
  -2  -2   9 1085.04   27.67   1
  -2  -2  10   24.80    2.69   1
  -2  -2  11   22.56    3.14   1
  -2  -2  12   97.02    7.68   1
  -2  -2  13  114.70   10.71   1
  -2  -2  14   67.73    8.72   1
  -2  -1 -12   21.07   11.75   1
  -2  -1 -11  257.60   20.54   1
  -2  -1 -10  402.00   24.46   1
  -2  -1  -9    5.71    4.68   1
  -2  -1  -8    2.79    3.91   1
  -2  -1  -7    1.69    4.68   1
  -2  -1  -6  207.94   10.09   1
  -2  -1  -5  915.67   33.89   1
  -2  -1  -3   95.06    5.85   1
  -2  -1  -2 1080.44   46.02   1
  -2  -1  -1    9.61    1.80   1
  -2  -1   0  639.08   13.65   1
  -2  -1   1  338.56    7.73   1
  -2  -1   2  111.30    2.95   1
  -2  -1   3  226.80    4.82   1
  -2  -1   4 1042.00   21.95   1
  -2  -1   5 4957.57  150.68   1
  -2  -1   6  225.90    6.01   1
  -2  -1   7  158.76    6.55   1
  -2  -1   8  360.24    9.87   1
  -2  -1   9   41.99    2.07   1
  -2  -1  10  290.70    8.18   1
  -2  -1  11  404.41   12.07   1
  -2  -1  12   99.80    5.39   1
  -2  -1  13   66.42    7.17   1
  -2  -1  14    1.30    7.00   1
  -2   0 -12    8.18    7.61   1
  -2   0 -11   28.73    9.65   1
  -2   0 -10  327.25   14.83   1
  -2   0  -9  333.43   18.26   1
  -2   0  -8  207.94   12.98   1
  -2   0  -7   75.34    6.25   1
  -2   0  -6   71.74    6.10   1
  -2   0  -4 1638.63   61.53   1
  -2   0  -3 1428.84   44.60   1
  -2   0  -2  607.62   13.31   1
  -2   0  -1   83.72    2.74   1
  -2   0   0   10.69    0.92   1
  -2   0   1  765.63   19.37   1
  -2   0   2  576.48   10.56   1
  -2   0   3 1160.76   25.89   1
  -2   0   4   95.84    2.74   1
  -2   0   5  640.60   15.69   1
  -2   0   6    9.30    0.92   1
  -2   0   7  777.29   23.98   1
  -2   0   8  163.33    5.11   1
  -2   0   9   74.65    2.94   1
  -2   0  10   39.69    2.77   1
  -2   0  11  264.39    9.11   1
  -2   0  12  148.35    7.06   1
  -2   0  13  175.83    8.49   1
  -2   0  14   45.29    5.65   1
  -2   1 -12  152.52   16.80   1
  -2   1 -11  329.42   16.33   1
  -2   1  -9  215.50   12.62   1
  -2   1  -8   61.47    6.43   1
  -2   1  -7  514.84   24.51   1
  -2   1  -6   23.43    3.19   1
  -2   1  -4  222.61    7.16   1
  -2   1  -3 1485.33   40.08   1
  -2   1  -2 6198.41  146.44   1
  -2   1  -1 4577.88  132.61   1
  -2   1   0 1805.40   41.64   1
  -2   1   1  982.82   26.96   1
  -2   1   2 1141.09   35.81   1
  -2   1   3 1144.47   27.74   1
  -2   1   4  785.12   20.17   1
  -2   1   5  426.42   11.98   1
  -2   1   6 2176.22   50.38   1
  -2   1   7 1182.67   41.27   1
  -2   1   8   48.86    2.80   1
  -2   1   9 1167.59   30.07   1
  -2   1  10  608.12   19.73   1
  -2   1  11   33.76    3.60   1
  -2   1  12  104.24    5.51   1
  -2   1  13  183.06    8.93   1
  -2   1  14  454.12   18.75   1
  -2   2 -13    4.80    8.19   1
  -2   2 -12    7.18    7.08   1
  -2   2 -11  386.91   22.03   1
  -2   2 -10  153.02   10.14   1
  -2   2  -9  256.96   13.14   1
  -2   2  -8   50.69    4.84   1
  -2   2  -7    3.39    2.91   1
  -2   2  -6  225.30    7.81   1
  -2   2  -5  622.00   16.96   1
  -2   2  -4 2253.40   51.27   1
  -2   2  -3    4.20    1.11   1
  -2   2  -2  657.41   18.97   1
  -2   2  -1   16.97    0.99   1
  -2   2   0    1.90    0.50   1
  -2   2   1  504.90   13.48   1
  -2   2   2    2.69    0.39   1
  -2   2   3   27.56    1.05   1
  -2   2   4 1585.63   39.02   1
  -2   2   5  524.41   16.03   1
  -2   2   6  934.52   20.18   1
  -2   2   7  138.30    4.70   1
  -2   2   8   45.02    3.22   1
  -2   2   9    2.50    1.39   1
  -2   2  10  228.31    8.16   1
  -2   2  11  157.50    6.78   1
  -2   2  12  100.40    5.81   1
  -2   2  13   14.82    4.70   1
  -2   3 -12   37.70    7.25   1
  -2   3 -11   25.81    4.57   1
  -2   3 -10    5.20    4.51   1
  -2   3  -9  156.50   11.01   1
  -2   3  -8  397.60   18.34   1
  -2   3  -7  327.25   11.22   1
  -2   3  -6  276.56    7.65   1
  -2   3  -5   54.17    4.27   1
  -2   3  -4  684.35   20.93   1
  -2   3  -3    6.00    0.98   1
  -2   3  -2  159.52    5.05   1
  -2   3  -1   86.30    2.42   1
  -2   3   0  746.38   18.58   1
  -2   3   1  713.96   16.57   1
  -2   3   2 2701.92   65.49   1
  -2   3   3   29.38    1.19   1
  -2   3   4   23.14    0.96   1
  -2   3   5   58.68    2.45   1
  -2   3   6   13.62    2.29   1
  -2   3   7  404.41   12.47   1
  -2   3   8 1309.72   38.36   1
  -2   3   9    2.99    2.60   1
  -2   3  10  127.01    5.86   1
  -2   3  11   36.12    4.69   1
  -2   3  12   76.04    5.58   1
  -2   3  13  266.67   15.35   1
  -2   4 -12  436.39   27.16   1
  -2   4 -11  376.75   24.46   1
  -2   4 -10   40.70    6.12   1
  -2   4  -9    8.88    3.99   1
  -2   4  -8   71.91    4.24   1
  -2   4  -7   31.25    2.91   1
  -2   4  -6   61.62    3.30   1
  -2   4  -5  314.71   12.77   1
  -2   4  -4   98.21    5.95   1
  -2   4  -3 1288.09   42.35   1
  -2   4  -2 1619.26   49.09   1
  -2   4  -1    0.00    1.00   1
  -2   4   0 1451.61   40.39   1
  -2   4   1 3885.03   95.99   1
  -2   4   2  458.82   12.85   1
  -2   4   3    8.01    1.58   1
  -2   4   4 1355.71   39.03   1
  -2   4   5  845.06   27.91   1
  -2   4   6   83.36    3.65   1
  -2   4   7   19.98    4.11   1
  -2   4   8   19.01    3.14   1
  -2   4   9  251.54    9.20   1
  -2   4  10  104.04    5.30   1
  -2   4  11   99.60    6.99   1
  -2   4  12    2.59    4.19   1
  -2   5 -11  198.25   15.77   1
  -2   5 -10  254.08   17.53   1
  -2   5  -9    2.89    6.39   1
  -2   5  -8    8.88    5.78   1
  -2   5  -7  150.31    8.34   1
  -2   5  -6   76.04    4.53   1
  -2   5  -4  680.69   23.48   1
  -2   5  -3  445.63   18.15   1
  -2   5  -2   -0.10    1.52   1
  -2   5  -1  138.30    4.70   1
  -2   5   0  109.83    4.82   1
  -2   5   1  201.92    7.67   1
  -2   5   2   88.36    3.76   1
  -2   5   3   23.62    2.14   1
  -2   5   4  291.73   11.96   1
  -2   5   5   71.06    3.88   1
  -2   5   6 1204.78   36.79   1
  -2   5   7   27.88    3.48   1
  -2   5   8    0.59    2.48   1
  -2   5   9    8.18    3.37   1
  -2   5  10    5.02    4.61   1
  -2   5  11  126.11    8.31   1
  -2   6 -10   24.40    8.40   1
  -2   6  -9  146.41   11.86   1
  -2   6  -8  281.57   16.11   1
  -2   6  -7  229.83   11.52   1
  -2   6  -6   87.05    4.66   1
  -2   6  -5   32.38    5.35   1
  -2   6  -4   59.44    4.32   1
  -2   6  -3  473.50   20.45   1
  -2   6  -2  657.41   23.59   1
  -2   6  -1  518.93   17.31   1
  -2   6   0  262.76   10.05   1
  -2   6   1  152.52    9.39   1
  -2   6   2    8.01    2.21   1
  -2   6   3  181.17    8.35   1
  -2   6   4  362.14   14.46   1
  -2   6   5   13.10    3.11   1
  -2   6   6  156.00    7.49   1
  -2   6   7   65.77    5.51   1
  -2   6   8  177.69    8.80   1
  -2   6   9   11.90    4.21   1
  -2   7  -7  368.64   31.49   1
  -2   7  -5  180.36   10.74   1
  -2   7  -4   36.36    4.82   1
  -2   7  -3   -4.80    4.69   1
  -2   7  -2  109.83    7.96   1
  -2   7  -1  456.25   19.65   1
  -2   7   0  231.04   11.55   1
  -2   7   1    1.90    3.39   1
  -2   7   2    4.00    3.00   1
  -2   7   3    5.11    3.48   1
  -2   7   4   91.78    5.75   1
  -2   7   5  309.41   14.42   1
  -2   7   6   -4.08    5.09   1
  -2   7   7   27.67    5.05   1
  -2   8  -6   12.39    8.31   1
  -2   8  -5  278.56   17.69   1
  -2   8  -4   86.86    8.57   1
  -2   8  -3  319.69   18.95   1
  -2   8  -2   31.58    5.06   1
  -2   8  -1    2.79    4.11   1
  -2   8   0   61.00    7.97   1
  -2   8   1  171.87   12.59   1
  -2   8   2   51.12    8.15   1
  -2   8   4    9.49    5.67   1
  -1  -7  -2   48.44    5.85   1
  -1  -7  -1   64.96    5.96   1
  -1  -7   0   25.60    4.35   1
  -1  -7   1  175.83    9.02   1
  -1  -7   2  303.11   11.84   1
  -1  -7   3   10.50    4.28   1
  -1  -7   4    5.52    3.71   1
  -1  -7   5  367.11   15.33   1
  -1  -7   6  439.32   20.12   1
  -1  -7   7   26.01    6.12   1
  -1  -7   8    2.69    4.10   1
  -1  -6  -6  -10.89    8.58   1
  -1  -6  -5   -5.38    5.29   1
  -1  -6  -4    2.10    4.29   1
  -1  -6  -3  706.50   21.80   1
  -1  -6  -2  555.07   17.91   1
  -1  -6  -1    3.39    2.50   1
  -1  -6   0    2.40    3.32   1
  -1  -6   1   50.27    3.83   1
  -1  -6   2  377.52   11.27   1
  -1  -6   3 1142.44   34.48   1
  -1  -6   4   98.60    4.57   1
  -1  -6   5   36.00    3.72   1
  -1  -6   6   -0.90    3.10   1
  -1  -6   7   29.92    6.45   1
  -1  -6   8  627.00   23.04   1
  -1  -6   9  127.69    8.59   1
  -1  -6  10    8.29    4.78   1
  -1  -6  11    8.82    5.41   1
  -1  -5  -8   51.84    8.06   1
  -1  -5  -7  339.30   22.47   1
  -1  -5  -6   10.11    5.02   1
  -1  -5  -5 1171.69   47.24   1
  -1  -5  -4  250.27    8.54   1
  -1  -5  -3    3.39    2.21   1
  -1  -5  -2  279.56    8.36   1
  -1  -5  -1  935.75   24.47   1
  -1  -5   0  885.66   26.19   1
  -1  -5   1   60.37    3.57   1
  -1  -5   2  487.53   13.25   1
  -1  -5   3  119.46    4.59   1
  -1  -5   4  924.77   28.59   1
  -1  -5   5 1334.44   37.26   1
  -1  -5   6  484.44   29.05   1
  -1  -5   7    8.18    3.20   1
  -1  -5   8   46.79    4.10   1
  -1  -5   9   88.92    5.47   1
  -1  -5  10  119.25    6.99   1
  -1  -5  11  106.92    7.24   1
  -1  -5  12   38.69    6.84   1
  -1  -4 -10  128.60   13.61   1
  -1  -4  -9  224.70   19.49   1
  -1  -4  -8   15.29    7.82   1
  -1  -4  -7    1.80    4.29   1
  -1  -4  -6   -2.79    3.71   1
  -1  -4  -5  757.90   31.38   1
  -1  -4  -4 1416.77   33.88   1
  -1  -4  -3  320.05    9.66   1
  -1  -4  -2  799.76   19.80   1
  -1  -4  -1  136.89    7.02   1
  -1  -4   0  135.96    6.30   1
  -1  -4   1 2544.19   98.86   1
  -1  -4   2 1476.10   39.19   1
  -1  -4   3  322.20    8.98   1
  -1  -4   4   21.07    1.29   1
  -1  -4   5   55.50    3.58   1
  -1  -4   6  337.09    9.91   1
  -1  -4   7  285.27    9.46   1
  -1  -4   8   26.32    2.87   1
  -1  -4   9   86.30    7.80   1
  -1  -4  10   29.59    3.59   1
  -1  -4  11  273.90   11.58   1
  -1  -4  12  529.46   27.61   1
  -1  -4  13    8.41    8.12   1
  -1  -3 -11   -5.90   11.32   1
  -1  -3 -10  332.70   21.52   1
  -1  -3  -9   20.16    8.80   1
  -1  -3  -8  348.57   16.43   1
  -1  -3  -7 1422.80   61.86   1
  -1  -3  -6  401.20   18.43   1
  -1  -3  -5   60.06    4.49   1
  -1  -3  -3  309.06    8.44   1
  -1  -3  -2  152.52    4.45   1
  -1  -3  -1  778.41   21.20   1
  -1  -3   0   24.21    1.67   1
  -1  -3   1  277.89    8.00   1
  -1  -3   2 1804.55   46.73   1
  -1  -3   3 1454.66   30.51   1
  -1  -3   4  824.84   18.38   1
  -1  -3   5 1127.62   38.28   1
  -1  -3   6    8.29    2.02   1
  -1  -3   7    0.10    0.61   1
  -1  -3   8 1064.06   28.05   1
  -1  -3   9  993.51   29.00   1
  -1  -3  10   -1.99    2.40   1
  -1  -3  11   17.81    3.12   1
  -1  -3  12   23.62    3.60   1
  -1  -3  13  106.71   10.33   1
  -1  -3  14  298.25   21.76   1
  -1  -2 -12  231.34   20.69   1
  -1  -2 -11  817.96   42.90   1
  -1  -2 -10  214.92   13.49   1
  -1  -2  -9    2.31    4.62   1
  -1  -2  -8  616.53   26.32   1
  -1  -2  -7   21.44    5.19   1
  -1  -2  -6  554.13   24.48   1
  -1  -2  -4  800.89   32.26   1
  -1  -2  -3  227.41    8.75   1
  -1  -2  -2  137.59    4.22   1
  -1  -2  -1  160.28    4.56   1
  -1  -2   0  130.42    4.11   1
  -1  -2   1  504.45   14.82   1
  -1  -2   2   58.83    1.84   1
  -1  -2   3   61.31    1.57   1
  -1  -2   4 7104.80  177.01   1
  -1  -2   5 1692.50   39.49   1
  -1  -2   6  674.44   15.58   1
  -1  -2   7  686.44   22.01   1
  -1  -2   8  282.24    7.39   1
  -1  -2   9   14.21    1.51   1
  -1  -2  10 1553.15   38.62   1
  -1  -2  11  318.62   12.14   1
  -1  -2  12   72.25    7.65   1
  -1  -2  13   16.48    5.03   1
  -1  -2  14    5.62    5.69   1
  -1  -1 -13  122.10   13.48   1
  -1  -1 -12   -5.38    9.98   1
  -1  -1 -11  113.21    9.58   1
  -1  -1 -10  186.87   11.21   1
  -1  -1  -9  117.51    9.11   1
  -1  -1  -8  311.88   15.54   1
  -1  -1  -7   18.40    4.20   1
  -1  -1  -5  851.47   43.19   1
  -1  -1  -4 4444.89  164.01   1
  -1  -1  -3  878.53   34.98   1
  -1  -1  -2 1166.22   29.37   1
  -1  -1  -1 1802.85   31.42   1
  -1  -1   0  497.74    8.92   1
  -1  -1   1 3710.03   71.87   1
  -1  -1   2 3417.57   54.95   1
  -1  -1   3 2152.03   36.18   1
  -1  -1   4   32.04    1.02   1
  -1  -1   5  729.54   27.01   1
  -1  -1   6  859.66   26.39   1
  -1  -1   7  234.09    9.49   1
  -1  -1   8  505.35   17.08   1
  -1  -1   9 1807.10   52.71   1
  -1  -1  10  265.04   10.42   1
  -1  -1  11   11.42    4.53   1
  -1  -1  12 1170.32   33.53   1
  -1  -1  13  361.38   13.31   1
  -1  -1  14    6.60    5.40   1
  -1   0 -13   32.15   11.34   1
  -1   0 -12  394.02   24.22   1
  -1   0 -11   -2.19    5.48   1
  -1   0 -10   18.23    5.21   1
  -1   0  -9   29.05    5.50   1
  -1   0  -8 1066.68   46.38   1
  -1   0  -7 1258.83   58.90   1
  -1   0  -5  190.72    8.01   1
  -1   0  -4 1687.57   44.37   1
  -1   0  -3 3728.32   75.71   1
  -1   0  -2 3488.08   76.78   1
  -1   0  -1 2163.18   47.44   1
  -1   0   0  466.13   10.80   1
  -1   0   1 2420.64   44.28   1
  -1   0   2  692.22   12.63   1
  -1   0   3 4402.32   87.58   1
  -1   0   4  921.12   18.21   1
  -1   0   5  314.00    7.80   1
  -1   0   6   85.01    3.32   1
  -1   0   7   20.52    1.90   1
  -1   0   8  603.68   19.16   1
  -1   0   9  540.56   20.00   1
  -1   0  10   22.09    4.42   1
  -1   0  11   -2.19    3.29   1
  -1   0  12   23.43    4.26   1
  -1   0  13   87.05   10.45   1
  -1   0  14  669.26   30.01   1
  -1   1 -13   10.89    7.59   1
  -1   1 -12   17.47    6.10   1
  -1   1 -11  394.42   21.05   1
  -1   1 -10  303.46   16.37   1
  -1   1  -9   11.97    4.01   1
  -1   1  -8  111.72    8.24   1
  -1   1  -7   90.25    6.08   1
  -1   1  -6  889.83   54.89   1
  -1   1  -5 5867.56  240.52   1
  -1   1  -4   37.95    1.85   1
  -1   1  -3   31.25    1.12   1
  -1   1  -2  588.55   14.56   1
  -1   1  -1  982.82   25.71   1
  -1   1   0 2882.62   60.13   1
  -1   1   1 3986.66   74.51   1
  -1   1   2  491.51    9.75   1
  -1   1   3    5.90    0.68   1
  -1   1   4  237.47    8.32   1
  -1   1   5  590.98   14.59   1
  -1   1   6  651.78   19.40   1
  -1   1   7  147.62    7.29   1
  -1   1   8   96.24    3.92   1
  -1   1   9  838.68   31.28   1
  -1   1  10  143.28    7.42   1
  -1   1  11  306.25   14.00   1
  -1   1  12    1.80    4.98   1
  -1   1  13  161.54   12.20   1
  -1   1  14   54.02    6.47   1
  -1   2 -13  402.00   27.67   1
  -1   2 -12   33.64    8.82   1
  -1   2 -11  300.33   15.25   1
  -1   2 -10    1.30    2.39   1
  -1   2  -9  200.79   13.32   1
  -1   2  -8 1034.27   56.60   1
  -1   2  -7  258.89   14.48   1
  -1   2  -6  165.38   11.32   1
  -1   2  -5  322.56    8.26   1
  -1   2  -4 2352.25   53.35   1
  -1   2  -3  289.00    8.16   1
  -1   2  -2 1780.84   39.67   1
  -1   2  -1  304.15    7.32   1
  -1   2   0 7478.79  145.29   1
  -1   2   2  568.82   10.97   1
  -1   2   3 2871.89   72.88   1
  -1   2   4   63.52    2.07   1
  -1   2   5    5.62    0.52   1
  -1   2   7  472.19   17.82   1
  -1   2   8   89.11    5.85   1
  -1   2   9   88.92    5.85   1
  -1   2  11   80.28    5.91   1
  -1   2  13  394.42   23.83   1
  -1   3 -13   95.26   12.49   1
  -1   3 -12  832.32   47.31   1
  -1   3 -11  122.10   13.04   1
  -1   3 -10   83.17    5.65   1
  -1   3  -9    3.80    2.18   1
  -1   3  -8    9.99    2.53   1
  -1   3  -7 1410.75   36.81   1
  -1   3  -6 1251.74   41.04   1
  -1   3  -5   54.76    4.14   1
  -1   3  -4   85.56    3.33   1
  -1   3  -3   30.69    1.33   1
  -1   3  -2   30.47    0.99   1
  -1   3  -1  351.19    7.12   1
  -1   3   0  211.12    4.36   1
  -1   3   1   76.21    1.75   1
  -1   3   2 1972.25   32.86   1
  -1   3   3 4834.42  109.86   1
  -1   3   4  582.74   13.52   1
  -1   3   5  176.89    7.71   1
  -1   3   6 1920.19   59.60   1
  -1   3   7   77.97    4.94   1
  -1   3   8  203.63    9.70   1
  -1   3   9  895.80   35.92   1
  -1   3  10  647.19   29.00   1
  -1   3  11   39.44    6.53   1
  -1   3  12   13.03    5.20   1
  -1   4 -13   70.06   10.38   1
  -1   4 -12   26.32    9.03   1
  -1   4 -11  201.92   17.90   1
  -1   4 -10  317.91   17.12   1
  -1   4  -9  111.09    7.80   1
  -1   4  -8    5.20    5.02   1
  -1   4  -7   94.48    4.08   1
  -1   4  -6  499.97   16.99   1
  -1   4  -5  917.48   27.26   1
  -1   4  -4  251.54    8.25   1
  -1   4  -3   35.05    2.25   1
  -1   4  -2   25.70    1.72   1
  -1   4  -1   47.75    1.93   1
  -1   4   0 3132.64   70.52   1
  -1   4   1    3.80    1.09   1
  -1   4   2   40.83    1.79   1
  -1   4   3   11.22    1.67   1
  -1   4   4   11.83    2.61   1
  -1   4   5 2104.97   84.42   1
  -1   4   6  556.96   21.71   1
  -1   4   7  178.22    9.35   1
  -1   4   9   13.10    4.42   1
  -1   4  10  135.02   11.16   1
  -1   4  11  134.56   11.37   1
  -1   5 -12    6.20    7.52   1
  -1   5 -11   92.74    9.24   1
  -1   5 -10  290.70   19.44   1
  -1   5  -9    1.21    4.42   1
  -1   5  -8 1874.02   85.71   1
  -1   5  -7   49.56    6.20   1
  -1   5  -6    2.31    2.71   1
  -1   5  -5   23.62    2.04   1
  -1   5  -4  463.54   15.50   1
  -1   5  -3 1270.92   39.93   1
  -1   5  -2  139.71    4.49   1
  -1   5  -1  204.78    6.30   1
  -1   5   0  287.64    7.80   1
  -1   5   1  239.01    7.42   1
  -1   5   2  802.59   18.70   1
  -1   5   3  884.47   20.82   1
  -1   5   4  218.74    7.10   1
  -1   5   5   20.61    3.54   1
  -1   5   6  110.46    5.89   1
  -1   5   7   97.61    5.14   1
  -1   5   8  131.56    7.11   1
  -1   5   9   14.29    3.63   1
  -1   5  10    0.10    5.36   1
  -1   6 -11   -4.41    9.49   1
  -1   6 -10   17.31    8.49   1
  -1   6  -9   56.85    6.94   1
  -1   6  -8  230.74   12.46   1
  -1   6  -7  837.52   39.94   1
  -1   6  -6  923.55   40.11   1
  -1   6  -5   36.84    4.86   1
  -1   6  -4   45.43    4.72   1
  -1   6  -3  565.96   15.23   1
  -1   6  -2  347.45   11.56   1
  -1   6  -1  679.12   18.24   1
  -1   6   0  620.01   16.43   1
  -1   6   1   76.39    3.15   1
  -1   6   2   76.74    3.33   1
  -1   6   3   89.68    3.98   1
  -1   6   4  181.44    7.27   1
  -1   6   5   19.80    4.36   1
  -1   6   6   53.88    4.70   1
  -1   6   7   12.82    5.23   1
  -1   6   8   89.49    6.62   1
  -1   6   9  499.08   22.79   1
  -1   7  -9  280.90   20.11   1
  -1   7  -8   13.18    7.77   1
  -1   7  -7   -1.39    6.99   1
  -1   7  -6  162.05   12.22   1
  -1   7  -5   92.74    9.05   1
  -1   7  -4  618.02   31.32   1
  -1   7  -3   13.03    4.62   1
  -1   7  -1    6.10    2.62   1
  -1   7   0  334.16   14.99   1
  -1   7   1  459.24   14.57   1
  -1   7   2    6.40    2.78   1
  -1   7   3   -3.50    4.30   1
  -1   7   4    5.71    3.82   1
  -1   7   5  215.21   11.15   1
  -1   7   6  231.34   11.56   1
  -1   8  -6   59.44    9.71   1
  -1   8  -5   51.55    9.62   1
  -1   8  -4   45.83    6.50   1
  -1   8  -3  222.90   16.72   1
  -1   8  -2    4.00    5.08   1
  -1   8  -1    9.42    5.59   1
  -1   8   0  104.24   11.23   1
  -1   8   1  228.61   16.63   1
  -1   8   2  351.94   23.64   1
  -1   8   3  573.12   33.04   1
   0  -8  -1   13.91    7.24   1
   0  -8   0    3.88    6.89   1
   0  -8   1  396.81   27.49   1
   0  -8   2  261.15   18.42   1
   0  -8   3   -0.79    7.07   1
   0  -8   4   -3.88    8.00   1
   0  -8   5   99.20   12.55   1
   0  -7  -2  163.07   12.51   1
   0  -7  -1  142.56    9.79   1
   0  -7   0   50.55    4.83   1
   0  -7   1   14.90    3.71   1
   0  -7   2  322.56   11.14   1
   0  -7   3  791.86   26.45   1
   0  -7   4   50.41    5.25   1
   0  -7   5   32.49    4.45   1
   0  -7   6   11.97    5.12   1
   0  -7   7   55.35    5.95   1
   0  -7   8  554.13   43.78   1
   0  -7   9   94.48    8.75   1
   0  -6  -4   49.14    4.07   1
   0  -6  -3  134.33    6.03   1
   0  -6  -2  333.43   10.23   1
   0  -6  -1  616.53   17.88   1
   0  -6   0 1743.06   47.60   1
   0  -6   1    2.89    2.79   1
   0  -6   2  123.21    5.33   1
   0  -6   3   48.02    3.46   1
   0  -6   4  402.80   11.64   1
   0  -6   5  461.39   14.61   1
   0  -6   6   84.82    4.79   1
   0  -6   7   23.04    4.13   1
   0  -6   8    9.92    3.59   1
   0  -6   9  318.27   13.92   1
   0  -6  10  494.17   24.90   1
   0  -6  11  116.42    9.50   1
   0  -5  -7    7.90    6.91   1
   0  -5  -6    1.21    3.92   1
   0  -5  -5  230.43    7.89   1
   0  -5  -4  937.58   28.78   1
   0  -5  -3   26.11    2.66   1
   0  -5  -2    9.18    3.21   1
   0  -5  -1  230.13    9.41   1
   0  -5   0  497.74   10.71   1
   0  -5   1 2140.91   43.49   1
   0  -5   2  831.17   22.49   1
   0  -5   3    8.12    1.99   1
   0  -5   4 1273.78   37.12   1
   0  -5   5   29.38    2.82   1
   0  -5   6  228.31    7.86   1
   0  -5   7 1350.56   36.01   1
   0  -5   8  347.82   11.56   1
   0  -5   9   50.27    3.83   1
   0  -5  10   18.23    3.67   1
   0  -5  11   78.68    7.27   1
   0  -5  12  102.82    8.72   1
   0  -4 -10   37.45    9.67   1
   0  -4  -9    5.38    7.28   1
   0  -4  -8  941.26   44.79   1
   0  -4  -7 1075.18   41.32   1
   0  -4  -6  342.25   18.13   1
   0  -4  -5  208.80    9.83   1
   0  -4  -4  138.06    4.70   1
   0  -4  -3  159.77    4.80   1
   0  -4  -2  821.97   20.07   1
   0  -4  -1  455.82   12.38   1
   0  -4   0   54.32    1.92   1
   0  -4   1    4.00    0.88   1
   0  -4   2  486.20   11.02   1
   0  -4   3 4078.10   86.85   1
   0  -4   4  175.30    4.50   1
   0  -4   5   17.39    3.09   1
   0  -4   6  787.92   21.33   1
   0  -4   7    9.67    2.30   1
   0  -4   8  521.67   16.90   1
   0  -4   9 1039.42   33.53   1
   0  -4  10    5.20    3.51   1
   0  -4  11    6.50    3.11   1
   0  -4  12    1.59    3.78   1
   0  -4  13  119.03    9.16   1
   0  -3 -12   37.95   10.23   1
   0  -3 -11  895.21   45.48   1
   0  -3 -10  209.67   11.87   1
   0  -3  -9   18.23    5.29   1
   0  -3  -8  312.94   16.98   1
   0  -3  -7   58.83    6.14   1
   0  -3  -5 1990.05   72.27   1
   0  -3  -4    1.21    1.30   1
   0  -3  -3  663.58   16.49   1
   0  -3  -2  108.58    3.54   1
   0  -3  -1  504.00   14.37   1
   0  -3   0 4430.23   93.18   1
   0  -3   1 1606.41   29.66   1
   0  -3   2  149.82    3.18   1
   0  -3   3   28.62    0.96   1
   0  -3   4  634.54   12.60   1
   0  -3   5  286.96    9.15   1
   0  -3   6    5.52    1.93   1
   0  -3   7   -1.49    2.00   1
   0  -3   8  748.57   21.34   1
   0  -3   9 2576.58   72.08   1
   0  -3  10  351.19   14.24   1
   0  -3  11 1120.24   38.83   1
   0  -3  12   28.62    3.96   1
   0  -3  13  216.97   14.73   1
   0  -3  14    7.02    6.20   1
   0  -2 -13  110.25   15.96   1
   0  -2 -12  136.42   11.91   1
   0  -2 -11   -3.39    7.88   1
   0  -2 -10  134.56    9.05   1
   0  -2  -9 1241.86   55.68   1
   0  -2  -8  565.96   22.84   1
   0  -2  -6  309.76   14.08   1
   0  -2  -5  242.11   13.69   1
   0  -2  -4 3895.01  176.00   1
   0  -2  -3 1338.83   40.98   1
   0  -2  -2 1296.00   33.84   1
   0  -2  -1  326.52    6.14   1
   0  -2   0  344.10    6.68   1
   0  -2   1 3567.67   62.12   1
   0  -2   2  317.55    6.42   1
   0  -2   3  406.83    8.07   1
   0  -2   4  149.33    3.91   1
   0  -2   5   67.24    2.62   1
   0  -2   6 2006.14   50.16   1
   0  -2   7 3162.94  123.73   1
   0  -2   8   94.48    4.28   1
   0  -2   9  328.70   10.52   1
   0  -2  10  104.86    4.92   1
   0  -2  11  111.30    5.70   1
   0  -2  12  545.69   24.29   1
   0  -2  13  609.10   32.58   1
   0  -2  14   66.59    8.32   1
   0  -1 -13  117.29   14.95   1
   0  -1 -12  408.04   24.64   1
   0  -1 -11   42.77    6.28   1
   0  -1 -10   41.73    7.24   1
   0  -1  -9   11.09    3.53   1
   0  -1  -8  654.85   27.64   1
   0  -1  -7 1202.70   44.39   1
   0  -1  -6 1410.00   54.07   1
   0  -1  -5 1627.32   77.45   1
   0  -1  -4   11.02    2.19   1
   0  -1  -3   42.64    1.70   1
   0  -1  -2 4391.71   91.45   1
   0  -1  -1 2115.08   43.23   1
   0  -1   0    2.79    0.30   1
   0  -1   1 2006.14   38.52   1
   0  -1   2 2244.86   51.17   1
   0  -1   3 4497.04   97.91   1
   0  -1   4 2184.63   50.48   1
   0  -1   5   73.44    4.11   1
   0  -1   6  762.31   23.74   1
   0  -1   7   85.93    3.89   1
   0  -1   8 1680.18   45.91   1
   0  -1   9  428.90   16.15   1
   0  -1  10  324.36   11.89   1
   0  -1  11   53.73    4.84   1
   0  -1  12   81.54    7.59   1
   0  -1  13  385.34   24.73   1
   0  -1  14  219.04   15.98   1
   0   0 -14   45.16   12.36   1
   0   0 -13  241.49   18.03   1
   0   0 -12   16.89    8.63   1
   0   0 -11  317.20   18.88   1
   0   0 -10  404.01   20.50   1
   0   0  -9  509.40   22.12   1
   0   0  -8   19.62    4.52   1
   0   0  -7  408.04   18.18   1
   0   0  -6 1226.40   55.33   1
   0   0  -5  702.78   30.22   1
   0   0  -4 2077.54   48.31   1
   0   0  -3 6280.56  136.31   1
   0   0  -2  709.16   16.51   1
   0   0  -1  186.60    4.37   1
   0   0   1  184.42    4.35   1
   0   0   2  693.80   14.75   1
   0   0   3 6126.19  129.93   1
   0   0   4 2047.56   43.44   1
   0   0   5  668.74   19.14   1
   0   0   6 1210.34   32.70   1
   0   0   7  407.23   14.13   1
   0   0   8   32.60    2.06   1
   0   0   9  504.00   16.61   1
   0   0  10  414.94   19.56   1
   0   0  11  325.44   17.32   1
   0   0  12   18.06    5.70   1
   0   0  13  253.45   16.88   1
   0   0  14   47.75    9.26   1
   0   1 -14  175.30   15.09   1
   0   1 -13  360.24   24.67   1
   0   1 -12   61.94   10.07   1
   0   1 -11   53.73    6.74   1
   0   1 -10  345.22   21.18   1
   0   1  -9  425.60   24.34   1
   0   1  -8 1715.62   98.58   1
   0   1  -7   94.09    6.21   1
   0   1  -6  755.15   42.87   1
   0   1  -5   67.57    2.79   1
   0   1  -4 2240.13   64.37   1
   0   1  -3 4567.06  120.29   1
   0   1  -2 2242.02   42.61   1
   0   1  -1 2020.50   38.66   1
   0   1   0    2.40    0.40   1
   0   1   1 2104.97   44.04   1
   0   1   2 4434.23   95.89   1
   0   1   3   43.96    1.46   1
   0   1   4   13.47    1.03   1
   0   1   5 1632.97   42.03   1
   0   1   6 1326.42   29.86   1
   0   1   7 1141.76   26.36   1
   0   1   8  633.03   20.63   1
   0   1   9   16.32    1.70   1
   0   1  11   61.62    5.97   1
   0   1  12  373.26   21.64   1
   0   1  13  117.51   11.71   1
   0   2 -14   77.26   11.95   1
   0   2 -13  565.49   30.44   1
   0   2 -12  525.78   26.14   1
   0   2 -11  101.61    5.64   1
   0   2 -10   89.87    5.31   1
   0   2  -9  327.25   12.30   1
   0   2  -8   92.54    4.43   1
   0   2  -7 3306.25  129.95   1
   0   2  -6 2055.72   63.48   1
   0   2  -5   69.56    2.67   1
   0   2  -4  150.06    4.41   1
   0   2  -3  381.42    8.98   1
   0   2  -2  316.84    7.48   1
   0   2  -1 3579.63   65.81   1
   0   2   0  362.90    8.38   1
   0   2   1  327.97    7.24   1
   0   2   2 1343.96   22.00   1
   0   2   3 1383.84   24.55   1
   0   2   4 3917.51   91.38   1
   0   2   5  246.18    6.59   1
   0   2   6  312.94    9.20   1
   0   2   7  107.74    3.94   1
   0   2   8  563.59   18.04   1
   0   2   9 1255.99   56.70   1
   0   2  10  133.40    9.01   1
   0   2  11   13.03    5.70   1
   0   2  12  132.25   10.81   1
   0   3 -13  209.38   15.92   1
   0   3 -12   40.45    9.29   1
   0   3 -11 1094.95   55.59   1
   0   3 -10  360.62   14.05   1
   0   3  -9 2567.45  100.33   1
   0   3  -8  752.95   20.85   1
   0   3  -7    0.30    1.41   1
   0   3  -6    2.99    1.70   1
   0   3  -5  288.66   10.53   1
   0   3  -4  629.51   24.59   1
   0   3  -3   30.03    1.86   1
   0   3  -2  144.96    4.33   1
   0   3  -1 1583.24   42.97   1
   0   3   0 4523.91  103.58   1
   0   3   1  508.95   11.28   1
   0   3   2  107.95    3.74   1
   0   3   3  638.07   15.66   1
   0   3   4    3.20    2.51   1
   0   3   5 1964.26   48.75   1
   0   3   6  710.76   27.19   1
   0   3   7   57.30    4.69   1
   0   3   8  284.93   15.53   1
   0   3   9   25.70    4.36   1
   0   3  10  197.96   12.66   1
   0   3  11  843.90   42.99   1
   0   3  12   51.70    8.05   1
   0   4 -13  101.00   13.67   1
   0   4 -12   -1.00    6.20   1
   0   4 -11    5.11    5.20   1
   0   4 -10    2.69    6.89   1
   0   4  -9 1070.60   46.46   1
   0   4  -8  495.51   15.58   1
   0   4  -7    8.58    1.41   1
   0   4  -6  804.86   27.24   1
   0   4  -5   10.89    1.98   1
   0   4  -4  169.78    6.78   1
   0   4  -3 4338.86  239.77   1
   0   4  -2  497.74   17.85   1
   0   4  -1    1.49    1.29   1
   0   4   0   58.22    5.04   1
   0   4   1  470.02   16.91   1
   0   4   2  807.13   22.73   1
   0   4   3  154.75    4.98   1
   0   4   4  137.36    4.69   1
   0   4   5  200.51    6.80   1
   0   4   6  328.33   12.32   1
   0   4   7 1087.02   39.56   1
   0   4   8  957.28   38.37   1
   0   4   9   -0.20    4.23   1
   0   4  10   35.88    7.55   1
   0   4  11   46.65    7.24   1
   0   5 -12   76.91   12.80   1
   0   5 -11   68.56   10.76   1
   0   5 -10   16.73    8.10   1
   0   5  -9   54.76    6.36   1
   0   5  -8  340.40   18.82   1
   0   5  -7 1375.67   69.73   1
   0   5  -6  200.22    9.34   1
   0   5  -5   33.41    2.89   1
   0   5  -4 1301.04   45.45   1
   0   5  -3    6.81    1.20   1
   0   5  -2  757.90   20.92   1
   0   5  -1 2251.50   57.89   1
   0   5   0  533.61   22.64   1
   0   5   1  235.62    8.60   1
   0   5   2    2.19    2.78   1
   0   5   3   26.21    2.87   1
   0   5   4  956.05   29.06   1
   0   5   5  230.43    8.50   1
   0   5   6    3.88    2.60   1
   0   5   7    5.11    6.19   1
   0   5   8  198.53   14.65   1
   0   5   9   98.21    9.51   1
   0   6 -11   78.15   10.08   1
   0   6 -10  410.06   27.54   1
   0   6  -9  284.93   18.57   1
   0   6  -8   15.13    4.98   1
   0   6  -7   22.47    7.11   1
   0   6  -6   99.60    7.19   1
   0   6  -5  483.56   21.11   1
   0   6  -4  402.00   14.44   1
   0   6  -3   46.51    3.96   1
   0   6  -2  123.43    5.78   1
   0   6  -1    0.90    3.10   1
   0   6   0 1788.44   54.13   1
   0   6   1  659.98   15.93   1
   0   6   2  329.79    9.44   1
   0   6   3  141.37    6.42   1
   0   6   4   43.03    4.20   1
   0   6   5   66.75    5.39   1
   0   6   6  258.57   16.08   1
   0   6   7    7.18    5.68   1
   0   6   8    7.62    6.40   1
   0   7  -9   86.12   12.62   1
   0   7  -7   47.20    7.01   1
   0   7  -6    6.20    7.52   1
   0   7  -5   45.16    6.32   1
   0   7  -4   71.57    8.12   1
   0   7  -3  758.45   33.60   1
   0   7  -2  317.20   12.11   1
   0   7  -1   22.18    3.77   1
   0   7   0   40.96    5.12   1
   0   7   1  115.99    6.68   1
   0   7   2  162.05    9.17   1
   0   7   3   99.80    6.79   1
   0   7   4   17.47    4.68   1
   0   7   5  375.97   14.35   1
   0   8  -5  121.00   12.76   1
   0   8  -4    1.49    5.98   1
   0   8  -3    3.88    5.87   1
   0   8  -2  241.49   17.72   1
   0   8   0    2.89    4.08   1
   0   8   1   -0.50    5.72   1
   1  -8  -1  222.90   15.83   1
   1  -8   0  101.81   10.70   1
   1  -8   1   14.52    6.40   1
   1  -8   2    6.20    7.12   1
   1  -8   3  204.49   17.45   1
   1  -8   4   32.15    8.73   1
   1  -8   5   45.83    9.75   1
   1  -8   6   44.76    8.03   1
   1  -7  -2   -3.10    4.68   1
   1  -7  -1  412.90   23.57   1
   1  -7   0  322.56   16.88   1
   1  -7   1    4.08    4.81   1
   1  -7   2   -2.10    3.51   1
   1  -7   3    6.60    5.09   1
   1  -7   4  641.61   31.41   1
   1  -7   5   96.04    8.04   1
   1  -7   6  151.78   10.60   1
   1  -7   7    8.88    6.68   1
   1  -7   8    4.08    7.07   1
   1  -7   9  345.22   30.84   1
   1  -6  -4  165.89    9.53   1
   1  -6  -3   84.27    5.88   1
   1  -6  -2   67.90    3.96   1
   1  -6  -1   80.64    3.23   1
   1  -6   0  589.03   14.08   1
   1  -6   1  669.26   15.52   1
   1  -6   2  329.79    8.35   1
   1  -6   3  550.37   27.68   1
   1  -6   4   42.77    3.79   1
   1  -6   5   20.07    3.32   1
   1  -6   6  895.21   30.52   1
   1  -6   7  896.40   31.14   1
   1  -6   8  234.09   11.32   1
   1  -6   9   47.47    4.96   1
   1  -6  10   12.32    4.07   1
   1  -6  11    5.11    5.02   1
   1  -5  -5   21.62    2.42   1
   1  -5  -4  221.12    6.84   1
   1  -5  -3  885.06   23.80   1
   1  -5  -2  812.25   21.09   1
   1  -5  -1  222.01    6.26   1
   1  -5   0  264.39    6.18   1
   1  -5   1  192.38    4.99   1
   1  -5   2  126.34    4.95   1
   1  -5   3 1244.68   31.75   1
   1  -5   4  516.65   14.55   1
   1  -5   5   35.40    4.16   1
   1  -5   6    1.00    2.30   1
   1  -5   7   52.71    4.07   1
   1  -5   8 1862.79   61.29   1
   1  -5   9    2.89    2.69   1
   1  -5  10  316.84   16.02   1
   1  -5  11  100.40    7.82   1
   1  -5  12    1.90    5.00   1
   1  -4  -8   65.12    6.94   1
   1  -4  -6  608.12   28.11   1
   1  -4  -5 2100.39   91.66   1
   1  -4  -4    4.88    1.41   1
   1  -4  -3   10.50    1.62   1
   1  -4  -2   40.58    1.78   1
   1  -4  -1    0.10    1.22   1
   1  -4   0 3058.09   63.04   1
   1  -4   1   45.56    1.75   1
   1  -4   2   25.50    1.31   1
   1  -4   3   33.41    1.16   1
   1  -4   4  255.68    6.08   1
   1  -4   5  969.70   22.42   1
   1  -4   6  526.70   26.16   1
   1  -4   7   84.27    4.04   1
   1  -4   8   11.70    3.21   1
   1  -4   9  108.37    4.79   1
   1  -4  10  326.16   11.92   1
   1  -4  11  212.58   11.66   1
   1  -4  12   27.98    5.40   1
   1  -4  13   77.09    7.02   1
   1  -3 -10  631.01   38.68   1
   1  -3  -9  928.42   42.66   1
   1  -3  -7   81.36    5.41   1
   1  -3  -6 2025.00   83.70   1
   1  -3  -5  187.14    6.02   1
   1  -3  -4  589.52   17.00   1
   1  -3  -3 4894.40  138.52   1
   1  -3  -2 1953.64   46.85   1
   1  -3  -1   76.91    1.93   1
   1  -3   0  200.51    3.96   1
   1  -3   1  356.83    6.42   1
   1  -3   2   30.58    0.88   1
   1  -3   3   32.15    1.02   1
   1  -3   4   92.35    2.88   1
   1  -3   5   44.22    1.73   1
   1  -3   6 1260.25   38.34   1
   1  -3   7 1377.15   57.89   1
   1  -3   8    3.10    1.69   1
   1  -3   9    6.71    2.49   1
   1  -3  10   92.93    4.82   1
   1  -3  11  119.25    7.21   1
   1  -3  12  864.36   39.40   1
   1  -3  13   75.17   10.75   1
   1  -2 -12  542.42   31.67   1
   1  -2 -11   70.22    7.37   1
   1  -2 -10   10.89    6.40   1
   1  -2  -9   84.82    6.08   1
   1  -2  -8   70.73    5.72   1
   1  -2  -7  492.40   22.19   1
   1  -2  -6  225.90   11.12   1
   1  -2  -4   57.46    3.34   1
   1  -2  -3 2901.98   73.26   1
   1  -2  -2  569.78   12.89   1
   1  -2   0 7595.12  123.75   1
   1  -2   1  301.72    5.56   1
   1  -2   2 1746.40   48.48   1
   1  -2   3  298.25    7.94   1
   1  -2   4 2321.31   59.74   1
   1  -2   5  315.06    8.88   1
   1  -2   6  196.00    6.16   1
   1  -2   7  249.32    9.79   1
   1  -2   8 1054.95   28.58   1
   1  -2   9  192.38    6.66   1
   1  -2  10    3.80    2.50   1
   1  -2  11  291.38   11.61   1
   1  -2  12   22.28    7.74   1
   1  -2  13  426.01   28.07   1
   1  -1 -13  169.52   17.19   1
   1  -1 -12    8.70    8.32   1
   1  -1 -11  278.56   16.02   1
   1  -1 -10  122.10    9.06   1
   1  -1  -9  855.56   39.19   1
   1  -1  -8  113.42    7.24   1
   1  -1  -7  164.35    8.97   1
   1  -1  -6  669.26   26.39   1
   1  -1  -5  669.77   37.78   1
   1  -1  -4  235.62   10.13   1
   1  -1  -3    4.41    0.71   1
   1  -1  -2  489.29    8.85   1
   1  -1  -1 3979.09   64.34   1
   1  -1   0 2973.52   51.26   1
   1  -1   1  936.97   17.14   1
   1  -1   2  596.82   12.70   1
   1  -1   3   32.15    1.47   1
   1  -1   4   38.19    1.85   1
   1  -1   5 5559.19  141.66   1
   1  -1   6  896.40   23.35   1
   1  -1   7   91.39    4.97   1
   1  -1   8  119.90    4.82   1
   1  -1   9   16.16    2.17   1
   1  -1  10  285.95   10.15   1
   1  -1  11  390.46   14.23   1
   1  -1  12   18.92    4.44   1
   1  -1  13    9.30    5.49   1
   1   0 -14  616.53   25.82   1
   1   0 -13   73.79    6.70   1
   1   0 -12   30.03    6.47   1
   1   0 -11   -3.80    4.41   1
   1   0 -10   27.04    6.14   1
   1   0  -9  509.40   28.44   1
   1   0  -8  602.70   23.57   1
   1   0  -7   21.07    1.74   1
   1   0  -6   74.65    3.63   1
   1   0  -5  312.94   11.32   1
   1   0  -4  936.97   25.10   1
   1   0  -3 4443.56   94.66   1
   1   0  -2  708.09   13.84   1
   1   0  -1 2437.40   40.48   1
   1   0   0  427.66   10.75   1
   1   0   1 2155.74   48.29   1
   1   0   2 3451.56   72.85   1
   1   0   3 3523.61   68.86   1
   1   0   4 1582.45   56.49   1
   1   0   5  185.78    4.91   1
   1   0   6    6.50    1.38   1
   1   0   7 1245.38   34.58   1
   1   0   8 1056.90   28.61   1
   1   0   9   18.32    2.31   1
   1   0  10   16.16    2.01   1
   1   0  11   -1.30    3.90   1
   1   0  12  369.79   21.15   1
   1   0  13   28.41    8.74   1
   1   1 -14    8.70    5.43   1
   1   1 -13  343.36   14.08   1
   1   1 -12 1106.89   37.26   1
   1   1 -11    1.10    3.30   1
   1   1 -10  251.86    9.52   1
   1   1  -9 1787.60   56.66   1
   1   1  -8  478.30   28.43   1
   1   1  -7  223.80    9.57   1
   1   1  -6  869.07   27.71   1
   1   1  -5  733.87   23.84   1
   1   1  -4   31.70    1.69   1
   1   1  -3 2182.76   43.92   1
   1   1  -2 3435.13   79.71   1
   1   1  -1 3773.65   74.94   1
   1   1   0  501.31   10.75   1
   1   1   1 1809.65   35.73   1
   1   1   2 1160.76   25.89   1
   1   1   3  921.73   20.64   1
   1   1   4 4472.93  101.66   1
   1   1   5  827.71   20.14   1
   1   1   6  153.51    5.20   1
   1   1   7   30.80    2.44   1
   1   1   8  319.69    9.30   1
   1   1   9  118.81    5.45   1
   1   1  11  122.77    9.09   1
   1   1  12   -2.89    7.00   1
   1   1  13  124.32   10.70   1
   1   2 -14   -2.31    7.72   1
   1   2 -13    7.90    3.88   1
   1   2 -12   60.84    5.46   1
   1   2 -11  298.60   13.48   1
   1   2 -10 1513.99   53.70   1
   1   2  -9    7.18    2.30   1
   1   2  -8  285.61   11.15   1
   1   2  -6  707.56   20.22   1
   1   2  -5 1728.06   75.66   1
   1   2  -4 7196.13  193.41   1
   1   2  -3   60.37    2.33   1
   1   2  -2   60.37    3.11   1
   1   2  -1  495.51   12.47   1
   1   2   0  129.96    2.96   1
   1   2   1  162.82    4.59   1
   1   2   2  138.06    4.23   1
   1   2   3  222.90    6.27   1
   1   2   4  804.29   20.42   1
   1   2   5 2430.49   69.02   1
   1   2   6  548.96   16.87   1
   1   2   7   11.70    2.33   1
   1   2   8  611.08   23.24   1
   1   2   9    1.00    3.50   1
   1   2  10  212.28   12.24   1
   1   2  11  807.13   40.91   1
   1   2  12  244.30   18.13   1
   1   3 -14  233.48   20.17   1
   1   3 -13   98.80   11.13   1
   1   3 -12   18.49    6.88   1
   1   3 -11    9.18    3.88   1
   1   3 -10    1.30    3.01   1
   1   3  -9 1015.70   33.78   1
   1   3  -8 1098.26   39.11   1
   1   3  -7   -3.10    2.11   1
   1   3  -6   17.98    2.46   1
   1   3  -5 1112.22   96.71   1
   1   3  -4  807.70   27.85   1
   1   3  -3 1467.66   39.84   1
   1   3  -2 1810.50   61.27   1
   1   3  -1  273.24    8.27   1
   1   3   0   25.70    2.03   1
   1   3   1  793.55   16.34   1
   1   3   2  146.65    5.09   1
   1   3   3  302.06    8.34   1
   1   3   4  193.77    5.85   1
   1   3   5   59.60    3.40   1
   1   3   6  386.12   11.79   1
   1   3   7 1369.00   41.44   1
   1   3   8  353.44   16.17   1
   1   3   9   42.12    7.14   1
   1   3  10  319.34   21.44   1
   1   3  11    3.20    4.80   1
   1   4 -13   -8.82   10.04   1
   1   4 -12  475.68   34.90   1
   1   4 -11  250.27   14.55   1
   1   4 -10   27.67    5.89   1
   1   4  -9   83.17    5.84   1
   1   4  -8   29.05    3.23   1
   1   4  -7  296.53   12.74   1
   1   4  -6  363.28   13.34   1
   1   4  -5   68.06    4.12   1
   1   4  -4   25.20    2.51   1
   1   4  -3  322.92    9.70   1
   1   4  -2 1481.48   50.81   1
   1   4  -1 2531.10   80.50   1
   1   4   0  133.86    5.55   1
   1   4   1  141.37    4.76   1
   1   4   2  796.93   20.33   1
   1   4   3  327.25    9.05   1
   1   4   4 1427.33   38.54   1
   1   4   5  764.52   22.12   1
   1   4   6   -0.40    2.19   1
   1   4   7    0.10    3.03   1
   1   4   8   23.14    5.10   1
   1   4   9  239.01   17.62   1
   1   4  10  116.42   11.44   1
   1   5 -12   23.43   10.74   1
   1   5 -11  101.00   11.46   1
   1   5 -10  113.21   10.00   1
   1   5  -9   96.24    8.04   1
   1   5  -8   45.16    4.44   1
   1   5  -7    5.29    3.59   1
   1   5  -6  487.08   37.52   1
   1   5  -5 1346.89  107.16   1
   1   5  -4  907.82   32.54   1
   1   5  -3  129.96    5.47   1
   1   5  -2  480.49   17.54   1
   1   5  -1   59.60    3.55   1
   1   5   0  903.60   25.85   1
   1   5   1  948.64   27.72   1
   1   5   2  295.84   11.01   1
   1   5   3    4.41    3.11   1
   1   5   4  225.90   10.22   1
   1   5   5 1168.27   32.13   1
   1   5   6    3.50    2.99   1
   1   5   7  369.41   16.14   1
   1   5   8   68.56    8.61   1
   1   6 -11   14.21    7.24   1
   1   6 -10    8.70    6.73   1
   1   6  -9  110.25   11.13   1
   1   6  -8  585.64   30.01   1
   1   6  -6    7.62    3.81   1
   1   6  -5   32.83    4.47   1
   1   6  -4  107.54    5.60   1
   1   6  -3 1186.80   38.58   1
   1   6  -2  386.91   12.59   1
   1   6  -1   50.41    3.83   1
   1   6   0    2.10    3.92   1
   1   6   1    3.20    3.62   1
   1   6   2  575.52   17.75   1
   1   6   3  691.69   23.14   1
   1   6   4   -2.69    3.61   1
   1   6   5    6.00    4.51   1
   1   6   6   -5.02    4.39   1
   1   7  -8   -0.10    6.48   1
   1   7  -7   29.92    8.86   1
   1   7  -6  410.87   28.38   1
   1   7  -5  327.25   22.43   1
   1   7  -4   10.82    4.41   1
   1   7  -3    8.82    4.51   1
   1   7  -2  299.64   14.54   1
   1   7  -1  171.35   10.73   1
   1   7   0   21.34    5.54   1
   1   7   1   62.09    6.78   1
   1   7   2   41.60    6.45   1
   1   7   3   62.88    6.50   1
   2  -8  -1  138.53   12.95   1
   2  -8   0   53.58    7.91   1
   2  -8   1   -0.79    6.37   1
   2  -8   2   24.80    6.87   1
   2  -8   3  327.97   20.28   1
   2  -8   4  100.20   11.21   1
   2  -8   5  317.91   25.32   1
   2  -8   6    8.88    6.08   1
   2  -8   7  -12.82    9.24   1
   2  -7  -2    1.30    3.90   1
   2  -7  -1    0.59    2.59   1
   2  -7   0  214.04    7.61   1
   2  -7   1  434.31   13.75   1
   2  -7   2   91.39    5.16   1
   2  -7   3   10.11    5.22   1
   2  -7   4   36.12    5.05   1
   2  -7   5  157.50   12.55   1
   2  -7   6   67.40    7.22   1
   2  -7   7  437.65   31.38   1
   2  -7   8  372.88   27.81   1
   2  -6  -3  150.55    9.82   1
   2  -6  -2    8.70    1.83   1
   2  -6  -1  166.15    5.93   1
   2  -6   0  261.79    8.41   1
   2  -6   1  498.18   16.07   1
   2  -6   2  617.52   29.82   1
   2  -6   3  455.40   18.35   1
   2  -6   4   66.42    6.52   1
   2  -6   5   36.48    6.16   1
   2  -6   6  100.60    8.63   1
   2  -6   7  250.91   17.74   1
   2  -6   8  331.97   25.14   1
   2  -6   9  177.69   13.33   1
   2  -6  10   59.91   10.84   1
   2  -5  -4  296.53   10.33   1
   2  -5  -3   19.27    1.67   1
   2  -5  -2   89.30    2.84   1
   2  -5  -1  198.81    5.08   1
   2  -5   0  105.68    3.50   1
   2  -5   1  144.96    5.06   1
   2  -5   2    2.10    2.00   1
   2  -5   3  457.53   12.83   1
   2  -5   4  682.25   19.85   1
   2  -5   5 1389.05   52.92   1
   2  -5   6   69.22    5.66   1
   2  -5   7  156.75    7.01   1
   2  -5   8    0.20    3.52   1
   2  -5   9   -2.31    4.01   1
   2  -5  10  244.61   12.82   1
   2  -5  11  260.82   19.70   1
   2  -4  -7   23.04    5.28   1
   2  -4  -6   83.36    5.84   1
   2  -4  -5  897.00   28.75   1
   2  -4  -4 1404.00   50.96   1
   2  -4  -3   13.76    1.19   1
   2  -4  -2  450.29   10.19   1
   2  -4  -1 3751.56   75.95   1
   2  -4   0 1348.36   30.84   1
   2  -4   1    0.20    1.11   1
   2  -4   2 1624.09   38.69   1
   2  -4   3 1295.28   43.19   1
   2  -4   4   93.90    5.43   1
   2  -4   5  333.06   11.68   1
   2  -4   6   70.56    3.53   1
   2  -4   7   33.29    3.58   1
   2  -4   8   75.86    4.36   1
   2  -4   9    0.50    3.41   1
   2  -4  10   35.88    4.19   1
   2  -4  11  452.41   21.70   1
   2  -4  12  476.99   23.59   1
   2  -3  -9    2.79    6.08   1
   2  -3  -8 1423.55   69.42   1
   2  -3  -7  436.39   30.92   1
   2  -3  -6   17.22    2.57   1
   2  -3  -5   64.48    2.73   1
   2  -3  -4   22.18    1.32   1
   2  -3  -3   29.81    1.42   1
   2  -3  -2 2701.92   73.81   1
   2  -3  -1  715.56   13.38   1
   2  -3   0  740.38   14.15   1
   2  -3   1   83.72    2.38   1
   2  -3   2  154.50    4.47   1
   2  -3   3    7.02    1.01   1
   2  -3   4  647.19   20.86   1
   2  -3   5   53.44    2.63   1
   2  -3   6  292.41    9.92   1
   2  -3   7  333.79   14.62   1
   2  -3   8  393.63   13.49   1
   2  -3   9  151.78    6.16   1
   2  -3  10    1.99    2.59   1
   2  -3  11   28.62    3.85   1
   2  -3  12   39.56    5.41   1
   2  -2 -11  133.17    9.69   1
   2  -2 -10  237.16   15.71   1
   2  -2  -9    0.30    3.52   1
   2  -2  -8   38.69    4.85   1
   2  -2  -7  132.71    9.22   1
   2  -2  -6  984.70   43.30   1
   2  -2  -5  535.92   37.04   1
   2  -2  -4 1545.28   51.89   1
   2  -2  -3   25.91    0.92   1
   2  -2  -2    2.40    0.50   1
   2  -2  -1  531.76   12.91   1
   2  -2   0    1.59    0.50   1
   2  -2   1   16.32    0.57   1
   2  -2   2  650.76   15.31   1
   2  -2   3    1.69    0.49   1
   2  -2   4 2124.29   58.07   1
   2  -2   5  564.54   15.68   1
   2  -2   6  214.04    6.73   1
   2  -2   7    2.99    2.01   1
   2  -2   8   48.86    3.08   1
   2  -2   9  243.05    9.04   1
   2  -2  10  147.87    6.57   1
   2  -2  11  409.66   16.19   1
   2  -2  12    3.39    5.19   1
   2  -1 -14  413.31   24.40   1
   2  -1 -13  195.16   12.29   1
   2  -1 -12   95.06    9.56   1
   2  -1 -11   27.35    5.54   1
   2  -1 -10  609.10   38.99   1
   2  -1  -9 1197.85   62.30   1
   2  -1  -8   53.73    4.84   1
   2  -1  -7 1236.23   49.22   1
   2  -1  -6 2188.37   56.14   1
   2  -1  -5  445.63   16.89   1
   2  -1  -4  789.05   15.73   1
   2  -1  -3 1209.65   30.61   1
   2  -1  -2 1184.05   24.09   1
   2  -1  -1  938.81   21.45   1
   2  -1   0 1726.40   36.56   1
   2  -1   1 4389.06   76.85   1
   2  -1   2 5962.93  106.56   1
   2  -1   3 1388.31   35.02   1
   2  -1   4  221.71    6.25   1
   2  -1   5   54.61    2.22   1
   2  -1   6   20.79    1.73   1
   2  -1   7  498.63   13.84   1
   2  -1   8   62.25    3.31   1
   2  -1   9  214.33    8.20   1
   2  -1  10    4.88    1.99   1
   2  -1  11  311.52   11.65   1
   2  -1  12  173.71   14.23   1
   2  -1  13   86.86   11.93   1
   2   0 -14   45.83    8.67   1
   2   0 -13  178.22    9.88   1
   2   0 -12  140.90    6.88   1
   2   0 -11  287.30   11.53   1
   2   0 -10   38.32    3.84   1
   2   0  -9   76.21    6.29   1
   2   0  -8  165.89    5.92   1
   2   0  -7  713.96   19.24   1
   2   0  -6    9.49    1.11   1
   2   0  -5  657.41   15.90   1
   2   0  -4   96.24    2.35   1
   2   0  -3 1218.01   23.73   1
   2   0  -2  584.19   15.47   1
   2   0  -1  768.40   18.30   1
   2   0   0   11.22    0.67   1
   2   0   1   82.08    3.26   1
   2   0   2  580.33   21.68   1
   2   0   3 1404.75   47.22   1
   2   0   4 1626.51   43.56   1
   2   0   5   14.21    1.73   1
   2   0   6   71.23    3.04   1
   2   0   7   68.56    2.82   1
   2   0   8  224.40    7.49   1
   2   0   9  322.56   10.42   1
   2   0  10  331.60   10.93   1
   2   0  11   31.70    7.21   1
   2   0  12   -0.71    5.22   1
   2   1 -14   -7.02    5.41   1
   2   1 -13   56.25    6.75   1
   2   1 -12  111.30    6.54   1
   2   1 -11  388.48   14.98   1
   2   1 -10  291.38   17.75   1
   2   1  -9   41.22    3.47   1
   2   1  -8  363.66   11.44   1
   2   1  -7  162.82    7.40   1
   2   1  -6  239.32    7.12   1
   2   1  -5 5041.00  130.64   1
   2   1  -4 1092.30   25.12   1
   2   1  -3  237.16   11.40   1
   2   1  -2  110.46    3.36   1
   2   1  -1  320.05    8.59   1
   2   1   0  633.03   17.11   1
   2   1   1   11.22    1.41   1
   2   1   2 1106.23   30.60   1
   2   1   3   92.93    4.05   1
   2   1   4  507.60   15.32   1
   2   1   5  907.82   32.54   1
   2   1   6  200.22    7.36   1
   2   1   7    4.08    1.49   1
   2   1   8    0.40    1.69   1
   2   1   9    1.30    2.51   1
   2   1  10  421.07   20.93   1
   2   1  11  299.98   19.74   1
   2   1  12    9.92    8.88   1
   2   2 -14   63.84    7.35   1
   2   2 -13  116.86    8.65   1
   2   2 -12  102.21    6.87   1
   2   2 -11   15.76    3.33   1
   2   2 -10   29.48    3.80   1
   2   2  -9 1096.93   37.09   1
   2   2  -8  850.89   30.34   1
   2   2  -7  339.30   18.42   1
   2   2  -6   -0.71    2.30   1
   2   2  -5   33.76    2.09   1
   2   2  -4  183.33    5.42   1
   2   2  -3  415.75   14.68   1
   2   2  -2  668.22   19.65   1
   2   2  -1  219.63    8.00   1
   2   2   0  995.40   26.50   1
   2   2   1    8.70    1.71   1
   2   2   2 1436.41   35.63   1
   2   2   3  367.11   14.94   1
   2   2   4   76.39    3.85   1
   2   2   5   20.61    2.63   1
   2   2   6  352.69   11.64   1
   2   2   7  131.79    5.97   1
   2   2   8   68.23    4.46   1
   2   2   9   16.16    4.18   1
   2   2  10   40.32    6.73   1
   2   2  11   87.61    9.73   1
   2   3 -14   23.52   10.96   1
   2   3 -13   -0.71   10.35   1
   2   3 -12  263.41   14.61   1
   2   3 -11   41.60    4.26   1
   2   3 -10   20.34    4.51   1
   2   3  -9    1.99    2.40   1
   2   3  -8  298.25   13.47   1
   2   3  -7  708.62   28.22   1
   2   3  -6  400.40   13.61   1
   2   3  -5   58.68    2.60   1
   2   3  -4  257.60   11.23   1
   2   3  -3    1.30    1.60   1
   2   3  -2  262.12   11.66   1
   2   3  -1  907.21   41.57   1
   2   3   0  363.66   23.27   1
   2   3   1  276.56    6.98   1
   2   3   2  260.50    8.39   1
   2   3   3   35.28    3.21   1
   2   3   4 1300.32   33.18   1
   2   3   5  682.78   18.81   1
   2   3   6  123.43    5.55   1
   2   3   7  100.80    5.42   1
   2   3   8  426.42   14.04   1
   2   3   9  742.56   40.33   1
   2   3  10  121.22   11.01   1
   2   4 -13    4.71    8.20   1
   2   4 -12   -5.38    6.40   1
   2   4 -11    3.69    3.99   1
   2   4 -10   85.01    5.53   1
   2   4  -9  129.73    7.29   1
   2   4  -8    5.20    2.78   1
   2   4  -7  238.08   11.11   1
   2   4  -6  346.70   13.41   1
   2   4  -5  576.96   18.74   1
   2   4  -4  364.81   12.22   1
   2   4  -3  153.26    6.44   1
   2   4  -2   57.30    3.33   1
   2   4  -1  326.52   11.20   1
   2   4   0  364.05   14.88   1
   2   4   1  979.06   25.66   1
   2   4   2   72.25    4.59   1
   2   4   3  214.62    7.32   1
   2   4   4  105.68    5.76   1
   2   4   5  101.61    5.64   1
   2   4   6  498.63   16.97   1
   2   4   7   69.89    5.35   1
   2   4   8    5.81    4.63   1
   2   4   9   36.12    9.50   1
   2   5 -12   11.90    8.07   1
   2   5 -11    2.79    6.58   1
   2   5 -10   40.58    9.81   1
   2   5  -9  352.69   13.90   1
   2   5  -8   82.81    6.92   1
   2   5  -7  267.65   12.76   1
   2   5  -6   71.40    4.90   1
   2   5  -5   25.50    4.65   1
   2   5  -4  430.98   17.02   1
   2   5  -3  382.98   13.31   1
   2   5  -2    9.92    2.90   1
   2   5  -1  131.79    5.74   1
   2   5   0   67.40    4.43   1
   2   5   1  179.02    8.56   1
   2   5   2 1224.30   40.59   1
   2   5   3 1273.78   37.12   1
   2   5   4   10.69    4.19   1
   2   5   5   20.70    5.19   1
   2   5   6  155.25    9.72   1
   2   5   7   37.58    6.74   1
   2   6 -10   -5.29    9.57   1
   2   6  -9    9.92    9.39   1
   2   6  -8   46.51    7.37   1
   2   6  -7  370.18   20.01   1
   2   6  -6  115.78    7.75   1
   2   6  -5  472.19   27.38   1
   2   6  -4  735.49   29.83   1
   2   6  -3  201.92   15.35   1
   2   6  -2    4.71    6.73   1
   2   6  -1  561.69   20.86   1
   2   6   0  312.94   12.74   1
   2   6   1   -1.59    3.48   1
   2   6   2   10.50    4.41   1
   2   6   3  132.48    8.29   1
   2   6   4  111.72    7.82   1
   2   6   5    9.12    7.61   1
   2   7  -7   19.71    7.28   1
   2   7  -6   20.16   10.51   1
   2   7  -5  487.08   24.72   1
   2   7  -4  110.88    8.42   1
   2   7  -3  172.40    9.98   1
   2   7  -2    4.20    5.41   1
   2   7  -1   49.84    6.35   1
   2   7   0   28.20    5.73   1
   2   7   1  262.44   13.93   1
   3  -8  -2   -6.60    6.89   1
   3  -8  -1   75.86    6.45   1
   3  -8   0  810.54   30.18   1
   3  -8   1  157.50    8.78   1
   3  -8   2   40.45    5.09   1
   3  -8   3    5.29    4.00   1
   3  -8   4    6.92    8.21   1
   3  -8   5   62.57   10.28   1
   3  -8   6  273.57   26.79   1
   3  -7  -3   53.29    7.45   1
   3  -7  -2   60.68    4.67   1
   3  -7  -1   -1.10    3.61   1
   3  -7   0   16.48    3.09   1
   3  -7   1  705.96   22.85   1
   3  -7   2  904.20   25.86   1
   3  -7   3   99.00    9.55   1
   3  -7   4  -13.18    6.39   1
   3  -7   5  357.97   18.16   1
   3  -7   6   -5.11    5.20   1
   3  -7   7  504.90   33.26   1
   3  -7   8  211.99   15.72   1
   3  -6  -3  302.76   11.83   1
   3  -6  -2   12.32    2.81   1
   3  -6  -1 2673.92   70.33   1
   3  -6   0   86.68    3.91   1
   3  -6   1    5.38    4.08   1
   3  -6   2   -5.20    4.29   1
   3  -6   3   78.15    6.01   1
   3  -6   4 1006.16   46.95   1
   3  -6   5   67.24    8.04   1
   3  -6   6   11.29    6.12   1
   3  -6   7  107.33    9.53   1
   3  -6   8   96.63   10.03   1
   3  -6   9  325.08   26.32   1
   3  -6  10  388.09   31.13   1
   3  -5  -4  468.72   15.59   1
   3  -5  -3   95.65    3.91   1
   3  -5  -2  406.43   12.10   1
   3  -5  -1   37.70    3.07   1
   3  -5   0  522.12   14.17   1
   3  -5   1  846.23   29.09   1
   3  -5   2   58.68    2.91   1
   3  -5   3   17.39    4.42   1
   3  -5   4  103.02    7.31   1
   3  -5   5  592.44   28.23   1
   3  -5   6  422.30   27.13   1
   3  -5   7  159.26    9.59   1
   3  -5   8    6.40    5.62   1
   3  -5   9    6.00    4.80   1
   3  -5  10   33.76    8.02   1
   3  -5  11  288.32   24.45   1
   3  -4  -5  118.37    7.40   1
   3  -4  -4   96.63    2.95   1
   3  -4  -3  896.40   22.75   1
   3  -4  -2 1213.13   34.13   1
   3  -4  -1  108.16    3.95   1
   3  -4   0   52.85    1.89   1
   3  -4   1  373.26    9.66   1
   3  -4   2  182.25    7.29   1
   3  -4   3  774.51   22.82   1
   3  -4   4   35.64    2.87   1
   3  -4   5   19.89    2.68   1
   3  -4   6   32.95    3.21   1
   3  -4   7  334.52   16.10   1
   3  -4   8  711.29   25.07   1
   3  -4   9    9.42    4.11   1
   3  -4  10    0.00    1.00   1
   3  -4  11   30.25    8.47   1
   3  -3  -7  487.53   26.94   1
   3  -3  -6  209.96   18.26   1
   3  -3  -5  287.64   10.52   1
   3  -3  -4  739.84   18.50   1
   3  -3  -3    0.79    0.39   1
   3  -3  -2  406.83   10.09   1
   3  -3  -1 2991.00  112.66   1
   3  -3   0 1348.36   32.31   1
   3  -3   1  307.30    9.12   1
   3  -3   2    7.78    0.73   1
   3  -3   3    9.67    1.49   1
   3  -3   4  194.88    6.42   1
   3  -3   5    4.20    2.01   1
   3  -3   6   37.45    2.94   1
   3  -3   7    4.49    3.31   1
   3  -3   8  782.32   24.05   1
   3  -3   9  377.14   13.59   1
   3  -3  10  709.69   26.64   1
   3  -3  11   14.36    4.70   1
   3  -3  12  104.86   11.88   1
   3  -2 -14  195.72   19.87   1
   3  -2 -13    2.50    7.58   1
   3  -2 -12   13.03    9.31   1
   3  -2 -11   46.24    6.26   1
   3  -2  -9  345.96   22.32   1
   3  -2  -8  166.15   12.37   1
   3  -2  -7    4.41    2.90   1
   3  -2  -6  400.40   10.81   1
   3  -2  -5  137.12    4.22   1
   3  -2  -4  903.60   19.24   1
   3  -2  -3   13.91    0.67   1
   3  -2  -2    3.20    1.00   1
   3  -2  -1   75.86    4.18   1
   3  -2   0 2261.95   52.32   1
   3  -2   1 1293.12   34.52   1
   3  -2   2  111.72    4.23   1
   3  -2   3   90.44    2.85   1
   3  -2   4  171.35    4.97   1
   3  -2   5  310.46    9.51   1
   3  -2   6  912.64   25.98   1
   3  -2   7  571.69   15.78   1
   3  -2   8    8.29    2.88   1
   3  -2   9    0.00    1.00   1
   3  -2  10    9.49    3.57   1
   3  -2  11  119.25    8.30   1
   3  -2  12  447.32   30.88   1
   3  -1 -13  140.90   11.87   1
   3  -1 -12  248.06   17.01   1
   3  -1 -11    4.58    5.09   1
   3  -1 -10    7.40    3.70   1
   3  -1  -9   79.39    4.63   1
   3  -1  -8  966.59   34.20   1
   3  -1  -7   94.09    3.88   1
   3  -1  -6  386.12   11.79   1
   3  -1  -5  103.63    3.87   1
   3  -1  -4  421.07    9.85   1
   3  -1  -3  857.32   16.98   1
   3  -1  -2  124.77    2.90   1
   3  -1  -1   11.09    0.80   1
   3  -1   0  593.90   13.65   1
   3  -1   1 1529.59   43.80   1
   3  -1   2 1647.55   51.96   1
   3  -1   3 2400.02   70.55   1
   3  -1   4  310.11    7.75   1
   3  -1   5  485.76   12.34   1
   3  -1   6  138.30    5.41   1
   3  -1   7   50.84    2.57   1
   3  -1   8  342.25   10.36   1
   3  -1   9  689.59   19.96   1
   3  -1  10   42.64    4.44   1
   3  -1  11   -4.08    7.68   1
   3   0 -14  -20.34   10.28   1
   3   0 -13   34.93    6.97   1
   3   0 -12  347.82   17.90   1
   3   0 -11  420.25   15.17   1
   3   0 -10  504.45   21.11   1
   3   0  -9   -0.90    2.39   1
   3   0  -8    7.90    2.02   1
   3   0  -7  155.00    5.73   1
   3   0  -6  194.60    6.70   1
   3   0  -5   49.42    2.25   1
   3   0  -4  149.82    5.39   1
   3   0  -3   33.41    1.85   1
   3   0  -2  611.08   16.81   1
   3   0  -1 8103.60  239.45   1
   3   0   0  243.05    7.48   1
   3   0   1  575.52   14.87   1
   3   0   2  830.59   24.79   1
   3   0   3  114.70    4.50   1
   3   0   4  242.42    7.47   1
   3   0   5  772.28   33.35   1
   3   0   6  150.31    4.41   1
   3   0   7   77.97    3.36   1
   3   0   8   26.94    2.91   1
   3   0   9  103.43    6.10   1
   3   0  10  335.62   13.92   1
   3   0  11   41.86    7.12   1
   3   1 -13   17.98    6.70   1
   3   1 -12   45.16    4.57   1
   3   1 -11  107.12    6.42   1
   3   1 -10  579.36   19.26   1
   3   1  -9 1110.89   59.99   1
   3   1  -8   55.95    3.44   1
   3   1  -7  297.22    9.65   1
   3   1  -6  135.49    4.89   1
   3   1  -5   39.19    2.75   1
   3   1  -4 2124.29   65.45   1
   3   1  -3 1434.14   43.17   1
   3   1  -2  401.60   13.23   1
   3   1  -1   58.98    2.46   1
   3   1   0  111.51    4.22   1
   3   1   1  119.90    4.60   1
   3   1   2    6.10    2.32   1
   3   1   3  319.69    9.30   1
   3   1   4  611.08   18.29   1
   3   1   5 2211.82   62.08   1
   3   1   6   86.68    4.47   1
   3   1   7  909.63   30.16   1
   3   1   8   12.18    2.72   1
   3   1   9  121.22    6.61   1
   3   1  10    0.50    7.03   1
   3   1  11  132.94   13.61   1
   3   2 -14    9.49   10.60   1
   3   2 -13  158.76   10.33   1
   3   2 -12   63.36    6.37   1
   3   2 -11    2.50    4.99   1
   3   2 -10   15.52    3.47   1
   3   2  -9   25.70    4.66   1
   3   2  -8 1503.11   60.48   1
   3   2  -7  907.21   51.20   1
   3   2  -6  208.51    8.66   1
   3   2  -5   51.84    3.17   1
   3   2  -4  682.25   22.99   1
   3   2  -3  140.66    5.69   1
   3   2  -2  591.46   18.48   1
   3   2  -1  337.46   11.39   1
   3   2   0  836.37   27.18   1
   3   2   1  242.74   10.91   1
   3   2   2  148.60    5.85   1
   3   2   3  775.07   20.60   1
   3   2   4   83.72    4.57   1
   3   2   5    0.71    2.81   1
   3   2   6   26.21    3.38   1
   3   2   7  290.02   10.56   1
   3   2   8  441.84   15.13   1
   3   2   9  635.54   25.71   1
   3   2  10   22.28    6.89   1
   3   3 -13   15.21    6.24   1
   3   3 -12   20.34    4.96   1
   3   3 -11  134.33    8.11   1
   3   3 -10  748.57   31.74   1
   3   3  -9   -3.10    3.20   1
   3   3  -8  112.36   10.39   1
   3   3  -7   22.66    2.95   1
   3   3  -6   85.01    4.43   1
   3   3  -5  189.34    7.43   1
   3   3  -4   39.94    3.29   1
   3   3  -3   30.69    3.55   1
   3   3  -2  382.98   12.52   1
   3   3  -1 1293.84   35.25   1
   3   3   0 1124.26   29.51   1
   3   3   1  280.90    9.05   1
   3   3   2   88.36    5.26   1
   3   3   3  271.92    9.56   1
   3   3   4  339.66   11.43   1
   3   3   5   37.70    4.05   1
   3   3   6  385.73   12.96   1
   3   3   7   33.99    4.78   1
   3   3   8   19.01    4.19   1
   3   3   9  379.08   26.09   1
   3   4 -12    0.40    4.49   1
   3   4 -11    5.20    4.79   1
   3   4 -10   51.70    5.46   1
   3   4  -9  136.89    7.96   1
   3   4  -8   45.02    7.65   1
   3   4  -7   31.70    4.28   1
   3   4  -6  219.34   10.07   1
   3   4  -5   21.07    3.21   1
   3   4  -4 2874.03   88.99   1
   3   4  -3   -2.10    3.02   1
   3   4  -2   84.64    4.78   1
   3   4  -1   88.92    5.66   1
   3   4   0    3.80    2.81   1
   3   4   1  527.16   18.83   1
   3   4   2  504.45   17.52   1
   3   4   3   55.65    4.63   1
   3   4   4   12.89    3.23   1
   3   4   5   -1.30    3.90   1
   3   4   6   66.75    6.37   1
   3   4   7  391.64   17.02   1
   3   5 -11   50.27    9.08   1
   3   5 -10    2.40    5.89   1
   3   5  -9   42.25    5.98   1
   3   5  -8  109.20    7.94   1
   3   5  -7  182.79    8.92   1
   3   5  -6  376.75   21.74   1
   3   5  -5  205.92   10.62   1
   3   5  -4   23.52    5.14   1
   3   5  -3   62.73    5.23   1
   3   5  -2  665.64   23.22   1
   3   5  -1  205.06   10.02   1
   3   5   0   65.61    5.67   1
   3   5   1  139.48    8.27   1
   3   5   2   52.13    5.63   1
   3   5   3  235.32   12.89   1
   3   5   4  228.01   13.29   1
   3   5   5   85.93    8.34   1
   3   6  -8   21.07    7.16   1
   3   6  -7   38.19    6.06   1
   3   6  -6    4.20    4.59   1
   3   6  -5  396.01   18.71   1
   3   6  -4   20.16    9.25   1
   3   6  -3   50.55    5.55   1
   3   6  -2   78.68    7.63   1
   3   6  -1   45.29    6.06   1
   3   6   0  731.70   28.67   1
   3   6   1    9.12    5.19   1
   3   6   2    4.28    6.00   1
   4  -8  -3  149.33   11.98   1
   4  -8  -2  710.22   47.44   1
   4  -8  -1  305.20   13.63   1
   4  -8   0    8.53    5.08   1
   4  -8   1    8.82    4.28   1
   4  -8   2  190.16    9.65   1
   4  -8   3  371.72   18.51   1
   4  -8   4   16.89    9.37   1
   4  -8   5    0.79    9.95   1
   4  -7  -4   11.63    7.23   1
   4  -7  -3   50.55    6.40   1
   4  -7  -2  386.91   13.38   1
   4  -7  -1  311.17   13.41   1
   4  -7   0   52.71    5.95   1
   4  -7   1   29.05    4.64   1
   4  -7   2    7.02    5.99   1
   4  -7   3  130.87   10.98   1
   4  -7   4  967.21   52.87   1
   4  -7   5   36.97    8.76   1
   4  -7   6   21.16    8.83   1
   4  -7   7   70.73    9.42   1
   4  -6  -4  803.16   29.47   1
   4  -6  -3   81.18    4.69   1
   4  -6  -2    3.20    2.61   1
   4  -6  -1  171.35    6.81   1
   4  -6   0  551.31   16.44   1
   4  -6   1  139.71    8.04   1
   4  -6   2    7.78    5.02   1
   4  -6   3  588.55   24.26   1
   4  -6   4   -1.30    3.60   1
   4  -6   5  650.76   29.08   1
   4  -6   6 1107.56   43.26   1
   4  -6   7  378.69   25.69   1
   4  -6   8  114.49   10.49   1
   4  -6   9   36.36   12.54   1
   4  -5  -5  164.61   11.29   1
   4  -5  -4  774.51   33.40   1
   4  -5  -3 1463.83   42.09   1
   4  -5  -2 1060.80   24.10   1
   4  -5  -1   88.92    3.02   1
   4  -5   0  434.72   14.60   1
   4  -5   1   41.34    4.89   1
   4  -5   2  407.64   18.57   1
   4  -5   3 1009.97   40.68   1
   4  -5   4   79.39    6.77   1
   4  -5   5    8.70    5.02   1
   4  -5   6   -1.39    4.08   1
   4  -5   7  715.56   36.92   1
   4  -5   8   87.61    9.92   1
   4  -5   9   96.04    9.41   1
   4  -5  10  234.70   19.30   1
   4  -4 -12   68.72   10.78   1
   4  -4  -5  194.04    6.13   1
   4  -4  -4  676.00   18.20   1
   4  -4  -3  210.83    5.52   1
   4  -4  -2  235.01    7.05   1
   4  -4  -1 2550.25   57.57   1
   4  -4   0  876.75   33.16   1
   4  -4   1   14.59    1.60   1
   4  -4   2  159.52    7.58   1
   4  -4   3    1.90    2.82   1
   4  -4   4  592.44   28.23   1
   4  -4   5  334.52   15.00   1
   4  -4   6   11.63    4.09   1
   4  -4   7   -3.20    5.19   1
   4  -4   8  107.95    9.97   1
   4  -4   9  362.90   21.72   1
   4  -4  10  160.28   15.19   1
   4  -3 -13    8.58   10.90   1
   4  -3 -12   27.88    7.92   1
   4  -3 -11   80.82   10.97   1
   4  -3  -8   64.64    7.24   1
   4  -3  -7  145.20    8.19   1
   4  -3  -6  213.45    8.18   1
   4  -3  -5  932.69   22.60   1
   4  -3  -4 1690.85   41.94   1
   4  -3  -3  445.63   15.20   1
   4  -3  -2   18.06    1.62   1
   4  -3  -1   79.39    3.92   1
   4  -3   0  956.05   22.26   1
   4  -3   1  236.85    9.54   1
   4  -3   2  154.75    4.98   1
   4  -3   3   90.44    3.42   1
   4  -3   4  146.65    6.30   1
   4  -3   5  811.68   22.79   1
   4  -3   6  804.86   33.48   1
   4  -3   7  318.62   16.42   1
   4  -3   8   -3.69    3.99   1
   4  -3   9  137.36   11.72   1
   4  -3  10   32.72    5.95   1
   4  -2 -13 1045.23   57.55   1
   4  -2 -11   -1.39    4.89   1
   4  -2 -10  348.20   19.03   1
   4  -2  -9    0.71    5.33   1
   4  -2  -8  275.89   13.95   1
   4  -2  -7  428.49   18.63   1
   4  -2  -6  212.28    9.62   1
   4  -2  -5   49.00    2.80   1
   4  -2  -4  712.89   17.62   1
   4  -2  -3 1095.61   31.78   1
   4  -2  -2 1324.96   38.58   1
   4  -2  -1 1516.32   38.94   1
   4  -2   0   85.38    2.77   1
   4  -2   1  204.20    6.00   1
   4  -2   2 1616.84   41.01   1
   4  -2   3 2293.45   67.05   1
   4  -2   4  270.27    7.89   1
   4  -2   5   91.20    3.25   1
   4  -2   6   11.97    4.50   1
   4  -2   7  156.25    8.00   1
   4  -2   8  496.40   24.51   1
   4  -2   9  221.41   12.80   1
   4  -2  10   60.37    9.17   1
   4  -1 -14   14.36    8.79   1
   4  -1 -13   63.84   11.03   1
   4  -1 -12  267.98   14.73   1
   4  -1 -11  519.84   24.17   1
   4  -1 -10  408.85   17.39   1
   4  -1  -9   40.83    5.24   1
   4  -1  -8   22.00    4.31   1
   4  -1  -7  170.56    7.31   1
   4  -1  -6  551.31   23.01   1
   4  -1  -5  604.18   29.00   1
   4  -1  -4   31.92    2.15   1
   4  -1  -3    3.10    1.09   1
   4  -1  -2  785.12   22.42   1
   4  -1  -1 1574.50   58.73   1
   4  -1   0  419.02   12.28   1
   4  -1   1  304.15    9.07   1
   4  -1   2   84.09    3.85   1
   4  -1   3  141.85    6.43   1
   4  -1   4 4967.43  131.09   1
   4  -1   5  218.15    7.98   1
   4  -1   6  606.64   15.76   1
   4  -1   7  373.26   10.05   1
   4  -1   8  179.29    7.50   1
   4  -1   9  190.16    9.93   1
   4  -1  10  286.96   13.55   1
   4   0 -14  154.50   16.41   1
   4   0 -13   -5.52    6.72   1
   4   0 -12   14.90    6.56   1
   4   0 -11  113.42    8.73   1
   4   0 -10  609.60   26.67   1
   4   0  -9  940.65   33.74   1
   4   0  -8   50.84    4.14   1
   4   0  -7  462.68   17.21   1
   4   0  -6   99.00    4.18   1
   4   0  -5  261.47    9.38   1
   4   0  -4 4051.32  100.57   1
   4   0  -3  678.60   22.92   1
   4   0  -2    0.59    1.29   1
   4   0  -1   -4.08    1.98   1
   4   0   0   45.29    2.96   1
   4   0   1  675.48   23.39   1
   4   0   2  706.50   19.14   1
   4   0   3  408.04   12.12   1
   4   0   4    1.10    2.39   1
   4   0   5   46.79    3.97   1
   4   0   6 1117.56   40.78   1
   4   0   7  512.57   13.58   1
   4   0   8   58.98    4.15   1
   4   0   9  265.36   12.05   1
   4   0  10    5.20    8.30   1
   4   1 -13  324.72   26.67   1
   4   1 -12  118.59   11.54   1
   4   1 -11   -1.39    7.48   1
   4   1 -10  479.17   17.95   1
   4   1  -9  244.61   14.08   1
   4   1  -8  517.11   22.29   1
   4   1  -7  925.38   34.68   1
   4   1  -6  121.22    5.51   1
   4   1  -5  408.04   13.74   1
   4   1  -4    8.58    2.29   1
   4   1  -3 1215.22   36.25   1
   4   1  -2 1697.44   42.85   1
   4   1  -1  262.12   10.04   1
   4   1   0   73.62    3.95   1
   4   1   1  388.88   13.41   1
   4   1   2   88.17    6.20   1
   4   1   3 1123.59   36.87   1
   4   1   4   50.84    3.85   1
   4   1   5  189.34    7.98   1
   4   1   6    4.28    2.90   1
   4   1   7   99.00    6.57   1
   4   1   8  822.54   25.24   1
   4   1   9    4.08    4.40   1
   4   2 -12   90.25    9.69   1
   4   2 -11  425.18   18.97   1
   4   2 -10  118.16    7.61   1
   4   2  -9   19.54    3.98   1
   4   2  -8  136.19    7.47   1
   4   2  -7  398.00   20.75   1
   4   2  -6  277.22   15.65   1
   4   2  -5 3318.91  191.27   1
   4   2  -4  418.20   23.31   1
   4   2  -3    9.49    5.48   1
   4   2  -2  115.56    8.60   1
   4   2  -1  261.79   13.91   1
   4   2   0  954.19   26.57   1
   4   2   1   46.24    3.40   1
   4   2   2   -1.39    2.78   1
   4   2   3   57.46    4.24   1
   4   2   4  587.58   16.97   1
   4   2   5  322.20   12.92   1
   4   2   6   37.95    4.56   1
   4   2   7  170.30    9.40   1
   4   2   8   34.93    5.56   1
   4   3 -12   37.70   10.81   1
   4   3 -11    3.69    5.68   1
   4   3 -10  151.78    9.61   1
   4   3  -9  188.51    9.89   1
   4   3  -8   74.48    6.04   1
   4   3  -7    6.71    4.51   1
   4   3  -6  263.74   10.39   1
   4   3  -5  851.47   37.35   1
   4   3  -4  579.36   19.74   1
   4   3  -3  565.01   19.97   1
   4   3  -2   30.69    3.55   1
   4   3  -1   18.66    3.63   1
   4   3   0    8.29    3.00   1
   4   3   1 1068.64   30.07   1
   4   3   2  345.96   11.53   1
   4   3   3    0.10    4.45   1
   4   3   4   68.06    4.95   1
   4   3   5   -0.10    4.25   1
   4   3   6  335.62   14.66   1
   4   3   7  536.39   25.48   1
   4   4 -11   60.68    6.86   1
   4   4 -10   21.90    7.49   1
   4   4  -9    7.90    4.10   1
   4   4  -8    9.92    4.91   1
   4   4  -7  210.83   10.74   1
   4   4  -6  191.27    9.40   1
   4   4  -5   41.86    4.79   1
   4   4  -4  276.22   10.97   1
   4   4  -3  798.63   28.83   1
   4   4  -2  490.18   18.60   1
   4   4  -1  203.06    9.12   1
   4   4   0  870.25   42.48   1
   4   4   1  158.00    7.79   1
   4   4   2   24.30    4.63   1
   4   4   3 1047.82   38.20   1
   4   4   4  877.34   38.51   1
   4   4   5   41.86    6.86   1
   4   5  -9   31.25    6.48   1
   4   5  -8  112.15   14.40   1
   4   5  -7   14.98    4.80   1
   4   5  -6  378.69   17.51   1
   4   5  -5  600.74   27.94   1
   4   5  -4   24.11    4.81   1
   4   5  -3   29.48    5.65   1
   4   5  -2   26.52    6.59   1
   4   5  -1  135.49    9.31   1
   4   5   0  536.39   35.67   1
   4   5   1   73.62    7.55   1
   4   5   2    6.10    7.11   1
   5  -8  -3   19.18    7.27   1
   5  -8  -2   33.41   10.98   1
   5  -8  -1   73.96   11.18   1
   5  -8   0    2.99    5.78   1
   5  -8   1    3.88    5.08   1
   5  -8   2    2.50    5.09   1
   5  -8   3  326.52   26.02   1
   5  -7  -5  404.81   23.34   1
   5  -7  -4  152.52   14.33   1
   5  -7  -3   54.46    6.79   1
   5  -7  -2   33.52    5.56   1
   5  -7  -1    7.78    4.69   1
   5  -7   0  191.27    9.68   1
   5  -7   1  253.45   12.10   1
   5  -7   2   90.44   10.08   1
   5  -7   3   14.21    5.88   1
   5  -7   4   31.14    6.36   1
   5  -7   5  155.25   12.96   1
   5  -7   6  435.56   31.31   1
   5  -6  -9   31.25    8.50   1
   5  -6  -7   45.70    9.46   1
   5  -6  -6    3.50    4.30   1
   5  -6  -5   26.83    7.36   1
   5  -6  -4  231.34    8.82   1
   5  -6  -3  470.02   20.81   1
   5  -6  -2  398.80   13.98   1
   5  -6  -1   23.43    3.68   1
   5  -6   0   23.62    4.08   1
   5  -6   1   11.63    4.50   1
   5  -6   2  396.41   23.10   1
   5  -6   3  528.54   25.29   1
   5  -6   4    3.39    5.00   1
   5  -6   5   38.81    6.60   1
   5  -6   6    6.81    7.62   1
   5  -6   7  186.32   15.56   1
   5  -5  -8   76.56    7.88   1
   5  -5  -7  253.45   15.28   1
   5  -5  -6  969.70   47.33   1
   5  -5  -5  121.44    5.73   1
   5  -5  -4   84.82    4.05   1
   5  -5  -3   49.70    2.96   1
   5  -5  -2   29.27    2.60   1
   5  -5  -1  984.70   27.61   1
   5  -5   0   88.55    5.65   1
   5  -5   1   20.07    3.76   1
   5  -5   2   51.70    5.32   1
   5  -5   3   25.81    4.37   1
   5  -5   4 1182.67   86.66   1
   5  -5   5  179.29   11.78   1
   5  -5   6   35.88    7.55   1
   5  -5   7   41.34    8.36   1
   5  -5   8   15.92    7.02   1
   5  -4 -11  -19.71   11.10   1
   5  -4 -10  363.66   21.36   1
   5  -4  -8   10.30    5.33   1
   5  -4  -7   -1.49    5.78   1
   5  -4  -6   34.11    3.85   1
   5  -4  -5  696.43   18.47   1
   5  -4  -4  512.57   14.49   1
   5  -4  -3   41.34    2.44   1
   5  -4  -2 1109.56   26.65   1
   5  -4  -1   15.68    2.06   1
   5  -4   0   55.06    3.56   1
   5  -4   1 2196.80  121.86   1
   5  -4   2  986.59   41.46   1
   5  -4   3   -4.28    4.51   1
   5  -4   4   53.44    4.97   1
   5  -4   5    4.00    3.80   1
   5  -4   6   83.17    8.21   1
   5  -4   7   93.90   10.27   1
   5  -4   8   18.23    7.43   1
   5  -4   9   10.18    6.70   1
   5  -3 -12   94.28   11.65   1
   5  -3 -11    3.50    6.10   1
   5  -3 -10  182.79   11.90   1
   5  -3  -9   71.74    7.62   1
   5  -3  -8  442.68   20.62   1
   5  -3  -6   80.82    4.14   1
   5  -3  -5  118.37    4.13   1
   5  -3  -4   32.95    2.30   1
   5  -3  -3  707.56   18.09   1
   5  -3  -2  525.78   13.30   1
   5  -3  -1   46.38    3.00   1
   5  -3   0   88.36    4.89   1
   5  -3   1   25.40    2.22   1
   5  -3   2  117.51    8.46   1
   5  -3   3 2467.11   96.36   1
   5  -3   4  181.17    9.69   1
   5  -3   5  111.30    7.60   1
   5  -3   6  210.83   11.33   1
   5  -3   7  160.53   10.39   1
   5  -3   8  657.92   41.55   1
   5  -3   9   51.12    9.44   1
   5  -2 -11  463.97   24.12   1
   5  -2 -10  182.52   11.62   1
   5  -2  -8   50.27    5.67   1
   5  -2  -7  111.72    7.19   1
   5  -2  -6  700.13   29.11   1
   5  -2  -5 1974.91   52.44   1
   5  -2  -4   14.52    2.59   1
   5  -2  -3    6.30    2.61   1
   5  -2  -2   16.81    2.30   1
   5  -2  -1   88.74    6.59   1
   5  -2   0  168.48   11.94   1
   5  -2   1    1.99    2.00   1
   5  -2   2  203.92    8.57   1
   5  -2   3  899.40   29.99   1
   5  -2   4  800.32   31.12   1
   5  -2   5  991.62   41.57   1
   5  -2   6   -8.29    5.13   1
   5  -2   7  271.26   14.16   1
   5  -2   8  197.40   14.05   1
   5  -2   9  333.43   20.45   1
   5  -1 -13    5.81    8.19   1
   5  -1 -11   98.60   11.32   1
   5  -1 -10  742.02   32.69   1
   5  -1  -9  347.82   17.53   1
   5  -1  -8  422.30   18.91   1
   5  -1  -7    8.41    4.00   1
   5  -1  -6   70.73    6.39   1
   5  -1  -5  424.77   15.66   1
   5  -1  -4  344.47   14.11   1
   5  -1  -3   27.25    2.71   1
   5  -1  -2  141.13    4.51   1
   5  -1  -1    4.00    1.40   1
   5  -1   0  329.79   13.44   1
   5  -1   1 2322.28   63.61   1
   5  -1   2  779.53   24.57   1
   5  -1   3  119.46   10.71   1
   5  -1   4   32.26    5.23   1
   5  -1   5   17.64    3.28   1
   5  -1   6  435.56   20.45   1
   5  -1   7  776.18   39.00   1
   5  -1   8   15.76    6.99   1
   5  -1   9    5.02    5.42   1
   5   0 -13  259.21   21.57   1
   5   0 -12  133.86   14.81   1
   5   0 -11   14.98    6.42   1
   5   0 -10   13.62    6.20   1
   5   0  -9   74.82    7.78   1
   5   0  -8 1055.60   43.54   1
   5   0  -7  185.50   12.53   1
   5   0  -6  387.70   19.30   1
   5   0  -5 1915.81   81.41   1
   5   0  -4  235.01    8.28   1
   5   0  -3  228.01    7.85   1
   5   0  -2 1708.17   57.04   1
   5   0  -1  739.84   22.85   1
   5   0   0  173.71    6.06   1
   5   0   1   12.53    3.12   1
   5   0   2   97.42    4.74   1
   5   0   3  712.89   45.39   1
   5   0   4  154.50    9.70   1
   5   0   5    0.40    3.29   1
   5   0   6   74.82    5.36   1
   5   0   8  532.69   30.93   1
   5   1 -13   52.13    9.53   1
   5   1 -12  196.84   17.96   1
   5   1 -11  213.45   17.53   1
   5   1 -10    5.38    5.01   1
   5   1  -9   40.45    6.11   1
   5   1  -8   16.16    4.82   1
   5   1  -7   65.93    7.47   1
   5   1  -6 3152.82  143.74   1
   5   1  -5  552.25   21.15   1
   5   1  -4   33.29    3.35   1
   5   1  -3  740.93   26.68   1
   5   1  -2  142.09    5.96   1
   5   1  -1  167.96    7.00   1
   5   1   0 1395.77   72.48   1
   5   1   1  211.12    8.72   1
   5   1   2    9.67    3.79   1
   5   1   3    4.88    3.89   1
   5   1   4  173.19    7.90   1
   5   1   5  278.22   12.68   1
   5   1   6   33.76    5.46   1
   5   1   7   65.29    7.60   1
   5   2 -12   62.09   10.87   1
   5   2 -11   36.60    8.83   1
   5   2 -10  130.64   12.12   1
   5   2  -9  456.25   26.49   1
   5   2  -8  523.49   31.12   1
   5   2  -7   15.76    5.08   1
   5   2  -6   78.15    8.66   1
   5   2  -5  289.68   12.59   1
   5   2  -4  353.06   15.03   1
   5   2  -3   84.46    4.96   1
   5   2  -2    1.10    3.00   1
   5   2  -1  479.61   16.21   1
   5   2   0  319.69   11.80   1
   5   2   1  765.63   21.03   1
   5   2   2 1054.95   34.43   1
   5   2   3   54.46    4.87   1
   5   2   4  124.77   10.72   1
   5   2   5   -9.12    5.32   1
   5   2   6   35.64    6.93   1
   5   3 -11   59.44   10.02   1
   5   3 -10  -11.90    6.07   1
   5   3  -9   92.54   11.54   1
   5   3  -8  269.62   22.33   1
   5   3  -7  260.50   12.27   1
   5   3  -6  163.07   13.28   1
   5   3  -5   29.16    4.75   1
   5   3  -4    8.01    3.68   1
   5   3  -3  164.10    8.20   1
   5   3  -2  645.67   24.39   1
   5   3  -1  152.52    8.65   1
   5   3   0   79.39    5.70   1
   5   3   1   12.32    4.07   1
   5   3   2   74.65    7.08   1
   5   3   3 1031.05   39.17   1
   5   3   4   51.55    7.18   1
   5   4  -9   41.86    8.80   1
   5   4  -8   66.26   11.56   1
   5   4  -7   29.05    6.14   1
   5   4  -6  302.06   15.29   1
   5   4  -5  438.06   21.35   1
   5   4  -4    6.00    6.12   1
   5   4  -3   27.98    5.61   1
   5   4  -2   19.27    5.62   1
   5   4  -1  289.34   13.61   1
   5   4   0  591.95   25.30   1
   5   4   1   50.84    6.84   1
   5   4   2   44.49    9.07   1
   6  -7  -5   46.38   11.58   1
   6  -7  -4    8.12    9.12   1
   6  -7  -3   61.78    8.65   1
   6  -7  -2  189.89   14.61   1
   6  -7  -1   17.31    5.82   1
   6  -7   0  154.50   12.18   1
   6  -7   1   90.63    7.81   1
   6  -7   2   91.78   13.41   1
   6  -7   3   70.06   14.23   1
   6  -6  -8    8.29    6.97   1
   6  -6  -7   34.93    7.21   1
   6  -6  -6   77.79    5.82   1
   6  -6  -5   -9.12    7.49   1
   6  -6  -4   19.71    5.42   1
   6  -6  -3  -11.97    6.99   1
   6  -6  -2  787.36   30.87   1
   6  -6  -1  110.88    6.53   1
   6  -6   0  279.56   15.38   1
   6  -6   1   20.43    6.60   1
   6  -6   2   44.22    6.78   1
   6  -6   3   82.45   10.35   1
   6  -6   4  128.37   12.69   1
   6  -6   5   73.96    9.80   1
   6  -5  -9   12.11   10.30   1
   6  -5  -8   19.89    7.14   1
   6  -5  -7   64.48    8.35   1
   6  -5  -6  109.83    6.50   1
   6  -5  -5  406.43   15.32   1
   6  -5  -4  126.56    6.97   1
   6  -5  -3   45.56    3.78   1
   6  -5  -2   43.96    3.85   1
   6  -5  -1    2.89    4.18   1
   6  -5   0  490.62   33.67   1
   6  -5   1  463.54   31.00   1
   6  -5   2  637.56   32.32   1
   6  -5   3  382.59   21.12   1
   6  -5   4  162.05   14.00   1
   6  -5   5   75.86    8.71   1
   6  -5   6  298.94   21.79   1
   6  -4 -11   -1.99    8.97   1
   6  -4 -10   11.42    7.50   1
   6  -4  -9  368.26   22.64   1
   6  -4  -8  335.26   17.58   1
   6  -4  -7   62.73    7.76   1
   6  -4  -6   18.23    4.01   1
   6  -4  -5  446.05   13.52   1
   6  -4  -4  172.13    6.56   1
   6  -4  -3  170.30    7.31   1
   6  -4  -2  360.24   11.39   1
   6  -4  -1  151.29    6.40   1
   6  -4   0    5.52    4.61   1
   6  -4   1   -1.00    5.00   1
   6  -4   2  596.82   31.27   1
   6  -4   3   28.94    5.16   1
   6  -4   4   79.21    8.54   1
   6  -4   5   41.73    7.88   1
   6  -4   6   -0.40    7.37   1
   6  -4   7   72.76   13.48   1
   6  -3 -11  707.56   44.16   1
   6  -3 -10    3.20   10.10   1
   6  -3  -9   -5.81    5.69   1
   6  -3  -8   36.00    6.60   1
   6  -3  -7    4.28    4.60   1
   6  -3  -6  560.27   22.25   1
   6  -3  -5   69.39    4.16   1
   6  -3  -4   57.15    3.63   1
   6  -3  -3   26.63    2.68   1
   6  -3  -2  228.92    8.47   1
   6  -3  -1  245.55    9.72   1
   6  -3   0  364.81   18.34   1
   6  -3   1    7.78    3.29   1
   6  -3   2   37.33    4.28   1
   6  -3   3  111.72    8.24   1
   6  -3   4   72.25    6.29   1
   6  -3   5  293.78   17.83   1
   6  -3   6   55.50    8.05   1
   6  -3   7   36.24    9.51   1
   6  -2 -12   56.70   12.35   1
   6  -2 -11   26.94   11.00   1
   6  -2 -10  190.99   15.48   1
   6  -2  -9  491.07   28.36   1
   6  -2  -8   34.57    6.00   1
   6  -2  -7   91.58    8.04   1
   6  -2  -6  393.63   19.44   1
   6  -2  -5  804.29   30.63   1
   6  -2  -4    1.90    2.21   1
   6  -2  -3  310.82   15.16   1
   6  -2  -2   73.96    4.82   1
   6  -2  -1    6.60    4.88   1
   6  -2   0  459.24   35.15   1
   6  -2   1  127.92    6.11   1
   6  -2   2   61.00    4.37   1
   6  -2   3   50.84    5.70   1
   6  -2   4   10.69    5.30   1
   6  -2   5  102.21   10.11   1
   6  -2   6  680.69   37.05   1
   6  -2   7  291.73   19.81   1
   6  -1 -12   23.33   10.82   1
   6  -1 -11    8.70   10.38   1
   6  -1 -10   40.96    7.55   1
   6  -1  -9  152.77   11.12   1
   6  -1  -8  286.96   17.28   1
   6  -1  -7  654.34   38.37   1
   6  -1  -6  144.24   11.29   1
   6  -1  -5    6.92    3.42   1
   6  -1  -4   26.42    3.91   1
   6  -1  -3  306.25   14.00   1
   6  -1  -2  519.84   24.17   1
   6  -1  -1  347.08   21.24   1
   6  -1   0    5.71    4.92   1
   6  -1   1   47.06    5.35   1
   6  -1   2  190.44   14.35   1
   6  -1   3  197.12   15.16   1
   6  -1   4   14.06    3.38   1
   6  -1   5   32.04    6.91   1
   6  -1   6   23.72    6.04   1
   6   0 -12   42.64   11.23   1
   6   0 -11  201.64   17.32   1
   6   0 -10   25.20   10.74   1
   6   0  -9   35.52    9.30   1
   6   0  -8   10.63    5.74   1
   6   0  -7   82.99    9.47   1
   6   0  -6  516.20   26.81   1
   6   0  -5   35.52    5.96   1
   6   0  -4   11.02    4.52   1
   6   0  -3    3.50    5.68   1
   6   0  -2   13.10    4.13   1
   6   0  -1 1450.85   63.23   1
   6   0   0  527.62   24.81   1
   6   0   1  117.07    9.31   1
   6   0   2  112.78    8.71   1
   6   0   3   92.54    9.24   1
   6   0   4   69.22    9.15   1
   6   0   5   85.56   10.73   1
   6   0   6  321.13   22.94   1
   6   1 -11   22.28   11.80   1
   6   1 -10   20.98    7.60   1
   6   1  -9  534.07   37.44   1
   6   1  -8   -1.69    8.68   1
   6   1  -7    6.71    5.28   1
   6   1  -6    0.10    7.79   1
   6   1  -5  390.85   22.14   1
   6   1  -4  556.96   33.04   1
   6   1  -3  395.61   23.87   1
   6   1  -2   -9.30    4.33   1
   6   1  -1  146.17   11.12   1
   6   1   0   12.39    6.83   1
   6   1   1  154.26   10.68   1
   6   1   2  579.36   41.88   1
   6   1   3    9.18    7.51   1
   6   1   4   92.16   10.18   1
   6   1   5   23.23    8.39   1
   6   2 -10   -2.50    7.58   1
   6   2  -9    5.38    7.10   1
   6   2  -8  272.25   24.75   1
   6   2  -7  244.92   20.34   1
   6   2  -6   67.73    8.39   1
   6   2  -5   46.24    7.34   1
   6   2  -4    1.59    6.07   1
   6   2  -3   71.06    7.92   1
   6   2  -2  476.99   25.77   1
   6   2  -1  240.87   17.07   1
   6   2   0    1.69    8.58   1
   6   2   1   -4.58    6.08   1
   6   2   2  100.60   12.64   1
   6   2   3  181.71   16.18   1
   6   3  -8   -3.20    8.02   1
   6   3  -7   37.70    8.96   1
   6   3  -6   23.33   10.34   1
   6   3  -5  128.82   14.07   1
   6   3  -4   35.28    8.20   1
   6   3  -3  112.57   13.37   1
   6   3  -2   76.74    9.99   1
   6   3  -1  454.97   32.85   1
   6   3   0  304.15   21.28   1
   7  -6  -6    9.42   12.34   1
   7  -6  -5  671.85   39.92   1
   7  -6  -4   -4.28    6.79   1
   7  -6  -3   16.40    9.64   1
   7  -6  -2   19.10    5.77   1
   7  -6  -1   83.54    7.31   1
   7  -6   0  151.78   11.09   1
   7  -6   1  109.20   14.84   1
   7  -6   2  118.16   15.00   1
   7  -5  -8   27.88    8.45   1
   7  -5  -7   51.55    8.33   1
   7  -5  -6   31.25    5.70   1
   7  -5  -5  209.38   16.79   1
   7  -5  -4  385.34   24.34   1
   7  -5  -3  324.72   19.46   1
   7  -5  -2    0.40    3.88   1
   7  -5  -1   36.48    4.83   1
   7  -5   0  137.83    7.98   1
   7  -5   1   98.21    9.32   1
   7  -5   2  438.06   38.09   1
   7  -5   3  153.76   13.89   1
   7  -4  -9   15.13    8.40   1
   7  -4  -8  109.20   11.29   1
   7  -4  -7   31.25    9.17   1
   7  -4  -6  621.01   28.41   1
   7  -4  -5  144.72    8.90   1
   7  -4  -4   24.70    3.58   1
   7  -4  -3   20.52    3.26   1
   7  -4  -2  144.96    8.19   1
   7  -4  -1  654.34   21.49   1
   7  -4   0  -13.47    6.39   1
   7  -4   1    1.10    4.51   1
   7  -4   2    9.92    6.80   1
   7  -4   3  130.87   11.90   1
   7  -4   4  153.26   13.37   1
   7  -3 -10  223.80   18.85   1
   7  -3  -9   56.85   11.76   1
   7  -3  -8   -6.60    8.79   1
   7  -3  -7  326.89   23.87   1
   7  -3  -6  114.92    7.50   1
   7  -3  -5  180.90    6.99   1
   7  -3  -4  502.66   14.80   1
   7  -3  -3  184.14    6.24   1
   7  -3  -2   52.56    4.35   1
   7  -3  -1   14.06    4.80   1
   7  -3   0  127.24    9.93   1
   7  -3   1    2.89    4.59   1
   7  -3   2   -2.10    6.50   1
   7  -3   3    0.59    7.05   1
   7  -3   4  126.56   12.60   1
   7  -2 -10    5.71   10.90   1
   7  -2  -9   17.98    7.63   1
   7  -2  -8  324.72   25.95   1
   7  -2  -7  152.77   13.10   1
   7  -2  -6    5.90    7.92   1
   7  -2  -5   32.15    5.33   1
   7  -2  -4  171.61   10.48   1
   7  -2  -3   78.32    5.84   1
   7  -2  -2  170.82    9.67   1
   7  -2  -1   72.76    6.31   1
   7  -2   0    4.88    6.41   1
   7  -2   1   78.85    8.17   1
   7  -2   2  301.72   18.06   1
   7  -2   3  255.04   17.25   1
   7  -2   4   -0.10    7.49   1
   7  -1 -10   99.20   11.95   1
   7  -1  -9   35.76    8.97   1
   7  -1  -8   95.45   13.29   1
   7  -1  -7  147.14   12.37   1
   7  -1  -6  316.84   20.29   1
   7  -1  -5    3.61    7.52   1
   7  -1  -4   16.56    8.22   1
   7  -1  -3    0.10    4.96   1
   7  -1  -2  192.10   14.41   1
   7  -1  -1  523.49   34.32   1
   7  -1   0   53.58    6.88   1
   7  -1   1    2.69    4.79   1
   7  -1   2   59.44    9.41   1
   7  -1   4   26.94    6.54   1
   7   0  -9   23.33    8.11   1
   7   0  -8   41.73   11.37   1
   7   0  -7   18.58    6.81   1
   7   0  -6   57.76   10.94   1
   7   0  -5  806.56   52.82   1
   7   0  -4  408.04   26.66   1
   7   0  -3  119.03   13.31   1
   7   0  -2   39.69    6.55   1
   7   0  -1   42.12    8.44   1
   7   0   0   64.32    8.98   1
   7   0   1  173.19   16.58   1
   7   0   2   68.56   10.93   1
   7   1  -8  109.83   13.83   1
   7   1  -7  144.72   12.51   1
   7   1  -6   15.68   10.45   1
   7   1  -5    7.40    9.30   1
   7   1  -4  192.38   17.48   1
   7   1  -3  155.50   14.96   1
   7   1  -2  177.69   17.06   1
   7   1  -1   11.42    9.40   1
   7   1   0  121.00   13.42   1
   7   1   1   -0.90    9.22   1
   7   2  -5  -25.50   12.22   1
   7   2  -4  140.90   14.01   1
   7   2  -3   -9.42    7.98   1
   7   2  -2   36.72   11.15   1
   8  -4  -5  259.85   21.60   1
   8  -4  -4   63.84   12.14   1
   8  -4  -3    3.39    5.00   1
   8  -4  -2  109.62    9.42   1
   8  -4  -1  114.70    8.57   1
   8  -4   0  311.17   19.76   1
   8  -3  -6   42.90    5.89   1
   8  -3  -5   -6.60    4.63   1
   8  -3  -4   83.91    5.50   1
   8  -3  -3  261.15   12.93   1
   8  -3  -2  108.58    8.54   1
   8  -3  -1    9.30    5.12   1
   8  -3   0    6.40    6.02   1
   8  -2  -6  513.93   38.99   1
   8  -2  -5   13.76    9.05   1
   8  -2  -4   24.40    9.88   1
   8  -2  -3   19.10    6.73   1
   8  -2  -2   68.56   10.93   1
   8  -2   0   14.36    9.17   1
   8  -1  -5  371.33   27.75   1
   8  -1  -4   23.81    7.52   1
   8  -1  -3    7.08    6.60   1
   8  -1  -2  107.74   14.12   1
   0   0   0    0.00    0.00   0
;
_shelx_hkl_checksum     92306
_shelx_res_file
;
    shelx.res created by SHELXL-2014/7
TITL Kmc1 light yellow (orange in bulk?) 123K plate 0.5 0.25 0.05
CELL  0.71073   6.3875   6.7470  11.3030   94.289  103.160  108.456
ZERR     1.00   0.0002   0.0002   0.0005    0.002    0.002    0.002
LATT   1
SFAC  CA   S    O    N    C    H
UNIT  1 2 10 2 12 16
MERG   2
dfix .88 .01 o1w h1w o1w h2w o2w h3w o2w h4w
dfix 1.33 .02 h1w h2w h3w h4w
EQIV $1 -x+2, -y+1, -z+1
HTAB O1W O2_$1
EQIV $2 -x+2, -y+2, -z+1
HTAB O1W O1_$2
htab o2w o2_$2
EQIV $3 -x+1, -y+2, -z+1
HTAB O2W O1_$3
FMAP   2
PLAN   20
ACTA    52.00
BOND   $H
CONF
L.S.   4
TEMP  -150.00
WGHT    0.025300    0.286100
FVAR       1.28696
CA1   1   10.500000   10.500000   10.500000    10.50000    0.01060    0.01022 =
         0.01336    0.00172    0.00191    0.00197
S1    2    0.810111    0.852569    0.309130    11.00000    0.00967    0.01111 =
         0.01310    0.00152    0.00129    0.00092
O1    3    0.824836    1.064809    0.357038    11.00000    0.01533    0.01421 =
         0.02059   -0.00317    0.00107    0.00379
O2    3    1.032840    0.838885    0.308025    11.00000    0.01143    0.01851 =
         0.01819    0.00201    0.00078    0.00477
O3    3    0.684304    0.690905    0.370036    11.00000    0.01731    0.02145 =
         0.01519    0.00724    0.00208   -0.00190
O1W   3    0.857381    0.518809    0.617332    11.00000    0.01300    0.01835 =
         0.03296    0.00690   -0.00181    0.00394
O2W   3    0.546661    0.825179    0.610475    11.00000    0.01557    0.01469 =
         0.03480   -0.00554    0.00671    0.00222
N1    4    0.042551    0.547850   -0.039150    11.00000    0.01201    0.01599 =
         0.01891    0.00074    0.00063    0.00197
C1    5    0.645455    0.795612    0.153857    11.00000    0.01227    0.00926 =
         0.01416    0.00138    0.00158    0.00265
C2    5    0.410487    0.692585    0.125437    11.00000    0.01260    0.01205 =
         0.01753    0.00269    0.00364    0.00360
AFIX  43
H2    6    0.336854    0.649827    0.188103    11.00000   -1.20000
AFIX   0
C3    5    0.285242    0.653422    0.002609    11.00000    0.01132    0.01197 =
         0.01844    0.00127    0.00116    0.00303
C4    5    0.392640    0.717573   -0.088813    11.00000    0.01735    0.01405 =
         0.01429    0.00042   -0.00033    0.00379
AFIX  43
H4    6    0.304667    0.692615   -0.171915    11.00000   -1.20000
AFIX   0
C5    5    0.628266    0.818104   -0.059111    11.00000    0.01758    0.01743 =
         0.01630    0.00306    0.00576    0.00442
AFIX  43
H5    6    0.701876    0.859234   -0.122003    11.00000   -1.20000
AFIX   0
C6    5    0.756173    0.858428    0.062756    11.00000    0.01236    0.01284 =
         0.01955    0.00165    0.00346    0.00178
AFIX  43
H6    6    0.917334    0.928041    0.083855    11.00000   -1.20000
AFIX   0
H1W   6    0.922199    0.429238    0.644221    11.00000    0.04507
H2W   6    0.973052    0.634620    0.629808    11.00000    0.05715
H3W   6    0.671297    0.933242    0.632247    11.00000    0.04770
H4W   6    0.441937    0.877071    0.617538    11.00000    0.04043
HKLF 4
REM  Kmc1 light yellow (orange in bulk?) 123K plate 0.5 0.25 0.05
REM R1 =  0.0270 for    1775 Fo > 4sig(Fo)  and  0.0344 for all    2038 data
REM    140 parameters refined using      6 restraints
END
WGHT      0.0253      0.2861
REM Highest difference peak  0.398,  deepest hole -0.458,  1-sigma level  0.060
Q1    1   0.7221  0.8280  0.2237  11.00000  0.05    0.40
Q2    1   0.5326  0.7360  0.1396  11.00000  0.05    0.31
Q3    1   0.1746  0.5954 -0.0172  11.00000  0.05    0.26
Q4    1   0.7064  0.7909  0.1070  11.00000  0.05    0.24
Q5    1   0.5385  0.7412  0.5396  11.00000  0.05    0.23
Q6    1   0.6957  0.8534  0.1169  11.00000  0.05    0.23
Q7    1   0.9953  0.8890  0.3476  11.00000  0.05    0.23
Q8    1   0.3385  0.6891 -0.0429  11.00000  0.05    0.22
Q9    1   0.4951  0.7998 -0.0745  11.00000  0.05    0.22
Q10   1   0.3502  0.6488  0.0606  11.00000  0.05    0.22
Q11   1   0.0000  0.5000  0.0000  10.50000  0.05    0.21
Q12   1   0.6666  0.8421  0.0060  11.00000  0.05    0.20
Q13   1   0.2617  0.6790  0.5490  11.00000  0.05    0.19
Q14   1   0.7084  0.4590  0.5965  11.00000  0.05    0.19
Q15   1   0.8908  0.8037 -0.1220  11.00000  0.05    0.19
Q16   1  -0.0585  0.5372 -0.0989  11.00000  0.05    0.18
Q17   1   0.5125  0.8516  0.5417  11.00000  0.05    0.18
Q18   1   0.7469  0.7519  0.3405  11.00000  0.05    0.18
Q19   1   0.9354  0.7643  0.2862  11.00000  0.05    0.18
Q20   1   0.7827  1.0987  0.3214  11.00000  0.05    0.17
;
_shelx_res_checksum     86414
data_III
_audit_creation_method     'SHELXL-2014/7'
_chemical_name_systematic
;
<i>catena</i>-Poly[[[diaquacalcium(II)]-\m-2-(4-amino-3-sulfonatophenyl)-\
1-(4-sulfonatophenyl)diazenium] dihydrate]
;
_chemical_name_common     ?
_chemical_formula_moiety     'C12 H18 N3 Na O10 S2'
_chemical_formula_sum     'C12 H18 N3 Na O10 S2'
_chemical_formula_iupac     '[Na (C12 H10 N3 O6 S2) (H2 O1)2], 2H2 O1'
_chemical_formula_weight     451.40
_chemical_melting_point     ?
_space_group_crystal_system     monoclinic
_space_group_name_H-M_alt     'P 21/c'
_space_group_name_Hall     '-P 2ybc'
loop_
    _space_group_symop_operation_xyz
    'x, y, z'
    '-x, y+1/2, -z+1/2'
    '-x, -y, -z'
    'x, -y-1/2, z-1/2'
_cell_length_a     13.9454(18)
_cell_length_b     19.517(3)
_cell_length_c     6.9014(9)
_cell_angle_alpha     90
_cell_angle_beta     93.838(2)
_cell_angle_gamma     90
_cell_volume     1874.2(4)
_cell_formula_units_Z     4
_cell_measurement_reflns_used     8092
_cell_measurement_theta_min     1.39
_cell_measurement_theta_max     24.33
_cell_measurement_temperature     150(2)
_exptl_crystal_description     fibre
_exptl_crystal_colour     red
_exptl_crystal_size_max     0.50
_exptl_crystal_size_mid     0.01
_exptl_crystal_size_min     0.01
_exptl_crystal_density_diffrn     1.600
_exptl_crystal_density_meas     ?
_exptl_crystal_density_method     ?
_exptl_crystal_F_000     936
_exptl_absorpt_coefficient_mu     0.317
_exptl_absorpt_correction_type     multi-scan
_exptl_absorpt_process_details
;
(SADABS; Bruker, 2012)
;
_exptl_absorpt_correction_T_min     0.676013
_exptl_absorpt_correction_T_max     1.00000
_diffrn_ambient_temperature     150(2)
_diffrn_source     'Station 9.8 Daresbury SRS'
_diffrn_radiation_type     synchrotron
_diffrn_radiation_wavelength     0.6775
_diffrn_measurement_device_type     'APEXII'
_diffrn_measurement_method     'omega scans'
_diffrn_detector_area_resol_mean     ?
_diffrn_reflns_number     15360
_diffrn_reflns_av_R_equivalents     0.0488
_diffrn_reflns_av_unetI/netI     0.0395
_diffrn_reflns_theta_min     1.395
_diffrn_reflns_theta_max     24.323
_diffrn_reflns_theta_full     23.985
_diffrn_measured_fraction_theta_max     0.999
_diffrn_measured_fraction_theta_full     1.000
_diffrn_reflns_limit_h_min     -16
_diffrn_reflns_limit_h_max     16
_diffrn_reflns_limit_k_min     -23
_diffrn_reflns_limit_k_max     23
_diffrn_reflns_limit_l_min     -8
_diffrn_reflns_limit_l_max     8
_diffrn_standards_number     0
_diffrn_standards_interval_count     0
_diffrn_standards_interval_time     0
_diffrn_standards_decay_%     0
_refine_special_details     ?
_reflns_number_total     3531
_reflns_number_gt     2772
_reflns_threshold_expression     'I > 2\s(I)'
_refine_ls_structure_factor_coef     Fsqd
_refine_ls_matrix_type     full
_refine_ls_R_factor_all     0.0559
_refine_ls_R_factor_gt     0.0397
_refine_ls_wR_factor_gt     0.0994
_refine_ls_wR_factor_ref     0.1073
_refine_ls_goodness_of_fit_ref     1.040
_refine_ls_restrained_S_all     1.039
_refine_ls_number_reflns     3531
_refine_ls_number_parameters     311
_refine_ls_number_restraints     15
_refine_ls_hydrogen_treatment     mixed
_refine_ls_weighting_scheme     calc
_refine_ls_weighting_details
              'w=1/[\s^2^(Fo^2^)+(0.0583P)^2^+0.7405P] where P=(Fo^2^+2Fc^2^)/3'
_atom_sites_solution_hydrogens     mixed
_atom_sites_solution_primary     ?
_atom_sites_solution_secondary     ?
_refine_ls_shift/su_max     0.000
_refine_ls_shift/su_mean     0.000
_refine_diff_density_max     0.352
_refine_diff_density_min     -0.439
_refine_ls_extinction_method     none
_refine_ls_extinction_coef     .
loop_
    _atom_type_symbol
    _atom_type_description
    _atom_type_scat_dispersion_real
    _atom_type_scat_dispersion_imag
    _atom_type_scat_source
    'Na' 'Na' 0.0336 0.0227
                         'International Tables Vol C Tables 4.2.6.8 and 6.1.1.4'
    'S' 'S' 0.1156 0.1131
                         'International Tables Vol C Tables 4.2.6.8 and 6.1.1.4'
    'O' 'O' 0.0097 0.0055
                         'International Tables Vol C Tables 4.2.6.8 and 6.1.1.4'
    'N' 'N' 0.0054 0.0030
                         'International Tables Vol C Tables 4.2.6.8 and 6.1.1.4'
    'C' 'C' 0.0027 0.0015
                         'International Tables Vol C Tables 4.2.6.8 and 6.1.1.4'
    'H' 'H' 0.0000 0.0000
                         'International Tables Vol C Tables 4.2.6.8 and 6.1.1.4'
_computing_data_collection
;
SAINT (Bruker, 2012)
;
_computing_cell_refinement
;
SAINT (Bruker, 2012)
;
_computing_data_reduction
;
SAINT (Bruker, 2012)
;
_computing_structure_solution
;
SHELXS (Sheldrick, 2015)
;
_computing_structure_refinement
;
SHELXL2014 (Sheldrick, 2015) and WinGX (Farrugia, 2012)
;
_computing_molecular_graphics
;
Mercury (Macrae <i>et al.</i>,  2020) and ORTEP-3 (Farrugia,
2012)
;
loop_
    _atom_site_type_symbol
    _atom_site_label
    _atom_site_fract_x
    _atom_site_fract_y
    _atom_site_fract_z
    _atom_site_U_iso_or_equiv
    _atom_site_adp_type
    _atom_site_calc_flag
    _atom_site_occupancy
    _atom_site_disorder_assembly
    _atom_site_disorder_group
    Na Na1 0.12675(8) 0.22691(6) 0.23165(16) 0.0383(3) Uani d 1 . .
    S S1 -0.39901(4) -0.11626(3) 0.25342(9) 0.02313(17) Uani d 1 . .
    S S2 0.01324(4) 0.38021(3) 0.06796(9) 0.02399(17) Uani d 1 . .
    O O1 -0.33121(14) -0.14369(9) 0.4031(3) 0.0352(5) Uani d 1 . .
    O O2 -0.49783(13) -0.12523(9) 0.2974(3) 0.0348(5) Uani d 1 . .
    O O3 -0.38045(12) -0.14348(8) 0.0621(3) 0.0276(4) Uani d 1 . .
    O O4 -0.00470(13) 0.42439(8) -0.1002(3) 0.0295(4) Uani d 1 . .
    O O5 0.06200(12) 0.41576(10) 0.2293(3) 0.0344(5) Uani d 1 . .
    O O6 0.05796(12) 0.31539(9) 0.0222(3) 0.0291(4) Uani d 1 . .
    O O1W 0.02623(18) 0.15088(11) 0.0719(3) 0.0463(5) Uani d 1 . .
    O O2W 0.23561(13) 0.23836(9) -0.0156(3) 0.0301(4) Uani d 1 . .
    O O3W 0.53321(13) 0.24230(9) 0.4670(3) 0.0319(4) Uani d 1 . .
    O O4W -0.2986(10) 0.5679(6) 0.2536(7) 0.036(2) Uani d 0.67(4) A 1
    H H7W -0.322(3) 0.593(2) 0.344(5) 0.043 Uiso d 0.6659 A 1
    H H8W -0.308(4) 0.594(2) 0.152(4) 0.043 Uiso d 0.6659 A 1
    O O5W -0.258(2) 0.5945(15) 0.2586(13) 0.043(6) Uani d 0.33(4) A 2
    H H9W -0.294(6) 0.614(5) 0.343(11) 0.052 Uiso d 0.3341 A 2
    H H10W -0.287(7) 0.611(5) 0.151(8) 0.052 Uiso d 0.3341 A 2
    N N1 -0.32011(15) 0.18160(10) 0.2481(3) 0.0226(4) Uani d 1 . .
    N N2 -0.23798(14) 0.20549(10) 0.2029(3) 0.0228(5) Uani d 1 . .
    N N3 -0.14295(18) 0.47735(11) 0.1967(3) 0.0271(5) Uani d 1 . .
    C C1 -0.37563(17) -0.02746(12) 0.2466(3) 0.0210(5) Uani d 1 . .
    C C2 -0.45031(17) 0.01909(12) 0.2548(4) 0.0254(5) Uani d 1 . .
    H H2 -0.5145 0.0034 0.2609 0.030 Uiso calc 1 . .
    C C3 -0.43073(17) 0.08833(12) 0.2541(4) 0.0255(5) Uani d 1 . .
    H H3 -0.4813 0.1207 0.2599 0.031 Uiso calc 1 . .
    C C4 -0.33685(18) 0.11031(11) 0.2448(4) 0.0222(5) Uani d 1 . .
    C C5 -0.26117(18) 0.06385(12) 0.2347(4) 0.0244(5) Uani d 1 . .
    H H5 -0.1971 0.0796 0.2271 0.029 Uiso calc 1 . .
    C C6 -0.28139(17) -0.00534(12) 0.2358(4) 0.0238(5) Uani d 1 . .
    H H6 -0.2310 -0.0378 0.2293 0.029 Uiso calc 1 . .
    C C7 -0.22223(17) 0.27328(12) 0.2046(3) 0.0205(5) Uani d 1 . .
    C C8 -0.12979(17) 0.29210(12) 0.1488(3) 0.0206(5) Uani d 1 . .
    H H8 -0.0862 0.2573 0.1151 0.025 Uiso calc 1 . .
    C C9 -0.10223(16) 0.35880(12) 0.1425(3) 0.0212(5) Uani d 1 . .
    C C10 -0.16655(17) 0.41207(12) 0.1950(3) 0.0215(5) Uani d 1 . .
    C C11 -0.26021(17) 0.39255(12) 0.2479(4) 0.0229(5) Uani d 1 . .
    H H11 -0.3045 0.4271 0.2796 0.027 Uiso calc 1 . .
    C C12 -0.28719(17) 0.32635(12) 0.2540(3) 0.0217(5) Uani d 1 . .
    H H12 -0.3496 0.3148 0.2911 0.026 Uiso calc 1 . .
    H H3N -0.092(2) 0.4909(17) 0.164(5) 0.047(10) Uiso d 1 . .
    H H1N -0.365(2) 0.2073(15) 0.279(4) 0.027(7) Uiso d 1 . .
    H H2N -0.184(2) 0.5049(16) 0.224(4) 0.037(9) Uiso d 1 . .
    H H2W 0.006(3) 0.1202(15) 0.153(5) 0.103(17) Uiso d 1 . .
    H H5W 0.511(2) 0.2091(11) 0.534(4) 0.059(11) Uiso d 1 . .
    H H3W 0.2823(16) 0.2095(12) -0.036(5) 0.064(11) Uiso d 1 . .
    H H4W 0.2700(19) 0.2733(10) 0.028(5) 0.056(11) Uiso d 1 . .
    H H6W 0.4863(17) 0.2716(13) 0.466(5) 0.066(12) Uiso d 1 . .
    H H1W 0.046(3) 0.1233(15) -0.019(4) 0.077(14) Uiso d 1 . .
loop_
    _atom_site_aniso_label
    _atom_site_aniso_U_11
    _atom_site_aniso_U_22
    _atom_site_aniso_U_33
    _atom_site_aniso_U_12
    _atom_site_aniso_U_13
    _atom_site_aniso_U_23
    Na1 0.0349(6) 0.0465(7) 0.0334(6) -0.0113(5) 0.0016(5) 0.0046(5)
    S1 0.0273(3) 0.0131(3) 0.0294(4) -0.0020(2) 0.0045(3) 0.0000(2)
    S2 0.0222(3) 0.0193(3) 0.0313(4) -0.0031(2) 0.0076(2) -0.0007(3)
    O1 0.0504(12) 0.0183(9) 0.0358(11) 0.0020(8) -0.0061(9) 0.0040(8)
    O2 0.0329(10) 0.0202(9) 0.0530(12) -0.0064(8) 0.0160(9) -0.0027(9)
    O3 0.0337(10) 0.0185(9) 0.0312(10) 0.0008(7) 0.0060(8) -0.0034(7)
    O4 0.0341(10) 0.0196(9) 0.0358(10) -0.0010(7) 0.0108(8) 0.0047(8)
    O5 0.0276(10) 0.0366(11) 0.0392(11) -0.0094(8) 0.0042(8) -0.0066(9)
    O6 0.0257(9) 0.0207(9) 0.0418(11) 0.0020(7) 0.0100(8) 0.0018(8)
    O1W 0.0674(16) 0.0345(12) 0.0368(12) -0.0072(11) 0.0022(11) 0.0001(10)
    O2W 0.0280(10) 0.0235(10) 0.0390(11) 0.0017(8) 0.0034(8) -0.0046(8)
    O3W 0.0327(11) 0.0221(9) 0.0421(11) 0.0030(8) 0.0123(9) 0.0091(9)
    O4W 0.044(5) 0.032(4) 0.032(2) 0.015(3) 0.0048(19) -0.0011(18)
    O5W 0.048(9) 0.045(9) 0.036(4) 0.020(8) -0.003(4) -0.006(4)
    N1 0.0237(11) 0.0151(10) 0.0294(12) -0.0020(9) 0.0046(9) 0.0010(9)
    N2 0.0252(11) 0.0179(10) 0.0252(11) -0.0033(8) 0.0014(9) 0.0011(8)
    N3 0.0262(12) 0.0159(11) 0.0401(14) -0.0010(10) 0.0099(10) -0.0005(10)
    C1 0.0246(12) 0.0139(11) 0.0244(12) -0.0020(9) 0.0017(10) 0.0000(9)
    C2 0.0234(12) 0.0196(12) 0.0331(14) -0.0043(10) 0.0020(10) -0.0012(10)
    C3 0.0240(13) 0.0199(12) 0.0328(14) 0.0020(10) 0.0021(11) 0.0000(11)
    C4 0.0288(13) 0.0139(11) 0.0241(13) -0.0021(10) 0.0023(10) 0.0006(10)
    C5 0.0211(12) 0.0215(13) 0.0309(14) -0.0035(10) 0.0034(10) 0.0011(11)
    C6 0.0224(12) 0.0184(12) 0.0308(13) 0.0023(9) 0.0029(10) 0.0013(10)
    C7 0.0219(12) 0.0161(12) 0.0234(12) -0.0024(9) 0.0005(10) -0.0005(9)
    C8 0.0230(12) 0.0163(12) 0.0225(12) 0.0003(9) 0.0018(10) -0.0006(9)
    C9 0.0202(12) 0.0182(12) 0.0253(13) -0.0015(9) 0.0028(10) 0.0003(10)
    C10 0.0255(12) 0.0165(12) 0.0226(12) -0.0011(10) 0.0013(10) 0.0022(10)
    C11 0.0245(12) 0.0182(12) 0.0264(13) 0.0028(9) 0.0044(10) 0.0006(10)
    C12 0.0204(12) 0.0206(12) 0.0244(13) -0.0013(9) 0.0035(10) 0.0008(10)
_geom_special_details
;
 All esds (except the esd in the dihedral angle between two l.s. planes)
 are estimated using the full covariance matrix.  The cell esds are taken
 into account individually in the estimation of esds in distances, angles
 and torsion angles; correlations between esds in cell parameters are only
 used when they are defined by crystal symmetry.  An approximate (isotropic)
 treatment of cell esds is used for estimating esds involving l.s. planes.
;
loop_
    _geom_bond_atom_site_label_1
    _geom_bond_atom_site_label_2
    _geom_bond_site_symmetry_2
    _geom_bond_distance
    _geom_bond_publ_flag
    Na1 O1W . 2.275(2) y
    Na1 O2W 4_566 2.335(2) y
    Na1 O2W . 2.369(2) y
    Na1 O6 . 2.409(2) y
    Na1 O6 4_566 2.425(2) y
    Na1 Na1 4_565 3.5664(7) ?
    Na1 Na1 4_566 3.5665(7) ?
    Na1 H4W . 2.68(3) ?
    S1 O2 . 1.4415(18) ?
    S1 O1 . 1.4552(19) ?
    S1 O3 . 1.4623(18) ?
    S1 C1 . 1.765(2) ?
    S2 O5 . 1.4430(19) ?
    S2 O4 . 1.4541(18) ?
    S2 O6 . 1.4545(18) ?
    S2 C9 . 1.773(2) ?
    O6 Na1 4_565 2.425(2) ?
    O1W H2W . 0.878(10) ?
    O1W H1W . 0.883(10) ?
    O2W Na1 4_565 2.335(2) ?
    O2W H3W . 0.879(10) ?
    O2W H4W . 0.876(10) ?
    O3W H5W . 0.863(10) ?
    O3W H6W . 0.869(10) ?
    O4W H7W . 0.875(10) ?
    O4W H8W . 0.876(10) ?
    O5W H9W . 0.878(10) ?
    O5W H10W . 0.879(10) ?
    N1 N2 . 1.294(3) y
    N1 C4 . 1.411(3) y
    N1 H1N . 0.84(3) ?
    N2 C7 . 1.341(3) y
    N3 C10 . 1.316(3) y
    N3 H3N . 0.81(3) ?
    N3 H2N . 0.82(3) ?
    C1 C2 . 1.386(3) ?
    C1 C6 . 1.390(3) ?
    C2 C3 . 1.379(3) ?
    C2 H2 . 0.9500 ?
    C3 C4 . 1.383(3) ?
    C3 H3 . 0.9500 ?
    C4 C5 . 1.397(3) ?
    C5 C6 . 1.380(3) ?
    C5 H5 . 0.9500 ?
    C6 H6 . 0.9500 ?
    C7 C8 . 1.418(3) ?
    C7 C12 . 1.432(3) ?
    C8 C9 . 1.359(3) ?
    C8 H8 . 0.9500 ?
    C9 C10 . 1.435(3) ?
    C10 C11 . 1.431(3) ?
    C11 C12 . 1.347(3) ?
    C11 H11 . 0.9500 ?
    C12 H12 . 0.9500 ?
loop_
    _geom_angle_atom_site_label_1
    _geom_angle_atom_site_label_2
    _geom_angle_atom_site_label_3
    _geom_angle_site_symmetry_1
    _geom_angle_site_symmetry_3
    _geom_angle
    _geom_angle_publ_flag
    O1W Na1 O2W . 4_566 154.18(9) y
    O1W Na1 O2W . . 96.67(9) y
    O2W Na1 O2W 4_566 . 95.44(7) y
    O1W Na1 O6 . . 88.23(8) y
    O2W Na1 O6 4_566 . 116.93(8) y
    O2W Na1 O6 . . 75.46(7) y
    O1W Na1 O6 . 4_566 85.06(8) y
    O2W Na1 O6 4_566 4_566 75.79(7) y
    O2W Na1 O6 . 4_566 159.34(8) y
    O6 Na1 O6 . 4_566 125.20(8) y
    O1W Na1 Na1 . 4_565 74.68(6) ?
    O2W Na1 Na1 4_566 4_565 127.39(6) ?
    O2W Na1 Na1 . 4_565 40.34(5) ?
    O6 Na1 Na1 . 4_565 42.63(5) ?
    O6 Na1 Na1 4_566 4_565 155.75(5) ?
    O1W Na1 Na1 . 4_566 126.43(7) ?
    O2W Na1 Na1 4_566 4_566 41.06(5) ?
    O2W Na1 Na1 . 4_566 135.61(6) ?
    O6 Na1 Na1 . 4_566 111.93(7) ?
    O6 Na1 Na1 4_566 4_566 42.29(5) ?
    Na1 Na1 Na1 4_565 4_566 150.73(7) ?
    O1W Na1 H4W . . 115.1(4) ?
    O2W Na1 H4W 4_566 . 79.8(5) ?
    O2W Na1 H4W . . 18.8(4) ?
    O6 Na1 H4W . . 74.0(7) ?
    O6 Na1 H4W 4_566 . 154.1(6) ?
    Na1 Na1 H4W 4_565 . 50.1(6) ?
    Na1 Na1 H4W 4_566 . 118.1(5) ?
    O2 S1 O1 . . 113.00(12) ?
    O2 S1 O3 . . 112.05(11) ?
    O1 S1 O3 . . 111.19(11) ?
    O2 S1 C1 . . 107.81(11) ?
    O1 S1 C1 . . 105.53(11) ?
    O3 S1 C1 . . 106.78(11) ?
    O5 S2 O4 . . 112.19(11) ?
    O5 S2 O6 . . 113.51(11) ?
    O4 S2 O6 . . 113.34(11) ?
    O5 S2 C9 . . 106.24(11) ?
    O4 S2 C9 . . 105.09(11) ?
    O6 S2 C9 . . 105.60(11) ?
    S2 O6 Na1 . . 130.74(11) ?
    S2 O6 Na1 . 4_565 132.42(11) ?
    Na1 O6 Na1 . 4_565 95.07(6) ?
    Na1 O1W H2W . . 110(3) ?
    Na1 O1W H1W . . 122(3) ?
    H2W O1W H1W . . 99(2) ?
    Na1 O2W Na1 4_565 . 98.59(8) ?
    Na1 O2W H3W 4_565 . 121(2) ?
    Na1 O2W H3W . . 125(2) ?
    Na1 O2W H4W 4_565 . 110(2) ?
    Na1 O2W H4W . . 101(2) ?
    H3W O2W H4W . . 99.1(19) ?
    H5W O3W H6W . . 102(2) ?
    H7W O4W H8W . . 101(2) ?
    H9W O5W H10W . . 99(2) ?
    N2 N1 C4 . . 120.0(2) ?
    N2 N1 H1N . . 122.2(19) ?
    C4 N1 H1N . . 117.8(19) ?
    N1 N2 C7 . . 120.0(2) ?
    C10 N3 H3N . . 123(2) ?
    C10 N3 H2N . . 118(2) ?
    H3N N3 H2N . . 120(3) ?
    C2 C1 C6 . . 120.9(2) ?
    C2 C1 S1 . . 120.13(18) ?
    C6 C1 S1 . . 118.91(18) ?
    C3 C2 C1 . . 119.5(2) ?
    C3 C2 H2 . . 120.2 ?
    C1 C2 H2 . . 120.2 ?
    C2 C3 C4 . . 119.5(2) ?
    C2 C3 H3 . . 120.2 ?
    C4 C3 H3 . . 120.2 ?
    C3 C4 C5 . . 121.4(2) ?
    C3 C4 N1 . . 117.5(2) ?
    C5 C4 N1 . . 121.1(2) ?
    C6 C5 C4 . . 118.7(2) ?
    C6 C5 H5 . . 120.7 ?
    C4 C5 H5 . . 120.7 ?
    C5 C6 C1 . . 119.9(2) ?
    C5 C6 H6 . . 120.0 ?
    C1 C6 H6 . . 120.0 ?
    N2 C7 C8 . . 113.9(2) ?
    N2 C7 C12 . . 127.6(2) ?
    C8 C7 C12 . . 118.6(2) ?
    C9 C8 C7 . . 121.4(2) ?
    C9 C8 H8 . . 119.3 ?
    C7 C8 H8 . . 119.3 ?
    C8 C9 C10 . . 120.2(2) ?
    C8 C9 S2 . . 119.96(18) ?
    C10 C9 S2 . . 119.84(17) ?
    N3 C10 C11 . . 119.2(2) ?
    N3 C10 C9 . . 122.9(2) ?
    C11 C10 C9 . . 117.9(2) ?
    C12 C11 C10 . . 121.6(2) ?
    C12 C11 H11 . . 119.2 ?
    C10 C11 H11 . . 119.2 ?
    C11 C12 C7 . . 120.3(2) ?
    C11 C12 H12 . . 119.9 ?
    C7 C12 H12 . . 119.9 ?
loop_
    _geom_torsion_atom_site_label_1
    _geom_torsion_atom_site_label_2
    _geom_torsion_atom_site_label_3
    _geom_torsion_atom_site_label_4
    _geom_torsion_site_symmetry_1
    _geom_torsion_site_symmetry_2
    _geom_torsion_site_symmetry_3
    _geom_torsion_site_symmetry_4
    _geom_torsion
    _geom_torsion_publ_flag
    O5 S2 O6 Na1 . . . . 40.72(16) ?
    O4 S2 O6 Na1 . . . . 170.23(12) ?
    C9 S2 O6 Na1 . . . . -75.26(15) ?
    O5 S2 O6 Na1 . . . 4_565 -120.22(14) ?
    O4 S2 O6 Na1 . . . 4_565 9.30(18) ?
    C9 S2 O6 Na1 . . . 4_565 123.80(14) ?
    C4 N1 N2 C7 . . . . 179.5(2) ?
    O2 S1 C1 C2 . . . . -8.7(2) ?
    O1 S1 C1 C2 . . . . -129.7(2) ?
    O3 S1 C1 C2 . . . . 111.9(2) ?
    O2 S1 C1 C6 . . . . 170.41(19) ?
    O1 S1 C1 C6 . . . . 49.4(2) ?
    O3 S1 C1 C6 . . . . -69.0(2) ?
    C6 C1 C2 C3 . . . . -0.6(4) ?
    S1 C1 C2 C3 . . . . 178.45(19) ?
    C1 C2 C3 C4 . . . . 0.1(4) ?
    C2 C3 C4 C5 . . . . 0.5(4) ?
    C2 C3 C4 N1 . . . . -178.8(2) ?
    N2 N1 C4 C3 . . . . -166.8(2) ?
    N2 N1 C4 C5 . . . . 13.9(4) ?
    C3 C4 C5 C6 . . . . -0.6(4) ?
    N1 C4 C5 C6 . . . . 178.7(2) ?
    C4 C5 C6 C1 . . . . 0.1(4) ?
    C2 C1 C6 C5 . . . . 0.5(4) ?
    S1 C1 C6 C5 . . . . -178.6(2) ?
    N1 N2 C7 C8 . . . . -179.0(2) ?
    N1 N2 C7 C12 . . . . 0.6(4) ?
    N2 C7 C8 C9 . . . . 179.9(2) ?
    C12 C7 C8 C9 . . . . 0.3(4) ?
    C7 C8 C9 C10 . . . . 0.7(4) ?
    C7 C8 C9 S2 . . . . -178.92(18) ?
    O5 S2 C9 C8 . . . . -120.0(2) ?
    O4 S2 C9 C8 . . . . 120.9(2) ?
    O6 S2 C9 C8 . . . . 0.8(2) ?
    O5 S2 C9 C10 . . . . 60.4(2) ?
    O4 S2 C9 C10 . . . . -58.7(2) ?
    O6 S2 C9 C10 . . . . -178.80(19) ?
    C8 C9 C10 N3 . . . . 178.1(2) ?
    S2 C9 C10 N3 . . . . -2.2(3) ?
    C8 C9 C10 C11 . . . . -1.7(3) ?
    S2 C9 C10 C11 . . . . 177.93(18) ?
    N3 C10 C11 C12 . . . . -178.1(2) ?
    C9 C10 C11 C12 . . . . 1.7(4) ?
    C10 C11 C12 C7 . . . . -0.8(4) ?
    N2 C7 C12 C11 . . . . -179.8(2) ?
    C8 C7 C12 C11 . . . . -0.3(4) ?
loop_
    _geom_hbond_atom_site_label_D
    _geom_hbond_atom_site_label_H
    _geom_hbond_atom_site_label_A
    _geom_hbond_site_symmetry_A
    _geom_hbond_distance_DH
    _geom_hbond_distance_HA
    _geom_hbond_distance_DA
    _geom_hbond_angle_DHA
    N1 H1N O3W 1_455 0.84(3) 2.10(3) 2.878(3) 153(3)
    N3 H2N O4W . 0.82(3) 2.04(3) 2.847(5) 170(3)
    N3 H2N O5W . 0.82(3) 2.05(4) 2.843(11) 163(3)
    N3 H3N O4 . 0.81(3) 2.60(3) 3.084(3) 120(3)
    N3 H3N O4 3_565 0.81(3) 2.20(3) 2.923(3) 150(3)
    N3 H3N O5 . 0.81(3) 2.61(3) 3.095(3) 120(3)
    O1W H1W O5 4_565 0.883(10) 1.925(16) 2.773(3) 160(4)
    O1W H2W O4 4_566 0.878(10) 1.927(19) 2.756(3) 157(4)
    O2W H3W O3 3 0.879(10) 1.897(11) 2.774(2) 176(4)
    O2W H4W O1 2 0.876(10) 1.877(11) 2.746(3) 171(3)
    O3W H5W O2 3_556 0.863(10) 2.025(12) 2.866(3) 164(3)
    O3W H6W O3 2 0.869(10) 2.219(11) 3.081(3) 171(3)
    O4W H7W O3 4_566 0.875(10) 2.015(12) 2.887(5) 175(4)
    O4W H8W O1 4_565 0.876(10) 1.974(12) 2.846(5) 173(5)
    O5W H9W O3 4_566 0.878(10) 2.08(2) 2.947(13) 170(10)
    O5W H10W O1 4_565 0.879(10) 1.893(19) 2.765(9) 171(10)
_shelx_space_group_comment
;
The symmetry employed for this shelxl refinement is uniquely defined
by the following loop, which should always be used as a source of
symmetry information in preference to the above space-group names.
They are only intended as comments.
;
_shelx_hkl_file
;
   0   0  -1   -0.19    0.13
   0   0  -1    0.08    0.17
   0   0  -1   -0.01    0.21
   0   0  -2  941.15   41.18
   0   0  -2 1000.00   40.05
   0   0  -2  955.22   42.53
   0   0  -3   -0.23    0.36
   0   0  -3    0.14    0.32
   0   0  -3   -0.32    0.27
   0   0  -4  443.01   17.54
   0   0  -4  408.25   18.02
   0   0  -4  410.17   18.64
   0   0  -5   -0.36    0.38
   0   0  -5    0.28    0.33
   0   0   6  142.57    6.13
   0   0  -6  132.37    5.80
   0   0  -6  130.89    5.95
   0   0   7    0.17    0.44
   0   0  -7   -0.30    0.46
   0   0  -8    7.86    0.78
   0   0   8    9.50    0.81
   0  -1   0    0.05    0.05
   0  -1  -1   96.97    4.32
   0  -1  -1   94.25    4.06
   0   1  -1  101.74    4.05
   0   1  -1   98.15    4.31
   0   1  -1   96.46    4.17
   0  -1  -1   93.63    4.17
   0  -1  -2  179.93    7.06
   0   1  -2  161.34    7.26
   0  -1  -2  162.67    7.24
   0   1  -2  168.22    7.51
   0  -1  -2  165.24    7.53
   0   1  -2  175.49    7.06
   0  -1  -3   21.52    1.09
   0   1  -3   22.11    1.08
   0  -1  -3   22.02    1.20
   0   1  -3   22.39    1.08
   0   1  -3   20.94    1.17
   0  -1  -3   22.53    1.06
   0  -1  -4   26.97    1.24
   0   1  -4   24.91    1.25
   0   1  -4   24.92    1.26
   0   1  -4   24.16    1.34
   0  -1  -4   26.00    1.25
   0   1  -5    0.33    0.42
   0  -1  -5    0.01    0.38
   0   1  -5   -0.12    0.31
   0   1   5   -0.44    0.31
   0   1  -5    0.47    0.38
   0  -1  -5    0.20    0.31
   0   1  -6    8.29    0.70
   0  -1  -6    8.50    0.71
   0   1  -6    9.54    0.69
   0  -1   6    8.64    0.69
   0   1   6    8.87    0.71
   0  -1  -6    7.46    0.64
   0   1  -7    1.62    0.51
   0  -1  -7    1.07    0.49
   0  -1   7    2.05    0.51
   0   1   7    0.82    0.45
   0   1   8    4.44    0.63
   0   1  -8    3.95    0.62
   0  -1   8    5.64    0.67
   0  -1  -8    4.27    0.64
   0  -2   0   36.12    1.46
   0   2   0   33.30    1.50
   0   2  -1  179.92    7.70
   0   2   1  180.40    7.94
   0   2  -1  175.55    7.94
   0  -2  -1  173.65    7.48
   0  -2   1  188.22    7.48
   0  -2  -2  222.43    9.40
   0   2  -2  225.91    9.66
   0   2  -2  227.32    9.38
   0   2  -2  224.26    9.97
   0  -2  -3    8.79    0.52
   0   2  -3    8.71    0.57
   0   2  -3    9.02    0.60
   0   2  -3    9.86    0.67
   0  -2  -3    9.73    0.62
   0   2  -4    0.20    0.32
   0   2  -4    1.00    0.40
   0   2  -4    0.53    0.27
   0   2   4    0.11    0.32
   0  -2  -4   -0.54    0.33
   0  -2  -4    0.13    0.28
   0   2   5   12.22    0.80
   0  -2  -5   11.79    0.80
   0   2  -5   11.85    0.87
   0   2  -5   12.29    0.78
   0   2  -5   13.63    0.78
   0   2  -6    9.50    0.71
   0   2  -6    8.23    0.66
   0   2   6    9.74    0.73
   0  -2  -6    7.44    0.69
   0   2  -7   -0.18    0.46
   0   2  -7    0.17    0.45
   0   2   7    0.32    0.42
   0  -2   7   -0.21    0.43
   0  -2  -7   -0.21    0.50
   0  -2  -8   -0.03    0.54
   0   2  -8    0.22    0.50
   0  -2   8    0.26    0.50
   0   2   8   -0.03    0.48
   0  -3   0    0.13    0.17
   0   3   0   -0.06    0.14
   0   3   0    0.02    0.14
   0  -3   1   19.88    0.90
   0   3  -1   19.10    0.92
   0   3  -1   19.89    0.91
   0   3   1   19.70    0.86
   0   3   1   19.13    0.95
   0  -3  -1   19.68    0.91
   0   3   2   15.35    0.84
   0  -3  -2   15.92    0.84
   0   3  -2   15.76    0.85
   0   3   2   16.30    0.73
   0   3  -2   16.56    0.83
   0   3  -2   17.00    0.81
   0   3  -3    0.27    0.30
   0   3  -3    0.91    0.30
   0   3   3   -0.02    0.32
   0  -3  -3    0.07    0.34
   0   3  -3   -0.15    0.30
   0   3   3   -0.12    0.20
   0  -3  -4    4.67    0.50
   0   3  -4    5.87    0.47
   0   3  -4    5.34    0.47
   0   3   4    5.49    0.42
   0   3  -4    6.18    0.54
   0   3   4    5.38    0.49
   0   3  -5    0.61    0.36
   0  -3  -5    0.90    0.40
   0   3  -5    1.49    0.46
   0   3  -5    1.25    0.35
   0   3   5    1.14    0.30
   0   3   5    1.10    0.37
   0  -3  -6    7.08    0.65
   0   3  -6    7.39    0.64
   0   3  -6    5.95    0.62
   0   3   6    7.00    0.62
   0  -3   7    1.01    0.47
   0  -3  -7    1.32    0.51
   0   3   7    0.84    0.47
   0   3  -7    0.13    0.46
   0   3  -7    0.06    0.46
   0  -3   8    0.19    0.50
   0   3  -8    0.48    0.52
   0   3   8    0.11    0.49
   0  -3  -8   -0.08    0.55
   0   4   0  317.43   13.71
   0  -4   0  314.58   12.93
   0   4   0  301.14   13.29
   0   4   1    0.07    0.13
   0  -4  -1   -0.26    0.25
   0   4  -1   -0.09    0.18
   0   4   1    0.37    0.24
   0  -4   1    0.41    0.24
   0   4  -1    0.10    0.18
   0   4  -2    3.93    0.35
   0   4   2    4.22    0.38
   0   4  -2    4.69    0.36
   0  -4   2    5.16    0.40
   0   4   2    3.91    0.23
   0  -4  -2    3.32    0.38
   0   4   3   39.77    1.88
   0   4  -3   39.53    1.83
   0   4   3   38.59    1.73
   0  -4  -3   39.28    1.80
   0   4  -3   39.67    1.88
   0   4  -3   40.73    1.77
   0   4  -4    3.97    0.44
   0   4  -4    5.60    0.47
   0   4   4    5.17    0.48
   0   4   4    4.28    0.35
   0   4  -4    4.14    0.49
   0  -4  -4    5.53    0.51
   0   4  -5    1.81    0.38
   0   4  -5    1.47    0.39
   0   4  -5    1.09    0.43
   0   4   5    1.09    0.40
   0  -4  -5    0.93    0.39
   0   4  -6   41.46    1.97
   0   4   6   42.92    2.07
   0   4  -6   40.51    2.12
   0   4  -6   43.59    2.06
   0  -4  -6   42.42    2.02
   0   4  -7    0.06    0.43
   0   4  -7    0.21    0.45
   0  -4  -7    0.28    0.49
   0  -4   7   -0.10    0.45
   0   4   7    0.00    0.43
   0   4   8    0.24    0.51
   0  -4  -8   -0.14    0.53
   0   4  -8   -0.56    0.51
   0   5   0    0.15    0.19
   0  -5   0   -0.25    0.23
   0   5   0    0.05    0.17
   0  -5   1   17.34    0.82
   0   5   1   16.17    0.79
   0   5  -1   17.81    0.86
   0   5   1   15.77    0.85
   0   5  -1   18.36    0.82
   0  -5  -1   18.00    0.86
   0   5  -2   54.16    2.53
   0  -5  -2   54.27    2.42
   0   5   2   53.30    2.55
   0  -5   2   57.50    2.40
   0   5  -2   57.66    2.49
   0   5   2   56.87    2.40
   0  -5   3    9.15    0.68
   0   5   3    9.52    0.68
   0   5  -3   10.86    0.65
   0  -5  -3   10.31    0.67
   0   5  -3   10.72    0.64
   0   5   3    9.94    0.49
   0   5  -4   53.07    2.33
   0   5   4   52.77    2.32
   0   5  -4   52.50    2.43
   0  -5  -4   51.97    2.38
   0   5   4   53.35    2.49
   0   5  -4   54.00    2.50
   0   5   5   -0.18    0.36
   0   5  -5   -0.40    0.35
   0   5  -5    0.15    0.37
   0   5  -5    0.00    0.40
   0  -5  -5   -0.06    0.37
   0   5  -6    0.55    0.40
   0   5  -6    0.92    0.43
   0   5  -6    0.91    0.50
   0   5   6    0.85    0.46
   0  -5  -6    0.59    0.46
   0   5  -7   12.13    0.92
   0   5   7   14.18    0.93
   0  -5  -7   11.40    0.94
   0  -5   7   16.53    0.97
   0   5  -7   14.03    0.92
   0   5   8    1.44    0.53
   0  -5  -8    0.74    0.53
   0   6   0   96.05    3.77
   0  -6   0   78.96    3.58
   0   6   0   78.49    3.68
   0  -6  -1  219.68    9.47
   0  -6   1  234.63    9.45
   0   6   1  219.18    9.70
   0   6  -1  227.60    9.74
   0   6  -1  238.80   10.01
   0   6   1  220.16   10.02
   0  -6   2   28.39    1.28
   0   6   2   26.49    1.35
   0   6  -2   27.19    1.31
   0   6  -2   26.30    1.32
   0   6   2   28.44    1.23
   0  -6  -2   29.63    1.32
   0   6   3    3.96    0.26
   0  -6  -3    4.91    0.46
   0   6  -3    4.30    0.39
   0   6   3    4.26    0.47
   0   6  -3    4.31    0.41
   0  -6   3    4.48    0.51
   0  -6   4   24.36    1.23
   0   6  -4   25.62    1.31
   0   6  -4   27.05    1.29
   0  -6  -4   24.95    1.28
   0   6   4   25.32    1.31
   0   6   4   24.82    1.13
   0   6   5   50.26    2.28
   0   6  -5   48.42    2.22
   0   6  -5   43.38    2.27
   0  -6   5   45.00    2.13
   0  -6  -5   47.16    2.17
   0   6   6    1.44    0.44
   0   6  -6    0.42    0.49
   0   6  -6    1.80    0.44
   0  -6  -6    1.05    0.44
   0   6  -7    8.34    0.75
   0  -6  -7    7.06    0.73
   0   6   7    6.36    0.68
   0   6   8    0.23    0.50
   0  -6   8    0.07    0.55
   0  -6  -8    0.25    0.56
   0   6  -8    0.49    0.54
   0  -7   0    0.20    0.27
   0   7   0   -0.02    0.20
   0   7   0   -0.06    0.23
   0  -7   1    2.38    0.31
   0  -7  -1    2.26    0.36
   0   7   1    2.83    0.26
   0   7  -1    2.65    0.24
   0   7   1    2.84    0.32
   0   7  -1    3.06    0.34
   0  -7  -2    3.10    0.41
   0   7   2    2.69    0.37
   0   7  -2    2.76    0.32
   0   7  -2    2.72    0.35
   0   7   2    2.63    0.23
   0  -7   2    3.46    0.39
   0   7  -3    5.65    0.49
   0   7  -3    6.64    0.48
   0   7   3    6.26    0.52
   0  -7   3    5.87    0.50
   0  -7  -3    5.95    0.53
   0   7   4    2.90    0.42
   0   7  -4    3.58    0.43
   0  -7  -4    2.65    0.46
   0  -7   4    2.41    0.47
   0   7  -4    2.26    0.41
   0  -7  -5    1.96    0.46
   0   7   5    1.76    0.44
   0   7  -5    2.50    0.47
   0   7  -5    2.29    0.43
   0  -7   5    1.47    0.46
   0   7   6    1.09    0.47
   0  -7   6    1.50    0.48
   0   7  -6    1.54    0.47
   0   7  -6    1.52    0.53
   0  -7  -6    2.28    0.50
   0  -7  -7    1.19    0.51
   0  -7   7   -0.06    0.49
   0   7   7    0.42    0.48
   0   7  -7    0.88    0.51
   0   7  -8    4.37    0.63
   0  -7  -8    2.96    0.63
   0   8   0  256.30   11.07
   0   8   0  255.88   10.76
   0  -8   0  239.64   10.46
   0   8  -1   25.41    1.24
   0   8  -1   25.76    1.19
   0  -8  -1   25.30    1.23
   0  -8   1   25.85    1.20
   0   8   1   25.29    1.19
   0   8   1   25.87    1.24
   0   8  -2    1.42    0.35
   0  -8  -2    1.03    0.37
   0   8  -2    1.61    0.28
   0   8   2    1.42    0.21
   0   8   2    1.65    0.35
   0  -8   2    1.52    0.35
   0   8   3    0.57    0.34
   0  -8  -3    0.64    0.36
   0   8  -3    1.09    0.33
   0  -8   3    0.23    0.34
   0   8  -3    0.95    0.29
   0   8  -4    8.67    0.65
   0  -8   4    8.94    0.64
   0   8   4    9.33    0.69
   0  -8  -4    8.90    0.67
   0   8  -4    8.64    0.66
   0  -8  -5    0.84    0.46
   0   8  -5    0.66    0.42
   0   8  -5    0.87    0.38
   0   8   5    1.53    0.46
   0  -8   5    0.14    0.46
   0  -8   6   12.62    0.87
   0   8   6   12.48    0.87
   0  -8  -6   12.16    0.90
   0   8  -6   12.90    0.89
   0  -8  -7    1.07    0.50
   0   8   7    0.70    0.48
   0  -8   7    1.00    0.52
   0   8  -7    1.66    0.51
   0  -9   0   -0.28    0.32
   0   9   0   -0.23    0.23
   0   9   0   -0.36    0.25
   0   9   1   13.02    0.76
   0   9  -1   13.71    0.69
   0   9  -1   13.19    0.75
   0   9   1   12.88    0.69
   0  -9  -1   13.38    0.79
   0  -9   1   13.20    0.74
   0   9   2   11.96    0.75
   0  -9  -2   12.00    0.79
   0   9  -2   13.63    0.69
   0   9   2   12.06    0.63
   0  -9   2   13.09    0.71
   0   9  -2   12.21    0.74
   0  -9   3    3.39    0.43
   0   9  -3    2.45    0.36
   0   9  -3    3.48    0.38
   0  -9  -3    3.17    0.44
   0   9   3    2.25    0.41
   0  -9   4    1.65    0.44
   0   9  -4    2.96    0.41
   0   9  -4    2.54    0.38
   0  -9  -4    1.54    0.43
   0   9   4    1.81    0.43
   0  -9   5    0.28    0.44
   0   9   5    0.43    0.42
   0   9  -5    1.14    0.40
   0  -9  -5    0.78    0.47
   0   9  -5    1.19    0.45
   0   9  -6    6.87    0.65
   0  -9  -6    5.79    0.66
   0   9   6    5.10    0.61
   0  -9   6    6.76    0.64
   0   9  -7    4.35    0.61
   0  -9   7    4.36    0.60
   0   9   7    3.09    0.58
   0  -9  -7    4.03    0.59
   0  10   0   25.05    1.16
   0  10   0   23.26    1.17
   0 -10   0   24.06    1.17
   0  10  -1  116.96    5.00
   0 -10  -1  115.00    4.85
   0 -10   1  114.89    4.83
   0  10  -1  118.72    5.06
   0  10   1  110.77    4.95
   0  10   1  107.93    5.09
   0  10  -2  151.86    6.80
   0  10   2  148.87    6.72
   0  10   2  147.11    6.97
   0  10  -2  170.59    6.93
   0 -10   2  160.89    6.58
   0 -10  -2  157.05    6.62
   0 -10  -3    3.02    0.45
   0  10   3    2.68    0.25
   0  10  -3    3.12    0.39
   0  10  -3    3.40    0.38
   0  10   3    2.01    0.40
   0 -10   3    2.42    0.40
   0 -10   4   26.12    1.32
   0  10  -4   27.46    1.39
   0 -10  -4   27.45    1.37
   0  10  -4   26.11    1.35
   0  10   4   26.18    1.38
   0 -10   5   11.47    0.84
   0  10   5   11.41    0.84
   0 -10  -5   12.76    0.90
   0  10  -5   12.77    0.85
   0 -10   6    3.47    0.56
   0  10  -6    4.13    0.57
   0  10   6    2.77    0.55
   0 -10  -6    3.10    0.58
   0  10  -7    2.83    0.57
   0 -10  -7    2.67    0.59
   0 -10   7    3.36    0.58
   0  10   7    2.69    0.55
   0  11   0   -0.34    0.28
   0 -11   0   -0.19    0.32
   0  11   0   -0.07    0.25
   0  11  -1    2.87    0.31
   0 -11  -1    3.67    0.43
   0  11  -1    3.25    0.39
   0  11   1    3.22    0.37
   0  11   1    2.47    0.32
   0 -11   1    2.61    0.39
   0  11   2   30.63    1.51
   0 -11   2   33.37    1.52
   0  11  -2   36.82    1.56
   0  11   2   31.29    1.60
   0  11  -2   32.91    1.60
   0 -11  -2   33.48    1.57
   0 -11   3    5.92    0.53
   0  11  -3    6.63    0.58
   0  11   3    6.66    0.56
   0  11  -3    7.02    0.54
   0 -11  -3    7.17    0.59
   0 -11  -4    1.81    0.46
   0  11   4    1.50    0.44
   0 -11   4    1.39    0.42
   0  11  -4    1.50    0.37
   0  11   5    3.42    0.54
   0 -11   5    3.17    0.55
   0 -11  -5    3.45    0.59
   0  11  -5    3.59    0.49
   0  11  -6    6.45    0.66
   0 -11   6    6.06    0.62
   0 -11  -6    3.92    0.63
   0  11   6    4.29    0.59
   0  11   7   -0.48    0.45
   0 -11   7    0.00    0.52
   0 -11  -7    0.09    0.52
   0  11  -7    0.71    0.53
   0 -12   0    5.51    0.49
   0  12   0    4.80    0.44
   0  12   0    5.77    0.44
   0  12   1   27.93    1.39
   0  12   1   30.50    1.41
   0  12  -1   28.25    1.43
   0 -12  -1   28.37    1.40
   0  12  -1   28.88    1.37
   0 -12   1   29.65    1.38
   0 -12  -2    2.31    0.44
   0  12  -2    3.32    0.35
   0  12  -2    2.90    0.42
   0  12   2    2.14    0.31
   0  12   2    2.07    0.39
   0 -12   2    2.24    0.40
   0 -12  -3   14.35    0.92
   0  12  -3   15.00    0.83
   0 -12   3   14.31    0.83
   0  12   3   14.18    0.90
   0  12  -3   14.43    0.89
   0 -12   4    1.25    0.44
   0 -12  -4    0.98    0.49
   0  12   4    2.14    0.49
   0  12  -4    1.25    0.42
   0 -12   5   18.93    1.07
   0 -12  -5   17.41    1.13
   0  12  -5   20.16    1.14
   0  12   5   18.64    1.13
   0 -12  -6    1.74    0.55
   0 -12   6    1.58    0.53
   0  12  -6    1.69    0.52
   0  12   6    1.08    0.52
   0 -12  -7    1.30    0.55
   0 -12   7    2.04    0.56
   0  12   7    1.14    0.53
   0  12  -7    2.30    0.56
   0  13   0   -0.22    0.31
   0 -13   0   -0.10    0.32
   0  13   0   -0.09    0.25
   0  13  -1   17.16    0.88
   0  13   1   16.57    0.92
   0 -13  -1   16.36    0.94
   0  13  -1   16.59    0.95
   0 -13   1   17.64    0.93
   0  13   1   17.80    0.91
   0  13   2   12.65    0.81
   0  13  -2   13.85    0.74
   0  13  -2   13.26    0.82
   0 -13   2   12.86    0.78
   0 -13  -2   12.38    0.86
   0  13   2   11.30    0.73
   0 -13   3    9.47    0.72
   0  13  -3   11.75    0.77
   0  13   3   10.92    0.77
   0 -13  -3    9.11    0.73
   0  13   4    0.32    0.47
   0 -13   4   -0.21    0.42
   0 -13  -4   -0.23    0.44
   0  13  -4    0.34    0.39
   0  13  -5   -0.13    0.43
   0 -13  -5    0.22    0.48
   0 -13   5    0.04    0.46
   0  13   5    0.19    0.48
   0 -13   6    0.19    0.49
   0 -13  -6    0.71    0.55
   0  13   6   -0.01    0.48
   0  13  -6   -0.14    0.45
   0  13  -7    4.31    0.66
   0 -13  -7    2.05    0.60
   0 -14   0    0.09    0.36
   0  14   0   -0.46    0.29
   0  14   0    0.28    0.26
   0 -14   1    9.80    0.68
   0  14  -1    8.87    0.67
   0  14  -1    8.71    0.57
   0 -14  -1    8.59    0.68
   0  14   1    8.56    0.62
   0  14   1    8.98    0.62
   0  14   2    1.53    0.34
   0 -14  -2    1.25    0.45
   0  14  -2    1.39    0.42
   0 -14   2    1.64    0.41
   0  14   2    1.29    0.40
   0  14   3    5.75    0.63
   0 -14   3    6.64    0.58
   0  14  -3    6.78    0.61
   0 -14  -3    6.21    0.62
   0 -14  -4   35.55    1.75
   0  14  -4   37.17    1.81
   0  14   4   36.00    1.82
   0 -14   4   34.01    1.69
   0  14   5   11.74    0.93
   0  14  -5   13.19    0.90
   0 -14  -5   12.40    0.93
   0 -14   5   11.57    0.87
   0  14  -6    2.37    0.55
   0 -14  -6    1.85    0.59
   0  14   6    1.91    0.60
   0 -14   6    1.68    0.54
   0 -15   0    0.14    0.38
   0  15   0    0.22    0.31
   0  15   0   -0.26    0.34
   0  15  -1    4.98    0.42
   0 -15  -1    3.94    0.51
   0  15   1    5.32    0.49
   0  15   1    4.81    0.49
   0 -15   1    5.69    0.55
   0  15  -1    4.01    0.51
   0 -15  -2    0.04    0.44
   0  15  -2   -0.05    0.38
   0 -15   2    0.67    0.41
   0  15   2    0.10    0.38
   0 -15   3    0.63    0.44
   0 -15  -3    0.63    0.48
   0  15  -3    0.37    0.39
   0  15   3    0.04    0.45
   0  15   4   13.64    0.99
   0 -15  -4   15.41    1.02
   0 -15   4   16.11    0.94
   0  15  -4   17.99    1.04
   0 -15  -5    3.36    0.62
   0 -15   5    2.49    0.53
   0  15  -5    2.32    0.53
   0  15   5    3.62    0.61
   0  15   6    0.37    0.52
   0  15  -6    0.03    0.48
   0 -15   6    0.29    0.53
   0 -15  -6   -0.43    0.54
   0 -16   0   17.33    0.99
   0  16   0   16.36    0.92
   0  16   0   17.83    1.00
   0  16  -1    1.85    0.42
   0 -16   1    1.19    0.44
   0  16   1    1.21    0.41
   0  16   1    1.15    0.35
   0  16  -1    1.09    0.34
   0 -16  -1    1.81    0.45
   0 -16  -2    3.32    0.56
   0 -16   2    4.82    0.53
   0  16   2    3.60    0.51
   0  16  -2    4.18    0.53
   0  16   3    3.96    0.54
   0 -16  -3    3.06    0.54
   0 -16   3    1.96    0.49
   0  16  -3    2.53    0.52
   0 -16   4    4.75    0.60
   0  16   4    6.65    0.71
   0 -16  -4    6.18    0.67
   0  16  -4    7.07    0.69
   0  16  -5    8.27    0.75
   0 -16   5    8.96    0.73
   0 -16  -5    8.85    0.78
   0  16   5    8.35    0.77
   0 -16   6    3.30    0.59
   0 -16  -6    2.62    0.65
   0  16  -6    3.42    0.61
   0  16   6    2.05    0.61
   0  17   0   -0.62    0.37
   0 -17   0   -0.39    0.41
   0  17   0    0.36    0.36
   0  17  -1    8.72    0.71
   0  17   1    6.60    0.56
   0 -17  -1    6.89    0.66
   0 -17   1    7.01    0.63
   0  17   1    7.74    0.64
   0 -17   2    0.19    0.41
   0  17   2   -0.38    0.38
   0 -17  -2   -0.01    0.45
   0  17  -2    0.10    0.40
   0  17   3    8.20    0.74
   0  17  -3    9.15    0.77
   0 -17  -3    8.31    0.74
   0 -17   3    8.11    0.69
   0  17  -4    0.08    0.44
   0 -17   4    0.33    0.47
   0  17   4   -0.05    0.49
   0 -17  -4    0.41    0.49
   0  17  -5    2.01    0.53
   0 -17  -5    2.43    0.59
   0  17   5    1.25    0.57
   0 -17   5    1.05    0.53
   0  18   0   -0.32    0.39
   0 -18   0    0.73    0.46
   0  18   0    0.19    0.37
   0  18   1    3.22    0.53
   0 -18  -1    3.56    0.54
   0 -18   1    2.44    0.49
   0  18  -1    3.06    0.55
   0  18   1    3.21    0.46
   0 -18   2   14.15    0.89
   0  18   2   11.40    0.84
   0 -18  -2   12.05    0.92
   0  18  -2   13.35    0.89
   0 -18  -3    0.32    0.49
   0 -18   3    0.35    0.46
   0  18  -3   -0.39    0.40
   0  18   3   -0.60    0.47
   0  18  -4   10.57    0.84
   0 -18  -4    9.45    0.82
   0  18   4    9.40    0.82
   0 -18   4    9.31    0.77
   0 -18   5    5.47    0.67
   0 -18  -5    4.89    0.68
   0  18   5    4.43    0.69
   0  18  -5    5.03    0.67
   0  19   0    0.22    0.44
   0 -19   0    0.05    0.45
   0  19   1    6.15    0.60
   0 -19   1    6.60    0.64
   0 -19  -1    6.01    0.63
   0  19  -1    6.99    0.70
   0 -19  -2    0.74    0.51
   0 -19   2    1.25    0.50
   0  19  -2    0.63    0.47
   0  19   2    0.67    0.44
   0 -19  -3    1.45    0.55
   0  19  -3    1.64    0.49
   0  19   3    1.17    0.48
   0 -19   3    1.25    0.51
   0  19   4    0.90    0.55
   0 -19   4    1.80    0.56
   0 -19  -4    1.31    0.57
   0  19  -4    2.37    0.55
   0  19  -5    1.80    0.56
   0 -19  -5    0.11    0.53
   0  20   0   29.33    1.52
   0 -20   0   26.79    1.46
   0  20   1    1.87    0.44
   0 -20   1    2.26    0.52
   0 -20  -1    1.73    0.50
   0  20  -1    2.38    0.55
   0  20   2   11.19    0.89
   0 -20  -2   14.60    0.98
   0  20  -2   16.87    1.06
   0 -20   2   14.42    0.94
   0  20  -3    1.16    0.52
   0 -20   3    1.29    0.50
   0  20   3    1.35    0.52
   0 -20  -3    1.39    0.55
   0 -20   4    8.50    0.75
   0  20   4    7.59    0.78
   0  20  -4    7.81    0.78
   0 -20  -4    8.39    0.80
   0  21   0   -0.82    0.44
   0 -21   0    0.03    0.44
   0 -21  -1    6.06    0.66
   0 -21   1    6.17    0.67
   0  21  -1    6.54    0.76
   0  21  -2   -0.04    0.46
   0 -21   2   -0.01    0.48
   0  21   2    0.62    0.46
   0 -21  -2   -0.15    0.47
   0 -21  -3    0.03    0.49
   0 -21   3    0.03    0.52
   0  21   3   -0.15    0.49
   0  21  -3   -0.67    0.47
   0 -22   0   10.43    0.82
   0  22  -1    8.41    0.78
   0 -22  -1    5.87    0.69
   0 -22   1    7.86    0.71
   0  22  -2    2.53    0.59
   0 -22   2    2.98    0.56
   0 -22  -2    2.71    0.57
   0  22   3    2.40    0.55
   0 -22   3    3.03    0.63
   0 -22  -3    2.30    0.60
   0  22  -3    3.43    0.66
   0 -23   0   -0.09    0.49
   0  23  -1    0.86    0.57
   0 -23   1   -0.14    0.51
   0 -23  -1    1.04    0.48
   0 -23   2    0.44    0.51
   0  23  -2    0.75    0.61
   0 -23  -2    0.62    0.53
  -1   0   8   16.11    1.07
  -1   0   7    0.00    0.42
   1   0  -7   -0.42    0.46
   1   0  -6   -0.14    0.49
   1   0  -6   -0.33    0.42
   1   0  -5   -0.24    0.30
   1   0  -5    0.57    0.37
   1   0  -5   -0.01    0.43
   1   0  -4   25.97    1.35
   1   0  -4   24.35    1.23
   1   0  -3    0.03    0.37
   1   0  -3    0.03    0.25
   1   0  -3    0.46    0.31
   1   0  -2   46.76    2.24
   1   0  -2   48.27    2.13
   1   0  -2   49.26    2.08
   1   0  -1   -0.17    0.15
   1   0  -1    0.30    0.22
  -1   0   1   -0.12    0.16
   1   0   0    7.99    0.38
  -1   0   0    8.08    0.37
  -1   0  -1    0.06    0.20
  -1   0  -1    0.07    0.13
   1   0   1    0.00    0.15
  -1   0  -2  336.72   13.60
   1   0   2  359.08   14.41
  -1   0  -2  284.17   13.95
  -1   0  -3   -0.21    0.23
  -1   0  -3    0.25    0.34
   1   0   3    0.32    0.29
   1   0   4  158.62    6.97
  -1   0  -4  157.03    6.60
  -1   0  -4  152.18    6.76
   1   0   5    0.24    0.33
  -1   0  -5    0.42    0.31
  -1   0  -5    0.12    0.39
  -1   0  -6   13.00    0.88
   1   0   6   11.89    0.84
  -1   0  -6   13.72    0.83
  -1   0  -7    0.20    0.48
   1   0   7    0.32    0.44
   1   0   8    7.72    0.76
  -1   0  -8    6.50    0.73
  -1   1   8   -0.80    0.48
   1  -1  -8    0.27    0.53
   1   1  -8   -0.35    0.52
  -1  -1   8   -0.18    0.50
  -1  -1   7   11.31    0.84
   1   1  -7   11.01    0.83
  -1   1   7    9.90    0.81
   1  -1  -7    9.63    0.81
   1   1  -6   17.50    1.06
   1   1  -6   19.66    1.08
   1  -1  -6   18.69    1.11
  -1   1   6   20.36    1.08
   1   1  -6   19.11    1.20
   1   1  -5   11.80    0.73
   1   1  -5   10.69    0.71
   1   1  -5   10.95    0.83
   1  -1  -5   10.26    0.85
  -1   1   5   10.61    0.68
   1  -1  -5    9.76    0.74
   1  -1  -4    9.78    0.77
   1   1  -4    9.87    0.75
   1   1  -4   10.09    0.68
   1  -1  -4    9.41    0.68
   1   1  -4   10.51    0.65
   1  -1  -3    6.42    0.47
   1  -1  -3    5.71    0.57
   1   1  -3    5.85    0.54
   1   1  -3    5.59    0.46
   1   1  -3    6.13    0.46
   1   1  -2    9.26    0.53
   1  -1  -2    8.71    0.65
   1   1  -2    8.02    0.51
   1  -1  -2    8.18    0.53
   1   1  -2    8.57    0.59
  -1   1   2    8.87    0.48
   1   1  -1  222.54    9.20
   1  -1  -1  217.76    8.94
   1  -1  -1  210.74    9.51
  -1   1   1  223.79    9.19
   1   1  -1  206.10    9.50
   1   1  -1  207.99    8.94
  -1  -1   0    2.08    0.14
  -1   1   0    2.22    0.14
   1   1   0    1.99    0.16
   1  -1   0    1.99    0.14
   1  -1   0    2.09    0.16
  -1  -1   0    2.39    0.15
  -1   1  -1    9.52    0.46
  -1   1  -1    9.70    0.49
  -1  -1  -1    7.84    0.42
  -1  -1  -1    9.37    0.51
   1  -1   1    9.06    0.45
   1   1   1    9.62    0.48
   1  -1   2  484.43   20.83
  -1  -1  -2  488.29   19.65
   1   1   2  479.14   20.83
  -1   1  -2  473.12   20.19
  -1   1  -2  486.03   19.64
  -1  -1  -2  425.12   20.17
  -1   1  -3    1.40    0.37
   1   1   3    1.70    0.35
  -1  -1  -3    2.39    0.39
  -1  -1  -3    1.61    0.27
  -1   1  -3    1.63    0.29
   1   1   4   24.56    1.22
  -1   1  -4   22.81    1.17
  -1   1  -4   24.10    1.18
  -1  -1  -4   22.09    1.15
  -1  -1  -4   24.17    1.20
   1  -1   4   25.39    1.21
  -1  -1  -5   24.75    1.25
   1  -1   5   25.86    1.29
  -1   1  -5   26.24    1.29
  -1   1  -5   24.81    1.27
  -1  -1  -5   23.30    1.27
   1   1   5   25.24    1.30
   1   1   6    2.84    0.49
  -1   1  -6    3.58    0.49
   1  -1   6    2.72    0.46
  -1   1  -6    2.99    0.53
  -1  -1  -6    3.14    0.55
  -1  -1  -6    1.98    0.43
   1   1   7    1.50    0.47
   1  -1   7    1.25    0.50
  -1  -1  -7    0.76    0.49
  -1   1  -7    1.27    0.50
  -1  -1  -8    0.96    0.56
  -1   1  -8    1.25    0.55
   1  -1   8    1.18    0.55
   1   1   8    0.90    0.53
   1  -2  -8    1.10    0.57
   1   2  -8   -0.16    0.50
  -1   2   8    0.20    0.47
  -1  -2   8    0.60    0.53
   1   2  -7    5.51    0.65
  -1   2   7    6.56    0.63
   1   2  -7    5.60    0.62
   1  -2  -7    6.23    0.69
   1   2  -6    0.11    0.34
   1   2  -6    0.27    0.44
   1  -2  -6    0.55    0.45
   1   2  -6    0.77    0.50
  -1   2   6   -0.21    0.43
  -1   2   5    0.79    0.29
   1   2  -5   -0.25    0.35
   1  -2  -5    0.32    0.45
   1  -2  -5   -0.28    0.38
   1   2  -5    0.02    0.42
   1   2  -5   -0.35    0.31
   1  -2  -4    7.42    0.67
   1  -2  -4    7.40    0.57
   1   2  -4    8.19    0.56
  -1   2   4    6.95    0.50
   1   2  -4    7.53    0.62
   1   2  -4    7.58    0.58
   1   2  -3    0.05    0.30
   1   2  -3   -0.06    0.32
   1  -2  -3    0.61    0.33
   1   2  -3    0.12    0.29
   1  -2  -3   -0.04    0.42
  -1   2   3    0.32    0.23
   1   2  -2   54.44    2.58
  -1   2   2   56.77    2.46
   1  -2  -2   55.32    2.43
   1   2  -2   60.98    2.52
   1   2  -2   57.47    2.41
   1  -2  -2   53.60    2.63
   1  -2  -1    0.23    0.19
   1   2  -1    0.35    0.23
   1   2  -1    0.47    0.23
   1  -2  -1    0.57    0.28
  -1   2   1    0.45    0.12
  -1   2   0   13.97    0.64
   1   2   0   14.13    0.65
   1  -2   0   14.71    0.67
   1  -2   0   12.60    0.63
  -1  -2   0   14.08    0.63
   1   2   0   15.34    0.66
   1   2   1    3.77    0.29
  -1   2  -1    4.21    0.30
   1  -2   1    3.81    0.25
  -1  -2  -1    4.10    0.33
  -1   2  -1    4.45    0.32
  -1   2  -2   35.32    1.55
  -1   2  -2   37.65    1.64
   1   2   2   34.57    1.62
  -1  -2  -2   35.09    1.57
  -1  -2  -2   33.08    1.53
  -1   2  -2   34.44    1.58
  -1   2  -3    0.98    0.33
  -1  -2  -3    0.40    0.23
   1   2   3    0.61    0.31
  -1   2  -3    0.81    0.30
  -1  -2  -3    1.34    0.34
  -1   2  -3    2.12    0.35
  -1   2  -4   14.86    0.81
  -1  -2  -4   12.84    0.82
   1   2   4   13.90    0.81
  -1  -2  -4   13.04    0.74
  -1   2  -4   15.60    0.81
  -1  -2  -5    0.77    0.40
   1   2   5    0.73    0.36
  -1  -2  -5    0.72    0.32
  -1   2  -5    0.85    0.34
  -1   2  -5    0.82    0.39
   1  -2   5    0.73    0.34
  -1  -2  -6    3.25    0.53
   1   2   6    3.30    0.49
  -1   2  -6    4.25    0.51
   1  -2   6    3.02    0.48
  -1   2  -6    3.65    0.54
  -1   2  -7    2.93    0.55
   1  -2   7    2.17    0.52
  -1  -2  -7    2.50    0.55
   1   2   7    1.53    0.48
  -1   2  -8    3.28    0.59
   1   2   8    4.26    0.61
  -1  -2  -8    3.48    0.64
   1  -2   8    4.98    0.67
  -1   3   8    0.13    0.49
   1  -3  -8   -0.28    0.54
  -1  -3   8   -0.14    0.53
   1   3  -8   -0.32    0.51
  -1   3   7    1.05    0.48
   1   3  -7    1.26    0.48
   1   3  -7    0.88    0.48
   1  -3  -7    1.01    0.50
   1   3  -6    3.69    0.52
   1   3  -6    4.14    0.52
   1  -3  -6    2.32    0.51
   1   3  -6    4.04    0.61
  -1   3   6    3.80    0.51
   1   3  -5    0.16    0.34
   1  -3  -5   -0.14    0.36
   1   3  -5    0.33    0.34
   1   3  -5    0.12    0.42
  -1   3   5    0.17    0.26
   1   3  -4   10.51    0.69
   1   3  -4   10.43    0.76
   1  -3  -4   10.67    0.71
   1  -3  -4   11.34    0.84
   1   3  -4   11.36    0.66
  -1   3   4   10.98    0.61
   1  -3  -3   51.97    2.36
   1  -3  -3   55.71    2.57
   1   3  -3   53.80    2.34
   1   3  -3   53.76    2.44
   1   3  -3   52.40    2.50
  -1   3   3   55.15    2.36
  -1   3   2    2.12    0.20
   1  -3  -2    2.37    0.45
   1  -3  -2    2.40    0.32
   1   3  -2    2.71    0.35
   1   3  -2    2.52    0.30
   1  -3  -1   12.50    0.70
  -1   3   1   10.50    0.54
   1  -3  -1   11.10    0.61
   1   3  -1   12.10    0.62
  -1  -3   1   11.67    0.57
   1   3  -1   11.78    0.61
  -1  -3   0    1.62    0.21
   1   3   0    1.54    0.19
   1  -3   0    1.30    0.20
  -1   3   0    1.64    0.19
   1   3   0    1.40    0.19
  -1   3  -1   15.10    0.70
   1   3   1   12.85    0.71
   1  -3   1   14.89    0.72
  -1  -3  -1   13.31    0.70
  -1  -3  -2    9.08    0.62
  -1  -3  -2    9.61    0.46
  -1   3  -2   11.13    0.60
  -1   3  -2    9.14    0.58
  -1   3  -2    9.59    0.55
   1   3   2    9.72    0.59
   1   3   3   -0.27    0.31
  -1   3  -3    0.20    0.31
  -1  -3  -3    0.04    0.19
  -1  -3  -3    0.15    0.35
  -1   3  -3    0.20    0.32
  -1   3  -3   -0.06    0.25
  -1   3  -4    0.51    0.28
  -1  -3  -4    0.94    0.26
   1   3   4    0.81    0.34
  -1  -3  -4    0.48    0.34
  -1   3  -4    0.66    0.33
  -1  -3  -5    3.75    0.51
  -1   3  -5    4.36    0.46
  -1   3  -5    4.28    0.48
   1  -3   5    3.99    0.44
   1   3   5    4.54    0.49
   1  -3   6    0.14    0.41
  -1  -3  -6    0.18    0.44
  -1   3  -6    0.15    0.42
   1   3   6   -0.25    0.40
  -1   3  -6   -0.21    0.39
   1  -3   7   -0.23    0.44
  -1   3  -7   -0.29    0.45
  -1  -3  -7   -0.46    0.48
  -1   3  -7    0.47    0.47
   1   3   7   -0.46    0.46
  -1  -3  -8   -0.63    0.52
  -1   3  -8   -0.01    0.48
   1   3   8    0.54    0.49
  -1   4   8    8.31    0.79
   1  -4  -8    7.59    0.82
   1   4  -8    7.06    0.76
  -1  -4   8   12.62    0.90
   1  -4  -7    0.01    0.48
   1   4  -7    0.31    0.55
  -1   4   7    0.07    0.43
   1   4  -7   -0.16    0.43
   1   4  -7    0.64    0.47
  -1   4   6    1.15    0.43
   1   4  -6    0.63    0.42
   1   4  -6    0.82    0.49
   1   4  -6    1.01    0.45
   1  -4  -6    1.03    0.47
   1   4  -5    8.41    0.63
   1   4  -5    8.41    0.69
  -1   4   5    6.54    0.59
   1   4  -5    7.49    0.58
   1  -4  -5    7.96    0.61
  -1   4   5    7.33    0.52
   1  -4  -4   23.01    1.15
   1   4  -4   23.16    1.12
   1   4  -4   21.75    1.17
  -1   4   4   23.74    1.08
   1   4  -4   21.87    1.21
   1  -4  -3   21.66    1.14
  -1   4   3   23.43    1.06
   1   4  -3   23.69    1.10
   1  -4  -3   22.56    1.29
   1   4  -3   22.96    1.18
   1   4  -3   23.63    1.17
   1  -4  -2  301.11   13.90
   1  -4  -2  306.75   13.06
   1   4  -2  327.86   13.86
  -1   4   2  310.62   13.39
   1   4  -2  321.08   13.45
  -1   4   1   19.11    0.88
   1   4  -1   20.59    0.94
   1   4  -1   19.43    0.94
   1  -4  -1   18.85    0.92
  -1  -4   1   19.01    0.87
   1   4   0    0.71    0.21
  -1  -4   0    1.06    0.24
  -1   4   0    1.26    0.20
   1  -4   0    0.96    0.23
  -1   4   0    1.05    0.17
   1   4   0    1.06    0.20
   1   4   1   24.88    1.16
  -1  -4  -1   28.80    1.20
  -1   4  -1   27.06    1.22
   1  -4   1   27.68    1.19
   1   4   1   24.47    1.24
   1   4   2   92.74    4.16
  -1   4  -2   90.44    4.14
  -1  -4  -2   93.40    3.95
  -1   4  -2   91.97    4.04
   1  -4   2   94.82    3.93
   1   4   3    9.61    0.48
  -1  -4  -3   10.09    0.69
  -1   4  -3    9.41    0.65
   1   4   3   10.59    0.68
  -1   4  -3   10.30    0.64
  -1   4  -3    9.50    0.64
   1   4   4    8.85    0.62
  -1  -4  -4    8.31    0.65
  -1   4  -4    7.90    0.57
  -1   4  -4    8.52    0.64
  -1   4  -4    8.90    0.62
   1   4   4    7.96    0.47
  -1   4  -5    3.34    0.46
  -1   4  -5    2.61    0.43
  -1  -4  -5    3.41    0.47
   1   4   5    3.14    0.44
   1  -4   6   -0.05    0.40
  -1   4  -6    0.35    0.42
   1   4   6   -0.24    0.41
  -1  -4  -6    0.03    0.44
  -1   4  -6   -0.52    0.41
  -1   4  -7   -0.22    0.47
  -1   4  -7   -0.05    0.47
  -1  -4  -7   -0.64    0.46
   1  -4   7   -0.44    0.43
   1   4   7    0.07    0.44
  -1   4  -8    1.55    0.53
  -1  -4  -8    2.01    0.61
   1   4   8    1.59    0.54
  -1   5   8    5.52    0.63
   1   5  -8    4.84    0.67
   1  -5  -8    3.62    0.62
  -1   5   7   11.38    0.83
   1   5  -7   10.65    0.95
   1   5  -7   13.22    0.85
   1  -5  -7    9.22    0.83
   1   5  -7   11.31    0.87
   1   5  -6    1.46    0.52
   1   5  -6    0.89    0.44
   1  -5  -6    0.39    0.44
  -1   5   6    1.15    0.45
   1   5  -6    1.36    0.47
   1   5  -5    3.58    0.47
  -1   5   5    4.07    0.49
   1   5  -5    4.55    0.55
   1  -5  -5    3.78    0.50
   1   5  -5    3.90    0.47
   1   5  -4  103.22    4.49
   1   5  -4  101.22    4.61
  -1   5   4  100.09    4.38
   1  -5  -4  101.10    4.36
  -1   5   4  100.90    4.60
   1   5  -3   -0.03    0.26
   1   5  -3    0.16    0.31
  -1  -5   3   -0.08    0.34
  -1   5   3    0.07    0.17
  -1   5   3    0.14    0.35
   1  -5  -3   -0.02    0.33
   1  -5  -2   -0.13    0.27
  -1   5   2   -0.06    0.14
   1   5  -2    0.10    0.28
  -1  -5   2    0.97    0.29
   1   5  -2    0.29    0.28
  -1   5   2   -0.05    0.30
   1   5  -1   22.98    1.04
  -1  -5   1   22.27    0.98
  -1   5   1   20.29    1.06
  -1   5   1   21.12    0.99
   1   5  -1   22.19    1.05
   1  -5  -1   22.28    1.03
  -1  -5   0    4.27    0.33
  -1   5   0    3.44    0.29
   1   5   0    2.67    0.26
  -1   5   0    3.38    0.25
   1  -5   0    2.92    0.31
   1   5   0    4.10    0.29
   1   5   1    4.36    0.35
  -1  -5  -1    3.87    0.36
   1  -5   1    4.48    0.35
   1   5   1    3.70    0.28
  -1   5  -1    4.03    0.36
  -1   5  -2   41.46    1.87
   1   5   2   37.68    1.89
  -1  -5  -2   40.89    1.84
  -1   5  -2   42.10    1.87
   1  -5   2   42.49    1.81
   1   5   3    0.65    0.35
   1  -5   3    0.58    0.40
  -1  -5  -3    1.40    0.36
  -1   5  -3    1.19    0.30
  -1   5  -3    1.15    0.30
  -1   5  -4    6.88    0.54
  -1  -5  -4    7.27    0.58
   1   5   4    7.30    0.56
  -1   5  -4    7.19    0.55
   1   5   4    6.43    0.39
  -1   5  -4    8.28    0.59
  -1  -5  -5    8.12    0.67
   1   5   5    9.10    0.68
  -1   5  -5    8.68    0.65
  -1   5  -5    8.73    0.66
  -1   5  -6    1.26    0.45
  -1  -5  -6    1.51    0.47
   1   5   6    0.89    0.45
   1  -5   6    1.42    0.42
  -1   5  -6    1.21    0.45
  -1   5  -7    2.14    0.50
   1   5   7    1.15    0.47
  -1   5  -7    0.81    0.49
  -1  -5  -7    1.59    0.52
  -1  -5  -8    2.06    0.58
  -1   5  -8    1.55    0.54
   1   5   8    1.52    0.52
   1  -6  -8    0.42    0.54
  -1   6   8    0.35    0.49
   1   6  -8    0.23    0.56
  -1  -6   8    0.51    0.57
  -1   6   7    0.46    0.48
   1  -6  -7    0.30    0.48
  -1  -6   7    0.79    0.56
   1   6  -7    0.38    0.43
   1   6  -7    0.09    0.58
   1  -6  -6    3.52    0.53
   1   6  -6    4.66    0.55
  -1  -6   6    4.18    0.60
  -1   6   6    3.05    0.51
   1   6  -6    3.52    0.61
  -1   6   5    0.40    0.39
   1   6  -5    0.71    0.41
   1  -6  -5    0.38    0.40
   1   6  -5    0.59    0.36
  -1  -6   5    0.53    0.44
   1   6  -4    3.77    0.45
  -1   6   4    3.33    0.44
  -1  -6   4    3.37    0.44
  -1   6   4    3.05    0.28
   1  -6  -4    4.27    0.48
   1   6  -4    4.45    0.46
   1   6  -3   25.40    1.28
   1   6  -3   24.91    1.31
  -1   6   3   27.60    1.19
   1  -6  -3   25.83    1.28
  -1   6   3   26.17    1.34
  -1  -6   3   27.34    1.26
   1  -6  -2   34.30    1.60
  -1  -6   2   36.22    1.56
   1   6  -2   35.74    1.63
  -1   6   2   34.78    1.54
  -1   6   2   34.00    1.66
   1   6  -2   34.76    1.65
  -1   6   1   44.60    2.15
  -1   6   1   47.40    2.08
   1  -6  -1   47.09    2.06
   1   6  -1   48.27    2.13
   1   6  -1   47.79    2.12
  -1  -6   1   48.01    2.03
  -1   6   0    5.30    0.40
   1  -6   0    6.62    0.42
   1   6   0    5.61    0.40
   1   6   0    4.92    0.38
  -1   6   0    5.86    0.36
  -1  -6   0    6.32    0.41
  -1   6  -1   11.44    0.62
   1   6   1   10.67    0.60
   1  -6   1   11.04    0.61
   1   6   1    9.94    0.54
  -1  -6  -1   11.35    0.65
   1   6   2   23.06    1.14
  -1   6  -2   21.95    1.06
  -1   6  -2   22.79    1.10
   1  -6   2   23.68    1.10
  -1  -6  -2   21.64    1.11
   1   6   3    6.52    0.53
  -1  -6  -3    6.25    0.54
  -1   6  -3    6.88    0.48
   1  -6   3    7.80    0.55
  -1   6  -3    5.69    0.50
   1  -6   4    0.48    0.40
   1   6   4    0.33    0.34
  -1  -6  -4    0.28    0.37
  -1   6  -4   -0.25    0.30
  -1   6  -4    0.34    0.33
   1   6   5    0.21    0.39
  -1   6  -5    0.18    0.34
  -1  -6  -5    0.18    0.41
   1  -6   6    5.62    0.54
  -1  -6  -6    3.35    0.55
   1   6   6    3.82    0.54
  -1   6  -6    4.13    0.54
  -1   6  -7   -0.05    0.48
  -1  -6  -7   -0.20    0.47
   1   6   7    0.13    0.46
  -1  -6  -8    0.55    0.53
   1   6   8    0.57    0.49
   1  -6   8   -0.04    0.58
  -1   6  -8   -0.05    0.53
   1   7  -8    2.26    0.53
  -1   7   8    0.74    0.53
   1  -7  -8    0.50    0.56
  -1  -7   7    2.17    0.55
  -1   7   7    3.53    0.54
   1   7  -7    3.16    0.54
   1  -7  -7    3.52    0.59
   1  -7  -6    3.09    0.53
  -1  -7   6    3.61    0.55
   1   7  -6    5.05    0.63
   1   7  -6    3.20    0.55
  -1   7   6    3.20    0.53
   1   7  -5    6.94    0.62
  -1  -7   5    5.68    0.58
   1   7  -5    6.62    0.60
   1  -7  -5    5.66    0.60
  -1   7   5    5.72    0.58
   1  -7  -4    0.16    0.35
  -1   7   4    0.27    0.34
  -1  -7   4    0.42    0.37
   1   7  -4    0.04    0.35
   1   7  -4    0.23    0.32
  -1   7   4    0.13    0.19
  -1  -7   3    2.45    0.40
   1  -7  -3    1.97    0.38
   1   7  -3    2.69    0.38
  -1   7   3    1.73    0.39
  -1   7   3    2.29    0.23
   1   7  -3    2.27    0.37
  -1  -7   2   20.27    0.99
   1   7  -2   21.14    1.03
   1  -7  -2   19.35    1.04
  -1   7   2   20.33    0.94
  -1   7   2   18.73    1.05
   1   7  -2   20.80    1.04
   1   7  -1   20.41    1.00
  -1   7   1   19.62    0.95
  -1  -7   1   19.46    0.96
   1  -7  -1   21.34    0.99
   1   7  -1   20.65    0.97
  -1   7   1   19.61    1.00
  -1   7   0   43.26    1.95
   1   7   0   44.44    1.97
   1   7   0   43.06    1.94
  -1   7   0   42.99    1.94
  -1  -7   0   44.33    1.89
   1  -7   0   41.24    1.89
   1   7   1   48.24    2.19
   1  -7   1   50.44    2.17
  -1  -7  -1   51.20    2.20
   1   7   1   50.57    2.28
  -1   7  -1   49.57    2.24
   1   7   2    4.50    0.46
  -1   7  -2    4.30    0.31
  -1   7  -2    4.58    0.41
   1  -7   2    4.63    0.46
  -1  -7  -2    3.24    0.42
  -1  -7  -3   10.00    0.71
  -1   7  -3    9.33    0.61
   1   7   3   10.19    0.68
  -1   7  -3   10.35    0.66
   1  -7   3    9.83    0.66
   1  -7   4   34.82    1.65
  -1  -7  -4   35.71    1.69
  -1   7  -4   36.90    1.72
   1   7   4   35.70    1.74
  -1   7  -4   34.15    1.71
  -1   7  -5    3.99    0.52
  -1   7  -5    5.43    0.56
  -1  -7  -5    3.81    0.53
   1  -7   5    3.13    0.51
   1   7   5    3.75    0.52
   1   7   6    0.21    0.45
   1  -7   6   -0.04    0.46
  -1  -7  -6   -0.17    0.43
  -1   7  -6    0.38    0.41
  -1  -7  -7    0.83    0.51
   1   7   7    0.95    0.48
  -1   7  -7    0.60    0.46
   1  -7   7    0.45    0.49
   1   8  -7    1.76    0.51
  -1   8   7    1.23    0.48
   1  -8  -7    0.90    0.48
  -1  -8   6    0.45    0.55
  -1   8   6    0.18    0.43
   1   8  -6    0.13    0.40
   1   8  -6    0.64    0.50
   1  -8  -6    0.85    0.46
   1   8  -5    5.19    0.56
   1  -8  -5    5.49    0.59
   1   8  -5    3.73    0.54
  -1  -8   5    5.44    0.55
  -1   8   5    3.95    0.55
   1  -8  -4   18.69    1.10
  -1   8   4   20.94    1.13
   1   8  -4   20.66    1.11
  -1  -8   4   21.37    1.07
   1   8  -4   21.06    1.13
  -1   8   3   11.21    0.75
  -1   8   3   11.80    0.58
  -1  -8   3   11.65    0.71
   1  -8  -3   10.52    0.75
   1   8  -3   11.48    0.71
   1   8  -3   11.39    0.74
  -1   8   2   10.83    0.55
   1   8  -2   11.11    0.62
  -1   8   2    9.31    0.65
  -1  -8   2    8.89    0.61
   1   8  -2    9.47    0.62
   1  -8  -2    8.71    0.68
  -1   8   1   11.39    0.67
   1   8  -1   11.93    0.63
  -1  -8   1   11.26    0.67
   1  -8  -1   11.78    0.73
  -1   8   1   11.90    0.64
   1   8  -1   12.08    0.69
   1   8   0   72.41    3.17
   1   8   0   72.57    3.23
   1  -8   0   69.52    3.08
  -1  -8   0   72.40    3.08
  -1   8   0   70.97    3.17
  -1   8   0   73.45    3.21
  -1  -8  -1   -0.18    0.31
   1  -8   1    0.45    0.32
   1   8   1   -0.05    0.21
   1   8   1   -0.30    0.29
  -1   8  -1   -0.09    0.17
  -1   8  -1    0.02    0.29
  -1   8  -2    7.63    0.44
  -1  -8  -2    8.94    0.61
  -1   8  -2    7.99    0.56
   1   8   2    7.32    0.57
   1   8   2    6.14    0.39
   1  -8   2    7.77    0.59
   1   8   3   12.29    0.82
  -1   8  -3   14.73    0.82
  -1  -8  -3   13.44    0.83
  -1   8  -3   13.23    0.73
   1  -8   3   13.83    0.79
  -1   8  -4   11.76    0.78
   1  -8   4   13.11    0.81
  -1  -8  -4   13.05    0.85
   1   8   4   13.01    0.82
  -1   8  -4   14.17    0.83
   1   8   5    0.54    0.42
  -1  -8  -5    0.82    0.45
  -1   8  -5    1.32    0.41
   1  -8   5    1.39    0.45
  -1   8  -5    0.23    0.41
  -1  -8  -6    0.02    0.43
   1  -8   6   -0.29    0.47
  -1   8  -6    0.72    0.43
   1   8   6   -0.12    0.44
  -1  -8  -7    0.21    0.49
   1   8   7   -0.27    0.44
   1  -8   7    0.16    0.49
  -1   8  -7    0.58    0.48
  -1  -9   7    3.17    0.60
  -1   9   7    2.98    0.57
   1  -9  -7    2.88    0.58
   1   9  -7    3.86    0.60
  -1  -9   6    5.00    0.59
  -1   9   6    3.73    0.58
   1   9  -6    5.67    0.61
   1  -9  -6    4.87    0.62
  -1  -9   5    0.84    0.44
  -1   9   5    0.52    0.41
   1  -9  -5    0.24    0.46
   1   9  -5    0.98    0.44
   1   9  -5    0.39    0.39
   1   9  -4    5.60    0.55
   1  -9  -4    5.02    0.55
   1   9  -4    5.89    0.55
  -1  -9   4    5.32    0.51
  -1   9   4    4.63    0.52
  -1  -9   3    0.22    0.32
   1   9  -3    0.60    0.32
  -1   9   3    0.70    0.22
   1  -9  -3   -0.02    0.33
  -1   9   3    0.09    0.33
   1   9  -3    0.26    0.31
  -1  -9   2   42.77    1.89
  -1   9   2   40.74    2.01
   1   9  -2   44.31    1.99
   1   9  -2   44.33    2.00
   1  -9  -2   41.68    1.95
  -1   9   2   42.98    1.92
  -1  -9   1    1.46    0.35
   1   9  -1    1.44    0.28
  -1   9   1    1.97    0.29
   1  -9  -1    1.31    0.38
  -1   9   1    1.40    0.30
   1   9  -1    1.56    0.32
   1   9   0  113.79    4.76
  -1  -9   0  103.62    4.53
   1  -9   0  102.48    4.53
   1   9   0  101.93    4.66
  -1   9   0  113.82    4.75
  -1   9   0  104.28    4.66
  -1  -9  -1    2.81    0.39
   1  -9   1    3.16    0.38
   1   9   1    2.10    0.29
  -1   9  -1    2.86    0.35
  -1   9  -1    2.38    0.25
   1   9   1    2.77    0.37
   1   9   2    4.17    0.44
  -1  -9  -2    5.03    0.48
  -1   9  -2    4.62    0.46
   1  -9   2    5.08    0.45
   1   9   2    3.87    0.31
   1   9   3    2.57    0.42
   1  -9   3    3.90    0.45
  -1   9  -3    3.03    0.39
  -1  -9  -3    3.42    0.46
  -1   9  -3    3.98    0.34
   1   9   4   45.59    2.20
  -1   9  -4   43.91    2.16
   1  -9   4   45.23    2.07
  -1  -9  -4   46.28    2.13
  -1   9  -4   49.19    2.20
   1  -9   5   19.34    1.07
   1   9   5   19.49    1.12
  -1  -9  -5   19.46    1.14
  -1   9  -5   19.30    1.11
  -1   9  -6    3.52    0.54
   1  -9   6    3.75    0.55
  -1  -9  -6    3.63    0.57
   1   9   6    2.99    0.52
   1   9   7    0.17    0.50
  -1  -9  -7    0.42    0.48
  -1   9  -7    0.74    0.50
   1  -9   7    0.18    0.53
  -1 -10   7    1.90    0.55
  -1  10   7    1.37    0.51
   1 -10  -7    1.07    0.52
   1  10  -7    1.69    0.51
   1 -10  -6    2.06    0.56
  -1 -10   6    3.12    0.54
  -1  10   6    2.51    0.53
   1  10  -6    2.32    0.52
  -1 -10   5   -0.10    0.44
   1  10  -5   -0.01    0.41
  -1  10   5   -0.75    0.42
   1 -10  -5   -0.42    0.44
   1  10  -5    0.03    0.39
   1  10  -4    1.19    0.39
   1 -10  -4    1.09    0.43
  -1  10   4    1.10    0.43
   1  10  -4    0.24    0.37
  -1 -10   4    0.51    0.41
  -1 -10   3   84.18    3.68
   1 -10  -3   88.87    3.75
   1  10  -3   85.00    3.90
  -1  10   3   85.64    3.74
   1  10  -3   89.01    3.86
  -1  10   3   83.36    3.92
   1  10  -2   16.08    0.82
   1  10  -2   15.24    0.86
  -1  10   2   14.07    0.76
  -1 -10   2   14.72    0.80
   1 -10  -2   15.04    0.89
  -1  10   2   14.73    0.85
  -1  10   1    3.49    0.39
   1 -10  -1    4.58    0.46
  -1  10   1    3.15    0.34
   1  10  -1    3.30    0.33
  -1 -10   1    3.48    0.41
   1  10  -1    3.15    0.38
   1 -10   0    2.84    0.40
  -1  10   0    2.57    0.34
   1  10   0    2.40    0.31
  -1 -10   0    2.26    0.37
  -1  10   0    2.66    0.31
   1  10   0    2.37    0.34
  -1 -10  -1   61.43    2.65
  -1  10  -1   59.88    2.72
   1  10   1   59.11    2.67
  -1  10  -1   59.10    2.69
   1  10   1   60.90    2.74
   1 -10   1   60.85    2.62
   1  10   2   52.24    2.44
  -1  10  -2   54.25    2.41
   1 -10   2   54.39    2.31
   1  10   2   49.66    2.31
  -1 -10  -2   52.59    2.36
   1  10   3  105.64    4.96
  -1  10  -3  105.70    4.89
  -1  10  -3  115.64    4.87
   1 -10   3  108.42    4.66
  -1 -10  -3  113.31    4.72
   1 -10   4    9.17    0.71
  -1 -10  -4   10.18    0.75
  -1  10  -4    9.81    0.73
   1  10   4    8.90    0.71
   1  10   5   24.13    1.27
  -1  10  -5   21.90    1.23
  -1 -10  -5   21.11    1.24
   1 -10   5   21.34    1.17
  -1  10  -6    2.29    0.50
  -1 -10  -6    2.22    0.54
   1 -10   6    1.79    0.52
   1  10   6    2.22    0.55
  -1 -10  -7    3.61    0.59
   1 -10   7    2.28    0.55
  -1  10  -7    5.03    0.64
   1  10   7    3.63    0.58
   1 -11  -7    1.68    0.57
  -1 -11   7    1.11    0.54
   1  11  -7    1.89    0.54
  -1  11   7    0.57    0.50
  -1  11   6    0.89    0.47
  -1 -11   6    0.88    0.50
   1  11  -6    1.29    0.46
   1 -11  -6    0.87    0.52
  -1  11   5    4.45    0.56
   1  11  -5    3.53    0.55
  -1 -11   5    4.38    0.56
   1 -11  -5    5.15    0.62
   1 -11  -4    0.04    0.41
  -1  11   4   -0.46    0.39
   1  11  -4    0.40    0.39
   1  11  -4    0.58    0.37
  -1 -11   4    0.62    0.40
   1  11  -3   16.07    0.89
   1 -11  -3   14.91    0.91
  -1  11   3   15.51    0.93
  -1  11   3   15.92    0.80
   1  11  -3   15.05    0.89
  -1 -11   3   15.34    0.85
   1  11  -2   13.88    0.75
   1 -11  -2   13.71    0.83
  -1  11   2   12.42    0.77
  -1  11   2   13.21    0.71
   1  11  -2   12.41    0.79
  -1 -11   2   12.59    0.75
  -1  11   1   16.47    0.88
   1  11  -1   16.86    0.84
   1  11  -1   15.75    0.91
   1 -11  -1   15.59    0.91
  -1 -11   1   17.67    0.89
  -1  11   1   15.79    0.86
   1  11   0    9.23    0.56
  -1  11   0    8.80    0.58
   1 -11   0    8.64    0.63
   1  11   0    8.60    0.60
  -1 -11   0    8.89    0.63
  -1  11   0    9.05    0.54
   1  11   1    0.57    0.27
  -1 -11  -1    1.10    0.37
   1 -11   1    0.86    0.33
   1  11   1    1.34    0.32
  -1  11  -1    1.00    0.22
  -1  11  -1    0.71    0.29
   1  11   2    1.45    0.37
   1 -11   2    2.94    0.39
   1  11   2    1.58    0.27
  -1  11  -2    2.49    0.39
  -1 -11  -2    2.29    0.42
   1  11   3    8.39    0.67
  -1  11  -3    9.01    0.69
   1 -11   3    8.76    0.66
  -1 -11  -3    9.16    0.68
  -1  11  -4    9.72    0.73
   1 -11   4    9.22    0.68
   1  11   4    8.27    0.72
  -1 -11  -4   10.05    0.74
  -1 -11  -5    5.65    0.64
   1 -11   5    5.39    0.57
   1  11   5    2.98    0.55
  -1  11  -5    4.74    0.56
  -1 -11  -6    2.88    0.58
   1  11   6    2.30    0.54
  -1  11  -6    3.72    0.55
   1 -11   6    3.44    0.56
   1  11   7   -0.69    0.49
  -1  11  -7   -0.27    0.48
   1 -11   7    0.48    0.51
  -1 -11  -7   -0.80    0.47
   1  12  -7   -0.04    0.47
   1 -12  -7    0.45    0.52
  -1 -12   7    0.17    0.54
  -1  12   7   -0.01    0.48
  -1 -12   6    1.20    0.51
   1 -12  -6    0.81    0.53
  -1  12   6   -0.26    0.46
   1  12  -6    0.12    0.44
  -1 -12   5    1.44    0.49
   1  12  -5    0.57    0.44
   1 -12  -5    1.36    0.51
  -1  12   5    1.48    0.49
   1 -12  -4    0.95    0.44
   1  12  -4    1.57    0.42
  -1  12   4    1.70    0.46
  -1 -12   4    1.06    0.44
   1  12  -3    4.36    0.45
  -1  12   3    3.55    0.46
   1 -12  -3    2.75    0.48
  -1 -12   3    2.82    0.43
   1  12  -3    2.90    0.42
  -1  12   2   19.36    1.01
  -1 -12   2   19.50    1.02
  -1  12   2   19.73    1.08
   1  12  -2   21.04    1.10
   1 -12  -2   20.89    1.10
   1  12  -2   21.25    1.04
   1  12  -1    2.01    0.30
  -1 -12   1    1.50    0.36
   1  12  -1    1.24    0.33
  -1  12   1    1.79    0.34
  -1  12   1    2.00    0.32
   1 -12  -1    1.42    0.40
   1  12   0    1.98    0.33
   1  12   0    2.61    0.33
  -1 -12   0    2.30    0.40
  -1  12   0    2.21    0.29
   1 -12   0    1.92    0.39
  -1  12   0    2.57    0.37
   1  12   1   33.94    1.59
  -1  12  -1   34.97    1.54
   1 -12   1   32.98    1.54
  -1 -12  -1   34.44    1.58
   1  12   1   30.89    1.56
  -1  12  -1   32.67    1.61
   1  12   2   32.52    1.58
  -1 -12  -2   35.10    1.65
   1  12   2   34.03    1.67
   1 -12   2   34.73    1.58
  -1  12  -2   35.64    1.68
  -1 -12  -3   22.61    1.16
   1 -12   3   20.07    1.07
  -1  12  -3   20.82    1.15
   1  12   3   19.13    1.12
  -1  12  -4    7.56    0.66
   1 -12   4    8.11    0.64
   1  12   4    6.88    0.66
  -1 -12  -4    7.14    0.68
  -1  12  -5   12.75    0.88
   1  12   5   12.30    0.91
   1 -12   5   11.48    0.84
  -1 -12  -5   13.52    0.95
  -1  12  -6   -0.49    0.41
   1  12   6    0.09    0.51
   1 -12   6    0.35    0.48
  -1 -12  -6   -0.12    0.49
  -1 -12  -7    0.09    0.53
   1  12   7    0.04    0.53
   1 -12   7    0.48    0.50
  -1  12  -7    0.22    0.48
   1  13  -7    4.24    0.65
  -1 -13   7    4.98    0.66
   1 -13  -7    3.94    0.65
  -1  13   7    3.43    0.59
  -1 -13   6    0.50    0.52
   1  13  -6    1.12    0.47
   1 -13  -6    0.60    0.53
  -1  13   6    0.27    0.48
   1 -13  -5    0.41    0.49
   1  13  -5    0.23    0.42
  -1 -13   5    0.61    0.47
  -1  13   5    0.49    0.47
   1 -13  -4    0.06    0.43
  -1 -13   4   -0.37    0.44
  -1  13   4    0.16    0.42
   1  13  -4   -0.65    0.36
  -1 -13   3    1.94    0.42
   1 -13  -3    2.07    0.48
  -1  13   3    2.64    0.45
   1  13  -3    2.49    0.42
   1  13  -3    2.52    0.45
  -1 -13   2    3.60    0.44
   1  13  -2    4.39    0.42
  -1  13   2    4.52    0.47
   1  13  -2    3.73    0.47
   1 -13  -2    3.22    0.48
  -1  13   2    3.04    0.38
   1  13  -1   71.48    3.25
   1  13  -1   70.75    3.23
  -1  13   1   73.01    3.27
  -1  13   1   72.95    3.22
   1 -13  -1   71.58    3.13
  -1 -13   1   70.51    3.12
  -1  13   0    5.95    0.43
  -1 -13   0    5.01    0.49
   1  13   0    6.48    0.47
  -1  13   0    4.85    0.50
   1 -13   0    5.77    0.50
   1  13   0    5.10    0.48
  -1  13  -1    0.39    0.34
  -1  13  -1    0.43    0.24
   1  13   1    0.14    0.26
   1  13   1    0.59    0.31
  -1 -13  -1    0.65    0.36
   1 -13   1    1.21    0.37
  -1 -13  -2    0.93    0.42
  -1  13  -2    1.11    0.34
   1  13   2    0.66    0.28
   1 -13   2    1.32    0.39
   1  13   2    0.95    0.35
   1  13   3   61.13    2.91
   1 -13   3   61.02    2.74
  -1 -13  -3   61.65    2.80
  -1  13  -3   64.57    2.88
  -1 -13  -4    5.54    0.64
  -1  13  -4    5.78    0.61
   1 -13   4    4.96    0.56
   1  13   4    5.44    0.61
  -1 -13  -5    7.02    0.72
   1  13   5    7.97    0.72
  -1  13  -5    7.63    0.68
   1 -13   5    6.77    0.65
  -1 -13  -6    7.95    0.79
   1  13   6    9.50    0.81
  -1  13  -6    9.45    0.79
   1 -13   6    9.15    0.74
  -1  14   6    2.36    0.58
   1 -14  -6    3.79    0.68
   1  14  -6    4.39    0.61
  -1 -14   6    3.80    0.62
   1 -14  -5    8.04    0.74
   1  14  -5    7.48    0.72
  -1 -14   5    9.06    0.71
  -1  14   5    7.08    0.72
   1  14  -4    8.43    0.67
   1 -14  -4    8.39    0.73
  -1  14   4    8.31    0.71
  -1 -14   4    7.02    0.64
   1 -14  -3   56.05    2.62
   1  14  -3   58.00    2.69
  -1  14   3   58.56    2.73
  -1 -14   3   57.18    2.57
  -1 -14   2   35.39    1.71
   1  14  -2   36.04    1.79
   1  14  -2   38.35    1.75
  -1  14   2   37.40    1.79
  -1  14   2   37.01    1.72
   1 -14  -2   33.87    1.74
   1  14  -1   29.24    1.45
   1  14  -1   28.19    1.40
  -1 -14   1   28.70    1.41
  -1  14   1   28.61    1.42
  -1  14   1   31.15    1.44
   1 -14  -1   28.64    1.42
  -1  14   0   15.37    0.91
   1  14   0   14.43    0.83
   1  14   0   15.43    0.87
  -1 -14   0   14.26    0.89
   1 -14   0   16.57    0.90
  -1  14   0   16.83    0.83
  -1  14  -1    0.02    0.34
   1 -14   1   -0.53    0.35
   1  14   1   -0.09    0.27
  -1 -14  -1    0.34    0.37
  -1  14  -1    0.26    0.26
   1  14   1   -0.27    0.29
   1  14   2   16.82    0.98
   1 -14   2   18.27    0.97
  -1  14  -2   17.86    1.03
  -1 -14  -2   16.30    1.02
  -1  14  -3   25.49    1.37
   1 -14   3   25.33    1.32
   1  14   3   27.09    1.39
  -1 -14  -3   27.03    1.39
  -1  14  -4    0.96    0.43
   1  14   4    0.47    0.48
   1 -14   4    0.17    0.45
  -1 -14  -4    1.06    0.49
  -1  14  -5    8.78    0.76
  -1 -14  -5    8.86    0.81
   1 -14   5    8.62    0.72
   1  14   5    9.46    0.79
   1 -14   6   -0.43    0.49
  -1  14  -6    0.78    0.46
  -1 -14  -6    0.42    0.55
   1  14   6    0.21    0.52
  -1 -15   6    6.59    0.70
  -1  15   6    5.47    0.70
   1  15  -6    5.73    0.69
   1 -15  -6    7.07    0.78
  -1  15   5    0.13    0.49
   1 -15  -5   -0.66    0.50
   1  15  -5    1.16    0.48
  -1 -15   5    0.21    0.47
   1  15  -4   25.29    1.42
  -1  15   4   26.21    1.45
   1 -15  -4   27.11    1.44
   1 -15  -3    1.33    0.49
  -1  15   3    1.95    0.51
  -1 -15   3    1.26    0.44
   1  15  -3    1.41    0.46
  -1  15   2   -0.06    0.40
   1 -15  -2    0.50    0.43
   1  15  -2    1.04    0.36
   1  15  -2    0.20    0.37
  -1  15   2    0.53    0.33
  -1 -15   2    0.51    0.41
  -1 -15   1   40.05    1.81
  -1  15   1   37.28    1.85
   1  15  -1   39.59    1.84
   1  15  -1   40.78    1.90
   1 -15  -1   38.80    1.83
  -1  15   1   37.71    1.85
  -1  15   0    0.28    0.35
  -1 -15   0    0.13    0.40
  -1  15   0    0.08    0.30
   1  15   0    0.06    0.31
   1  15   0   -0.38    0.31
   1 -15   0   -0.09    0.38
   1 -15   1    0.62    0.40
   1  15   1    0.86    0.34
  -1 -15  -1    1.29    0.41
   1  15   1    0.53    0.34
  -1  15  -1    0.27    0.38
   1 -15   2    0.41    0.42
  -1 -15  -2    0.49    0.44
   1  15   2    0.28    0.38
  -1  15  -2    0.27    0.38
  -1  15  -3   10.73    0.79
   1  15   3    9.41    0.76
   1 -15   3    9.04    0.72
  -1 -15  -3    9.15    0.76
  -1  15  -4   20.12    1.13
   1  15   4   17.97    1.14
  -1 -15  -4   17.54    1.14
   1 -15   4   18.79    1.06
  -1  15  -5    7.21    0.67
   1  15   5    5.83    0.71
  -1 -15  -5    7.32    0.72
   1 -15   5    6.07    0.63
   1 -15   6    2.26    0.57
   1  15   6    1.91    0.60
  -1 -15  -6    2.60    0.62
  -1  15  -6    2.59    0.56
   1  16  -6    0.35    0.48
   1 -16  -6    0.91    0.57
  -1 -16   6    0.09    0.51
  -1  16   6    0.07    0.55
   1  16  -5    0.76    0.48
   1 -16  -5    0.92    0.52
  -1  16   5    0.97    0.55
  -1 -16   5    0.28    0.51
   1  16  -4    5.85    0.66
  -1  16   4    6.82    0.69
   1 -16  -4    6.00    0.68
  -1 -16   4    6.64    0.64
  -1 -16   3   55.43    2.54
  -1  16   3   57.96    2.69
   1 -16  -3   55.23    2.59
  -1  16   2   38.06    1.86
   1 -16  -2   36.24    1.83
   1  16  -2   38.63    1.88
  -1 -16   2   38.38    1.80
   1  16  -1    6.49    0.52
  -1  16   1    6.16    0.55
  -1 -16   1    6.63    0.57
   1 -16  -1    6.67    0.63
   1  16  -1    6.80    0.61
  -1  16   1    5.65    0.56
   1  16   0    2.07    0.41
   1  16   0    2.37    0.40
  -1  16   0    2.57    0.36
   1 -16   0    2.29    0.47
  -1 -16   0    1.58    0.45
  -1  16   0    3.24    0.47
  -1 -16  -1    9.53    0.71
  -1  16  -1    9.80    0.74
   1  16   1    8.23    0.66
   1  16   1    8.56    0.66
   1 -16   1    8.96    0.68
  -1 -16  -2   18.30    1.09
   1 -16   2   19.00    1.02
   1  16   2   16.51    1.02
  -1  16  -2   18.87    1.11
   1 -16   3   36.97    1.74
  -1 -16  -3   35.47    1.79
   1  16   3   34.97    1.81
  -1  16  -3   37.39    1.87
   1  16   4    2.71    0.55
   1 -16   4    2.00    0.52
  -1  16  -4    1.38    0.46
  -1 -16  -4    1.62    0.52
  -1  16  -5   -0.07    0.45
   1 -16   5   -0.37    0.44
  -1 -16  -5   -0.67    0.50
   1  16   5    0.19    0.55
   1  16   6    1.27    0.59
  -1 -16  -6    2.06    0.61
  -1  16  -6    0.42    0.50
   1 -16   6    0.58    0.52
   1 -17  -5    3.45    0.64
   1  17  -5    3.64    0.60
  -1 -17   5    3.36    0.60
  -1  17   5    4.04    0.67
  -1 -17   4   -0.36    0.48
   1  17  -4   -0.29    0.44
  -1  17   4   -0.65    0.49
   1 -17  -4   -0.55    0.46
  -1 -17   3    2.17    0.53
  -1  17   3    2.67    0.55
   1  17  -3    1.53    0.48
   1 -17  -3    1.47    0.52
   1  17  -2    0.04    0.39
   1 -17  -2    0.17    0.45
  -1 -17   2    0.02    0.43
  -1  17   2    0.23    0.41
   1  17  -1    8.03    0.60
  -1  17   1    7.68    0.66
   1  17  -1    7.68    0.65
   1 -17  -1    7.21    0.64
  -1 -17   1    6.76    0.62
  -1  17   1    6.39    0.58
   1  17   0    1.76    0.39
  -1 -17   0    2.08    0.48
  -1  17   0    1.13    0.35
  -1  17   0    0.64    0.42
   1  17   0    0.80    0.42
   1 -17   0    1.32    0.46
   1  17   1    0.22    0.37
   1 -17   1    0.53    0.42
  -1  17  -1    0.60    0.42
  -1 -17  -1   -0.05    0.43
   1  17   1    0.10    0.35
   1  17   2   -0.29    0.41
  -1  17  -2    0.03    0.39
   1 -17   2    0.10    0.44
  -1 -17  -2   -0.12    0.46
  -1 -17  -3    9.89    0.81
  -1  17  -3   12.02    0.83
   1 -17   3   12.39    0.82
   1  17   3    9.31    0.78
   1  17   4    0.83    0.53
   1 -17   4    0.80    0.49
  -1 -17  -4    1.44    0.52
  -1  17  -4    1.26    0.49
   1 -17   5    4.61    0.61
   1  17   5    4.64    0.67
  -1  17  -5    4.92    0.60
  -1 -17  -5    6.34    0.71
   1  18  -5    8.29    0.77
  -1  18   5    7.33    0.81
   1 -18  -5    7.20    0.79
  -1 -18   5    8.49    0.76
   1  18  -4    1.06    0.50
  -1  18   4    0.67    0.53
   1 -18  -4    1.30    0.50
  -1 -18   4    0.89    0.53
  -1  18   3   18.64    1.14
   1  18  -3   19.94    1.18
  -1 -18   3   21.03    1.14
   1 -18  -3   17.43    1.15
   1 -18  -2   11.48    0.87
  -1 -18   2   12.40    0.84
  -1  18   2   11.24    0.78
   1  18  -2   11.58    0.84
   1 -18  -1    0.77    0.46
  -1 -18   1    0.76    0.43
   1  18  -1    0.11    0.41
  -1  18   1    0.72    0.42
  -1  18   1    0.39    0.39
   1  18   0    0.66    0.41
  -1  18   0    0.39    0.41
   1  18   0   -0.15    0.40
  -1 -18   0    0.70    0.42
   1 -18   0    1.05    0.47
   1  18   1    1.91    0.41
   1 -18   1    1.79    0.50
  -1  18  -1    2.15    0.50
  -1 -18  -1    2.57    0.51
   1 -18   2    6.81    0.63
  -1 -18  -2    6.75    0.66
   1  18   2    4.59    0.54
  -1  18  -2    6.12    0.65
   1 -18   3   15.42    0.94
  -1  18  -3   15.93    0.99
   1  18   3   12.60    0.88
  -1 -18  -3   13.23    0.95
   1  18   4    0.08    0.53
  -1 -18  -4    0.20    0.49
  -1  18  -4    0.60    0.49
   1 -18   4    0.00    0.49
   1 -18   5    0.90    0.51
   1  18   5    0.24    0.59
  -1  18  -5    1.59    0.53
  -1 -18  -5    1.77    0.58
   1  19  -5   -0.19    0.46
   1 -19  -5    0.18    0.53
  -1 -19   5   -0.02    0.53
  -1  19   4    0.86    0.55
  -1 -19   4    0.59    0.51
   1  19  -4    0.55    0.50
   1 -19  -4    0.89    0.49
  -1  19   3    1.90    0.55
  -1 -19   3    2.03    0.54
   1  19  -3    1.55    0.48
   1 -19  -3    2.38    0.56
  -1  19   2    2.26    0.50
   1 -19  -2    2.97    0.55
  -1 -19   2    3.63    0.57
   1  19  -2    3.51    0.56
  -1  19   1    0.64    0.45
  -1 -19   1    0.41    0.47
  -1  19   1    0.47    0.40
   1  19  -1    0.41    0.43
   1 -19  -1   -0.38    0.42
   1  19   0    0.48    0.45
  -1 -19   0   -0.38    0.42
   1  19   0    0.50    0.40
   1 -19   0   -0.81    0.43
  -1  19   0    0.31    0.47
   1  19   1    4.22    0.52
  -1 -19  -1    4.28    0.57
  -1  19  -1    5.03    0.60
   1 -19   1    3.97    0.56
   1 -19   2    2.27    0.52
   1  19   2    1.49    0.47
  -1 -19  -2    0.63    0.49
  -1  19  -2    2.26    0.56
  -1 -19  -3    1.34    0.50
   1 -19   3    1.66    0.53
  -1  19  -3    1.60    0.51
   1  19   3    1.10    0.51
  -1  19  -4    5.70    0.67
   1 -19   4    5.10    0.64
  -1 -19  -4    5.21    0.67
   1  19   4    3.68    0.61
  -1 -20   4    1.85    0.58
   1 -20  -4    1.97    0.54
   1  20  -4    2.04    0.58
  -1  20   4    2.09    0.63
   1 -20  -3    7.43    0.76
  -1 -20   3    9.05    0.77
  -1  20   3    8.10    0.76
   1  20  -3   10.03    0.82
  -1 -20   2   11.68    0.86
   1 -20  -2   11.77    0.91
  -1  20   2   12.81    0.87
   1  20  -2   13.49    0.93
  -1 -20   1    6.06    0.64
   1  20  -1    5.66    0.69
   1 -20  -1    6.26    0.66
   1  20   0    3.06    0.57
  -1 -20   0    3.45    0.53
   1 -20   0    2.49    0.55
  -1  20   0    2.43    0.52
   1 -20   1    0.73    0.48
  -1 -20  -1    0.45    0.46
   1  20   1    0.53    0.41
  -1  20  -1    0.12    0.50
  -1  20  -2    9.03    0.76
   1  20   2    6.44    0.65
   1 -20   2    6.37    0.69
  -1 -20  -2    7.68    0.72
  -1 -20  -3    7.28    0.73
   1 -20   3    8.16    0.74
   1  20   3    6.34    0.71
  -1  20  -3   10.37    0.81
  -1  20  -4    2.57    0.56
   1  20   4    1.03    0.52
  -1 -20  -4    0.80    0.55
   1 -20   4    2.66    0.56
  -1 -21   3    1.76    0.57
   1  21  -3    1.35    0.54
  -1  21   3    1.08    0.51
   1 -21  -3    1.38    0.55
   1  21  -2    0.47    0.45
   1 -21  -2    0.03    0.47
  -1 -21   2    0.02    0.49
   1  21  -1   10.05    0.85
  -1 -21   1   10.52    0.82
   1 -21  -1    9.25    0.79
   1  21   0    0.06    0.48
  -1  21   0   -0.16    0.52
   1 -21   0   -0.03    0.47
  -1 -21   0   -0.11    0.44
  -1  21  -1    2.48    0.58
   1 -21   1    2.94    0.55
  -1 -21  -1    1.65    0.52
  -1  21  -2   -0.31    0.46
   1 -21   2    0.25    0.48
   1  21   2   -0.10    0.44
  -1 -21  -2    0.28    0.50
   1 -21   3    7.13    0.68
  -1 -21  -3    5.68    0.68
  -1  21  -3    8.19    0.81
   1  21   3    4.82    0.62
  -1  22   3    1.45    0.56
   1  22  -3    2.52    0.64
   1 -22  -3    2.34    0.59
  -1 -22   3    2.49    0.62
   1 -22  -2    6.11    0.72
   1  22  -2    8.33    0.81
  -1 -22   2    8.00    0.73
   1  22  -1    3.13    0.60
  -1 -22   1    1.67    0.54
   1 -22  -1    2.70    0.55
  -1  22   0    1.57    0.54
   1 -22   0    0.66    0.51
  -1 -22   0    2.04    0.54
  -1 -22  -1   -0.19    0.46
  -1  22  -1    0.01    0.49
   1 -22   1   -0.89    0.46
  -1 -22  -2   11.88    0.94
   1 -22   2   12.32    0.90
  -1  22  -2   11.46    0.94
  -1  22  -3   12.30    0.90
  -1 -22  -3    8.06    0.79
   1 -22   3    9.93    0.81
   1  22   3    5.89    0.71
   1  23  -2    6.98    0.77
   1 -23  -2    3.57    0.64
   1 -23  -1    0.25    0.49
  -1 -23   1    1.00    0.54
   1  23  -1    0.37    0.58
   1 -23   0    0.29    0.49
  -1 -23   0    0.57    0.50
  -1 -23  -1    2.92    0.60
  -1  23  -1    5.11    0.72
   1 -23   1    5.16    0.66
   2   0  -8    8.92    0.82
  -2   0   8    9.00    0.81
   2   0  -7    0.24    0.53
   2   0  -7   -0.32    0.47
  -2   0   6    0.50    0.37
   2   0  -6    1.00    0.46
   2   0  -6    0.20    0.49
   2   0  -5   -0.30    0.37
   2   0  -5   -0.08    0.43
  -2   0   5    0.05    0.32
  -2   0   3   -0.01    0.28
   2   0  -3    0.85    0.35
   2   0  -3    0.16    0.30
  -2   0   2  136.60    5.92
   2   0  -2  145.25    5.74
   2   0  -2  129.57    6.13
   2   0  -1    0.03    0.14
  -2   0   1    0.07    0.16
   2   0  -1   -0.38    0.27
   2   0   0   12.61    0.61
  -2   0   0   12.44    0.59
  -2   0   0   13.00    0.58
  -2   0  -1    0.09    0.15
  -2   0  -1    0.50    0.23
   2   0   1   -0.01    0.18
  -2   0  -2  475.19   19.07
  -2   0  -2  432.64   19.58
   2   0   2  468.23   20.21
   2   0   3   -0.15    0.29
  -2   0  -3   -0.22    0.33
  -2   0  -3   -0.44    0.23
  -2   0  -4   81.71    3.59
   2   0   4   80.67    3.70
  -2   0  -4   82.45    3.54
  -2   0  -5   -0.55    0.31
  -2   0  -5   -0.56    0.39
   2   0   5    0.15    0.34
  -2   0  -6   11.51    0.81
   2   0   6   10.63    0.77
  -2   0  -6    8.69    0.70
   2   0   7   -0.29    0.44
  -2   0  -7   -0.72    0.49
  -2   0  -8    0.83    0.53
   2   0   8    1.62    0.55
   2  -1  -8   -0.70    0.51
   2   1  -8    0.17    0.54
  -2   1   8   -0.61    0.47
  -2  -1   8    0.58    0.48
   2  -1  -7    0.31    0.49
  -2  -1   7    0.07    0.45
   2   1  -7   -0.15    0.54
   2   1  -7   -0.51    0.47
  -2   1   6    2.17    0.39
   2  -1  -6    2.00    0.51
   2   1  -6    1.70    0.56
  -2  -1   6    2.23    0.46
   2  -1  -6    1.78    0.58
   2   1  -6    2.15    0.48
   2  -1  -5    7.32    0.61
   2   1  -5    8.11    0.72
  -2   1   5    8.44    0.59
   2   1  -5    7.69    0.63
   2  -1  -5    8.21    0.75
   2   1  -5    9.27    0.64
   2   1  -4    5.17    0.46
   2  -1  -4    5.21    0.58
   2  -1  -4    5.29    0.47
   2   1  -4    4.65    0.53
   2   1  -4    5.40    0.47
  -2   1   4    5.82    0.45
   2  -1  -3   14.04    0.76
  -2   1   3   13.75    0.74
   2   1  -3   13.10    0.86
   2   1  -3   14.30    0.76
   2   1  -3   14.71    0.78
   2  -1  -3   14.06    0.90
  -2   1   2    5.19    0.36
   2  -1  -2    5.91    0.51
   2   1  -2    5.21    0.42
   2   1  -2    5.03    0.39
   2  -1  -2    5.76    0.38
   2   1  -2    5.27    0.48
  -2   1   1  118.64    5.02
   2  -1  -1  117.39    4.87
   2   1  -1  115.54    5.20
   2  -1  -1  111.14    5.20
  -2  -1   1  120.70    5.03
   2  -1   0   -0.23    0.15
   2  -1   0   -0.16    0.17
  -2   1   0   -0.05    0.13
  -2  -1   0    0.13    0.13
   2   1   0   -0.16    0.15
  -2  -1   0   -0.13    0.12
  -2   1  -1  710.33   29.61
  -2   1  -1  676.23   28.80
  -2  -1  -1  637.49   28.80
  -2  -1  -1  665.09   29.62
   2  -1   1  752.59   30.58
   2   1   1  723.49   30.56
   2  -1   2   -0.14    0.20
   2   1   2    0.34    0.24
  -2   1  -2   -0.03    0.18
  -2   1  -2   -0.06    0.29
  -2  -1  -2    0.26    0.17
  -2  -1  -2   -0.34    0.29
  -2   1  -3   44.27    1.92
   2   1   3   45.61    1.99
  -2   1  -3   36.24    1.92
  -2  -1  -3   40.67    1.91
  -2  -1  -3   45.14    1.93
   2  -1   3   45.01    1.97
  -2   1  -4   97.00    4.43
  -2   1  -4  101.62    4.35
   2  -1   4  104.16    4.55
   2   1   4  105.73    4.57
  -2  -1  -4   95.46    4.42
  -2  -1  -4  103.37    4.36
  -2   1  -5   19.06    0.99
  -2   1  -5   18.58    1.02
  -2  -1  -5   18.87    1.03
   2  -1   5   18.29    0.97
   2   1   5   16.96    0.99
  -2  -1  -5   15.84    0.94
   2   1   6   -0.25    0.39
  -2   1  -6   -0.60    0.43
   2  -1   6    1.25    0.42
  -2  -1  -6   -0.18    0.44
  -2   1  -6   -0.03    0.40
  -2   1  -7   16.18    1.06
   2   1   7   17.05    1.05
   2  -1   7   17.99    1.06
  -2  -1  -7   17.04    1.08
   2   1   8    0.61    0.52
  -2  -1  -8    0.98    0.54
  -2   1  -8    1.42    0.55
   2  -1   8    0.80    0.54
   2   2  -8    0.15    0.52
  -2   2   8    0.88    0.50
   2  -2  -8    0.52    0.55
   2   2  -7    0.41    0.56
  -2  -2   7    1.02    0.48
   2   2  -7    0.80    0.48
   2  -2  -7    2.00    0.54
   2  -2  -6    3.64    0.54
   2   2  -6    3.94    0.51
   2   2  -6    3.35    0.52
   2   2  -6    3.63    0.62
   2  -2  -6    2.66    0.61
  -2   2   6    2.86    0.45
  -2   2   5   12.25    0.76
   2  -2  -5   13.49    0.96
   2  -2  -5   12.87    0.83
   2   2  -5   14.70    0.85
   2   2  -5   14.63    0.80
   2   2  -5   13.36    0.93
   2   2  -4    1.24    0.32
   2  -2  -4    1.48    0.48
   2   2  -4    1.59    0.39
   2   2  -4    1.52    0.33
   2  -2  -4    1.50    0.35
  -2   2   4    1.09    0.27
  -2   2   3   97.03    4.17
   2   2  -3   93.49    4.05
   2   2  -3   91.96    4.35
   2  -2  -3   95.87    4.08
   2   2  -3  101.10    4.22
   2  -2  -3   95.87    4.39
   2   2  -2    9.30    0.57
   2   2  -2    7.78    0.60
   2  -2  -2    7.92    0.64
   2  -2  -2    7.50    0.51
  -2   2   2    8.45    0.47
   2   2  -2    8.43    0.47
   2   2  -1   60.60    2.55
   2  -2  -1   58.60    2.45
  -2   2   1   58.22    2.52
   2   2  -1   55.54    2.62
   2  -2  -1   58.56    2.64
  -2  -2   1   57.21    2.43
   2  -2   0   11.75    0.63
  -2  -2   0   12.74    0.60
   2  -2   0   12.07    0.59
  -2   2   0   13.17    0.61
  -2  -2   0   12.86    0.59
   2   2   0   13.44    0.63
  -2   2  -1   34.49    1.48
  -2   2  -1   33.90    1.47
  -2  -2  -1   32.48    1.47
   2   2   1   30.57    1.52
  -2  -2  -1   31.43    1.44
   2  -2   1   35.75    1.49
  -2  -2  -2    9.85    0.54
  -2  -2  -2   11.42    0.65
  -2   2  -2   10.68    0.59
   2   2   2   12.00    0.63
   2  -2   2   11.63    0.57
  -2   2  -2   11.71    0.65
  -2   2  -3    3.54    0.36
  -2  -2  -3    4.02    0.45
  -2   2  -3    4.89    0.43
  -2  -2  -3    3.25    0.31
   2   2   3    3.82    0.40
   2  -2   3    3.80    0.36
  -2  -2  -4    1.31    0.38
   2  -2   4    0.71    0.30
   2   2   4    0.66    0.33
  -2   2  -4    1.35    0.36
  -2  -2  -4    0.89    0.26
  -2   2  -4    0.77    0.31
  -2  -2  -5    8.41    0.61
  -2  -2  -5    9.47    0.74
   2  -2   5    9.87    0.66
  -2   2  -5    9.58    0.67
  -2   2  -5    9.22    0.71
   2   2   5    9.23    0.68
   2   2   6    1.54    0.45
  -2   2  -6    1.95    0.49
  -2  -2  -6    2.22    0.51
   2  -2   6    1.91    0.43
  -2   2  -6    1.97    0.47
  -2  -2  -7   -0.22    0.50
  -2   2  -7   -0.68    0.45
   2  -2   7    0.70    0.48
   2   2   7   -0.55    0.43
  -2   2  -8   -0.09    0.48
  -2  -2  -8    0.46    0.55
   2   2   8    0.36    0.51
  -2   3   8    0.73    0.52
   2   3  -8    0.20    0.54
   2  -3  -8   -0.02    0.56
   2  -3  -7    1.33    0.50
   2   3  -7    1.42    0.49
  -2   3   7    1.59    0.48
   2   3  -7    0.89    0.57
   2  -3  -6   -0.58    0.51
   2   3  -6    0.75    0.39
   2  -3  -6    0.48    0.46
   2   3  -6    1.00    0.42
   2   3  -6    0.28    0.49
   2   3  -5    0.09    0.35
   2   3  -5    0.22    0.41
   2  -3  -5    0.57    0.37
  -2   3   5    0.56    0.27
   2   3  -5    0.33    0.34
   2  -3  -5    0.72    0.50
   2  -3  -4   21.12    1.24
  -2   3   4   21.52    1.04
   2  -3  -4   20.75    1.07
   2   3  -4   21.58    1.04
   2   3  -4   20.88    1.16
   2   3  -4   21.08    1.10
   2   3  -3    1.57    0.30
  -2   3   3    1.71    0.27
   2   3  -3    0.74    0.32
   2  -3  -3    1.52    0.45
   2   3  -3    1.16    0.37
   2  -3  -3    1.41    0.35
  -2   3   2    0.47    0.19
   2  -3  -2    0.13    0.37
   2  -3  -2    0.12    0.26
  -2  -3   2    0.40    0.26
   2   3  -2    0.41    0.25
   2   3  -2    0.20    0.31
   2  -3  -1    6.84    0.57
  -2  -3   1    7.70    0.38
   2  -3  -1    7.05    0.44
  -2   3   1    6.72    0.39
   2   3  -1    8.08    0.50
   2   3  -1    6.93    0.49
   2  -3   0  158.55    6.73
  -2   3   0  166.61    6.93
  -2  -3   0  160.11    6.93
   2  -3   0  159.24    7.16
  -2  -3   0  165.10    6.74
   2   3   0  160.38    7.15
   2  -3   1  104.99    4.39
  -2  -3  -1  105.73    4.48
  -2  -3  -1  110.21    4.40
  -2   3  -1  106.39    4.52
   2   3   1   94.98    4.64
   2  -3   2   39.45    1.75
  -2  -3  -2   35.03    1.68
  -2   3  -2   39.10    1.72
  -2   3  -2   40.11    1.75
   2   3   2   39.63    1.80
  -2  -3  -2   39.84    1.74
  -2  -3  -3    7.59    0.45
  -2   3  -3    7.34    0.52
   2   3   3    7.87    0.57
   2  -3   3    9.09    0.53
  -2   3  -3    9.02    0.60
  -2  -3  -3    8.44    0.61
  -2   3  -4   14.86    0.83
   2  -3   4   15.62    0.82
  -2  -3  -4   13.88    0.77
   2   3   4   15.14    0.85
  -2   3  -4   15.12    0.85
  -2  -3  -4   17.42    0.91
   2  -3   5   10.45    0.66
  -2  -3  -5    9.40    0.73
  -2  -3  -5    8.36    0.58
   2   3   5   10.07    0.68
  -2   3  -5    7.57    0.62
  -2   3  -5    9.10    0.69
   2   3   6   18.33    1.06
  -2  -3  -6   17.89    1.09
  -2   3  -6   17.97    1.06
  -2   3  -6   18.32    1.05
   2  -3   6   17.93    1.02
  -2  -3  -7    2.70    0.59
   2  -3   7    4.52    0.58
   2   3   7    2.48    0.52
  -2   3  -7    3.81    0.56
  -2   3  -7    3.19    0.56
   2   3   8    0.93    0.52
  -2   3  -8    1.33    0.54
  -2  -3  -8    2.06    0.56
  -2   4   8    1.86    0.53
   2   4  -8    1.21    0.55
   2  -4  -8    1.00    0.60
   2   4  -7    0.57    0.46
   2   4  -7    0.73    0.48
   2   4  -7    0.76    0.56
  -2   4   7    0.53    0.46
   2  -4  -7   -0.09    0.47
   2   4  -6    0.15    0.40
   2   4  -6    0.23    0.41
   2   4  -6    0.26    0.49
   2  -4  -6    0.43    0.44
   2   4  -5    6.06    0.53
   2  -4  -5    7.56    0.74
   2   4  -5    6.22    0.57
  -2   4   5    7.09    0.50
   2   4  -5    6.69    0.64
   2  -4  -5    6.87    0.58
   2  -4  -4    9.54    0.67
   2  -4  -4   10.45    0.83
   2   4  -4   10.12    0.67
  -2   4   4    9.07    0.56
   2   4  -4    9.58    0.71
   2   4  -4    9.16    0.61
   2  -4  -3    1.60    0.49
   2  -4  -3    1.82    0.36
  -2   4   3    1.88    0.25
   2   4  -3    1.96    0.33
   2   4  -3    1.73    0.40
   2   4  -2    7.01    0.51
   2   4  -2    6.04    0.50
   2  -4  -2    6.13    0.46
  -2  -4   2    5.56    0.44
  -2   4   2    5.96    0.37
   2  -4  -2    5.89    0.58
   2  -4  -1    4.87    0.46
   2   4  -1    4.76    0.39
  -2   4   1    4.62    0.32
  -2  -4   1    5.18    0.34
   2  -4  -1    5.64    0.38
   2   4  -1    6.04    0.42
   2  -4   0  276.99   12.03
  -2  -4   0  269.74   11.32
  -2   4   0  279.80   11.65
   2   4   0  266.87   12.01
   2   4   0  269.75   11.66
   2  -4   0  270.62   11.32
  -2  -4  -1   -0.01    0.26
   2  -4   1    0.68    0.29
   2   4   1    0.35    0.23
  -2   4  -1    0.48    0.20
  -2  -4  -1    0.66    0.13
  -2   4  -2   -0.09    0.25
  -2  -4  -2    0.56    0.33
   2  -4   2    0.88    0.34
   2  -4   2    0.15    0.16
   2   4   2    0.26    0.28
   2  -4   3   19.63    0.94
   2   4   3   18.64    1.00
  -2  -4  -3   19.02    0.86
  -2   4  -3   19.04    0.97
  -2   4  -3   17.94    0.96
  -2  -4  -3   18.99    1.00
  -2   4  -4    3.68    0.43
  -2  -4  -4    3.48    0.30
   2  -4   4    3.05    0.35
   2   4   4    3.48    0.41
  -2   4  -4    3.50    0.41
  -2  -4  -4    3.57    0.46
  -2  -4  -5    1.66    0.43
   2   4   5    1.47    0.40
  -2   4  -5    0.83    0.38
  -2   4  -5    1.23    0.40
   2  -4   5    1.44    0.35
  -2   4  -6    6.31    0.61
  -2   4  -6    5.51    0.58
  -2  -4  -6    5.14    0.63
   2  -4   6    5.22    0.54
   2   4   6    4.96    0.56
   2   4   7    0.31    0.45
  -2   4  -7    0.77    0.48
  -2  -4  -7    0.21    0.48
  -2   4  -7    0.76    0.48
  -2   4  -8    5.21    0.65
   2   4   8    6.70    0.70
  -2  -4  -8    6.18    0.73
   2  -5  -8    0.24    0.55
  -2   5   8    0.04    0.45
   2   5  -8   -0.44    0.63
   2  -5  -7    2.78    0.57
   2   5  -7    2.52    0.55
  -2   5   7    2.20    0.50
   2   5  -7    3.16    0.64
   2   5  -6    0.92    0.50
  -2   5   6    0.59    0.41
   2  -5  -6   -0.13    0.44
   2   5  -6    1.01    0.43
   2   5  -6    0.24    0.40
  -2   5   5   13.64    0.75
   2   5  -5   14.03    0.88
   2  -5  -5   13.30    0.86
   2   5  -5   13.40    0.90
   2  -5  -4    4.27    0.48
   2   5  -4    5.01    0.51
  -2  -5   4    4.92    0.48
  -2   5   4    4.31    0.36
   2   5  -4    5.02    0.48
   2  -5  -4    5.23    0.65
   2   5  -3   10.44    0.69
   2   5  -3   10.10    0.64
   2  -5  -3    9.91    0.67
  -2   5   3    9.66    0.53
   2  -5  -3   10.17    0.82
   2  -5  -2   83.28    3.74
   2   5  -2   81.89    3.67
   2   5  -2   85.81    3.59
  -2  -5   2   80.41    3.43
   2  -5  -2   80.26    3.47
  -2   5   2   76.57    3.51
  -2  -5   1   27.97    1.26
  -2   5   1   28.16    1.30
   2  -5  -1   28.85    1.30
   2  -5  -1   27.53    1.42
   2   5  -1   29.66    1.36
   2   5  -1   30.60    1.36
  -2  -5   0   37.60    1.66
   2   5   0   38.46    1.72
   2  -5   0   35.24    1.75
   2   5   0   42.24    1.75
  -2   5   0   39.51    1.72
   2  -5   0   36.57    1.67
   2  -5   1    1.83    0.32
   2   5   1    2.10    0.27
  -2   5  -1    2.19    0.31
  -2  -5  -1    2.27    0.30
  -2  -5  -1    2.23    0.20
  -2   5  -2   42.47    1.83
   2   5   2   37.40    1.85
  -2  -5  -2   39.35    1.79
   2   5   3    1.42    0.35
   2  -5   3    1.37    0.24
  -2   5  -3    0.83    0.30
  -2  -5  -3    0.87    0.35
   2  -5   3    2.28    0.45
  -2   5  -4    2.40    0.40
  -2   5  -4    1.62    0.36
  -2  -5  -4    0.77    0.39
   2  -5   4    1.81    0.31
   2   5   4    0.60    0.35
   2   5   5    1.17    0.42
  -2  -5  -5    1.92    0.45
  -2   5  -5    2.12    0.42
   2  -5   5    1.91    0.36
  -2   5  -5    2.12    0.43
   2   5   6   15.99    0.98
   2  -5   6   16.98    0.96
  -2   5  -6   16.04    0.97
  -2  -5  -6   14.27    1.01
  -2   5  -6   15.96    1.00
  -2   5  -7    5.49    0.62
  -2   5  -7    6.43    0.71
  -2  -5  -7    4.77    0.65
   2   5   7    5.05    0.60
  -2   5  -8    3.02    0.58
   2   5   8    1.87    0.58
  -2  -5  -8    2.43    0.63
   2  -6  -8   -0.49    0.50
   2   6  -8    0.27    0.48
  -2   6   8    0.71    0.53
  -2  -6   7    1.54    0.56
   2   6  -7    1.81    0.48
   2   6  -7    1.37    0.61
  -2   6   7    0.66    0.47
   2  -6  -7    0.87    0.51
  -2   6   6    7.81    0.69
  -2  -6   6    9.46    0.73
   2   6  -6    9.87    0.80
   2   6  -6    7.79    0.71
   2  -6  -6    7.37    0.69
   2  -6  -5    1.22    0.43
   2   6  -5    1.20    0.44
   2   6  -5    1.23    0.41
  -2   6   5    1.92    0.46
  -2  -6   5    2.20    0.43
  -2   6   4   14.53    0.75
   2   6  -4   14.92    0.92
   2  -6  -4   14.68    0.88
  -2  -6   4   15.75    0.85
   2   6  -4   16.20    0.90
   2  -6  -3   12.74    0.91
   2   6  -3   12.50    0.76
   2  -6  -3   12.72    0.73
  -2   6   3   11.89    0.62
   2   6  -3   11.15    0.75
  -2  -6   3   12.14    0.71
   2  -6  -2    0.78    0.34
   2   6  -2    1.06    0.34
  -2  -6   2    0.81    0.29
  -2   6   2    0.69    0.20
   2   6  -2    1.15    0.31
   2  -6  -2    1.26    0.46
  -2   6   1   13.68    0.69
   2   6  -1   13.80    0.75
   2   6  -1   13.36    0.71
   2  -6  -1   14.36    0.83
   2  -6  -1   14.02    0.74
  -2  -6   1   13.54    0.69
   2   6   0    0.27    0.26
   2  -6   0    0.35    0.25
   2   6   0    0.14    0.24
  -2   6   0    0.49    0.22
  -2  -6   0    0.49    0.26
  -2   6   0    0.47    0.18
   2   6   1   14.09    0.78
   2   6   1   14.94    0.74
   2  -6   1   15.22    0.78
  -2   6  -1   16.92    0.80
  -2  -6  -1   16.06    0.81
   2  -6   2    2.55    0.40
  -2   6  -2    2.58    0.36
   2   6   2    2.91    0.40
  -2  -6  -2    2.38    0.39
   2  -6   3    0.67    0.39
   2  -6   3    0.95    0.22
  -2  -6  -3    0.66    0.37
  -2   6  -3    0.49    0.30
   2   6   3    0.42    0.35
   2  -6   4    0.96    0.27
   2  -6   4    1.33    0.42
  -2  -6  -4    1.04    0.40
  -2   6  -4    0.79    0.33
   2   6   4    1.32    0.39
   2  -6   5    8.43    0.61
   2   6   5    8.63    0.65
  -2   6  -5    9.10    0.66
  -2  -6  -5    6.72    0.66
  -2   6  -6    0.49    0.44
   2   6   6    0.49    0.43
  -2  -6  -6    0.07    0.43
  -2  -6  -7   -0.03    0.49
   2   6   7   -0.29    0.48
  -2   6  -7    0.67    0.49
   2   7  -8   -0.61    0.46
   2  -7  -8    0.72    0.56
   2   7  -7    0.62    0.49
   2   7  -7   -0.10    0.59
  -2   7   7    0.48    0.44
   2  -7  -7    0.62    0.50
  -2  -7   7    0.56    0.53
   2  -7  -6   -0.04    0.44
  -2   7   6    0.03    0.42
  -2  -7   6    0.11    0.46
   2   7  -6    0.17    0.40
   2   7  -6   -0.04    0.48
  -2  -7   5    2.76    0.51
   2  -7  -5    0.97    0.43
   2   7  -5    2.07    0.46
   2   7  -5    2.36    0.45
  -2   7   5    1.44    0.43
  -2   7   4    3.43    0.45
   2   7  -4    4.62    0.50
   2   7  -4    4.66    0.49
  -2  -7   4    4.28    0.46
  -2   7   4    4.08    0.34
   2  -7  -4    4.05    0.48
  -2  -7   3   11.84    0.70
  -2   7   3   11.79    0.60
   2   7  -3   11.78    0.75
   2  -7  -3   10.56    0.73
   2   7  -3   10.93    0.75
   2   7  -2    3.04    0.37
   2  -7  -2    3.64    0.42
   2   7  -2    3.01    0.37
  -2  -7   2    3.19    0.35
  -2   7   2    3.54    0.42
  -2   7   2    3.03    0.28
  -2  -7   1  104.86    4.35
  -2   7   1  100.69    4.61
  -2   7   1  105.11    4.48
   2   7  -1  105.14    4.52
   2  -7  -1  101.07    4.37
   2   7  -1  102.48    4.60
  -2  -7   0    0.21    0.26
   2   7   0   -0.13    0.23
   2  -7   0    0.05    0.27
  -2   7   0    0.30    0.18
   2   7   0   -0.17    0.25
  -2   7   0   -0.15    0.24
  -2  -7  -1    0.05    0.30
   2   7   1   -0.06    0.22
  -2   7  -1    0.50    0.28
   2   7   1    0.20    0.30
   2  -7   1   -0.30    0.28
   2  -7   2    6.30    0.50
  -2  -7  -2    4.70    0.46
  -2   7  -2    5.77    0.48
   2   7   2    5.22    0.49
  -2   7  -3    1.37    0.32
   2  -7   3    1.24    0.37
   2   7   3    1.12    0.39
  -2  -7  -3    1.04    0.37
  -2   7  -4   -0.04    0.32
   2  -7   4    0.06    0.25
   2   7   4   -0.13    0.35
  -2  -7  -4    0.12    0.38
   2  -7   4   -0.12    0.38
   2   7   5    4.95    0.58
   2  -7   5    5.69    0.56
  -2   7  -5    4.99    0.56
  -2  -7  -5    4.37    0.57
   2   7   6    1.65    0.49
  -2  -7  -6    0.13    0.46
   2  -7   6    0.87    0.51
  -2   7  -6    2.31    0.48
  -2   7  -7    1.66    0.55
   2  -7   7    1.42    0.55
   2   7   7    1.08    0.48
  -2  -7  -7    2.10    0.56
  -2   8   7    2.22    0.53
  -2  -8   7    2.93    0.60
   2   8  -7    3.48    0.59
   2  -8  -7    1.72    0.53
  -2  -8   6    7.74    0.68
   2   8  -6    7.02    0.67
   2  -8  -6    6.50    0.67
  -2   8   6    6.84    0.66
   2   8  -6    7.35    0.75
  -2  -8   5   12.68    0.84
   2  -8  -5   14.29    0.90
  -2   8   5   12.83    0.88
   2   8  -5   13.76    0.91
   2   8  -5   12.78    0.83
   2  -8  -4    5.42    0.55
   2   8  -4    5.86    0.55
  -2   8   4    5.82    0.55
  -2  -8   4    5.65    0.51
   2   8  -4    6.57    0.57
  -2   8   4    4.80    0.39
   2   8  -3    2.25    0.39
  -2   8   3    2.38    0.27
   2  -8  -3    2.27    0.39
  -2  -8   3    2.27    0.36
  -2   8   3    2.06    0.39
   2   8  -3    1.37    0.37
   2   8  -2   31.75    1.53
  -2   8   2   29.87    1.55
   2  -8  -2   31.73    1.50
  -2  -8   2   32.44    1.44
   2   8  -2   33.73    1.54
  -2   8   2   32.15    1.46
   2   8  -1   17.47    0.93
  -2   8   1   17.40    0.91
   2  -8  -1   17.19    0.93
   2   8  -1   18.25    0.90
  -2  -8   1   16.55    0.88
  -2   8   1   18.29    0.89
   2   8   0   85.56    3.78
  -2   8   0   84.46    3.75
  -2  -8   0   87.29    3.60
   2  -8   0   80.66    3.60
  -2   8   0   83.75    3.70
   2   8   0   84.17    3.70
   2  -8   1   15.59    0.84
   2   8   1   15.05    0.79
  -2   8  -1   16.26    0.85
  -2  -8  -1   15.54    0.85
   2   8   1   15.80    0.85
  -2  -8  -2   13.00    0.79
   2   8   2   13.57    0.78
  -2  -8  -2   13.17    0.61
  -2   8  -2   12.74    0.74
   2  -8   2   12.66    0.76
  -2   8  -3    1.99    0.36
   2  -8   3    2.10    0.40
   2   8   3    1.11    0.38
  -2  -8  -3    1.80    0.39
   2  -8   4    3.82    0.48
  -2  -8  -4    3.39    0.49
  -2   8  -4    3.15    0.44
   2   8   4    3.13    0.48
   2  -8   4    3.28    0.33
   2  -8   5   -0.35    0.46
  -2  -8  -5    0.17    0.44
  -2   8  -5    0.81    0.43
   2   8   5    0.33    0.44
  -2  -8  -6    7.65    0.70
   2  -8   6    7.18    0.69
   2   8   6    7.46    0.68
  -2   8  -6    9.35    0.72
   2   8   7    0.41    0.49
  -2  -8  -7    0.51    0.50
  -2   8  -7    0.08    0.48
   2  -8   7    0.25    0.48
   2   9  -7    0.51    0.46
   2  -9  -7    0.87    0.52
  -2   9   7    0.17    0.45
  -2  -9   7   -0.66    0.52
   2  -9  -6    1.43    0.53
  -2   9   6    2.37    0.51
  -2  -9   6    2.72    0.53
   2   9  -6    2.79    0.59
   2   9  -6    2.63    0.51
  -2  -9   5   26.27    1.27
   2   9  -5   24.29    1.32
  -2   9   5   23.71    1.31
   2  -9  -5   22.14    1.31
   2   9  -5   24.36    1.35
  -2   9   4    4.26    0.52
   2   9  -4    5.09    0.55
   2   9  -4    5.56    0.57
   2  -9  -4    6.15    0.56
  -2  -9   4    5.45    0.52
   2   9  -3  101.26    4.57
  -2   9   3  104.35    4.46
   2  -9  -3  102.74    4.43
  -2  -9   3  103.12    4.37
  -2   9   3  100.78    4.67
   2   9  -3  104.50    4.66
  -2  -9   2    1.63    0.33
   2   9  -2    2.70    0.37
   2  -9  -2    1.55    0.37
  -2   9   2    2.27    0.30
   2   9  -2    1.79    0.37
  -2   9   2    1.98    0.36
   2  -9  -1   31.12    1.46
   2   9  -1   30.18    1.48
  -2   9   1   30.55    1.49
   2   9  -1   30.75    1.47
  -2   9   1   32.62    1.47
  -2  -9   1   32.11    1.43
  -2   9   0   94.49    4.09
  -2   9   0   99.35    4.15
   2  -9   0   88.11    3.97
   2   9   0   92.40    4.17
  -2  -9   0   92.23    3.97
   2   9   0   91.50    4.08
   2   9   1  255.82   11.66
  -2  -9  -1  279.76   11.38
  -2   9  -1  280.94   11.70
   2   9   1  273.52   12.03
   2  -9   1  269.51   11.35
   2  -9   2   49.59    2.16
  -2  -9  -2   50.46    2.20
  -2   9  -2   49.35    2.25
   2   9   2   45.90    2.28
   2   9   2   49.95    2.15
  -2   9  -3   49.90    2.21
   2  -9   3   47.14    2.10
   2   9   3   44.31    2.21
  -2  -9  -3   46.40    2.14
   2  -9   4    5.13    0.52
   2   9   4    5.01    0.55
  -2  -9  -4    4.62    0.54
  -2   9  -4    4.00    0.50
  -2  -9  -5    8.47    0.74
   2   9   5    9.90    0.79
  -2   9  -5    9.23    0.73
   2  -9   5    8.67    0.70
  -2   9  -6    7.93    0.72
  -2  -9  -6    7.58    0.70
   2   9   6    7.68    0.72
   2  -9   6    8.04    0.71
   2  -9   7   15.38    1.01
  -2  -9  -7   12.27    0.98
   2   9   7   14.34    1.00
  -2   9  -7   14.94    1.01
   2  10  -7    0.16    0.47
  -2  10   7   -0.59    0.45
   2 -10  -7   -0.11    0.50
   2  10  -6    0.63    0.45
  -2  10   6    0.82    0.47
   2 -10  -6    0.58    0.50
  -2 -10   6    1.15    0.51
  -2 -10   5    4.85    0.57
   2 -10  -5    3.77    0.57
  -2  10   5    3.91    0.57
   2  10  -5    4.73    0.56
   2  10  -5    5.00    0.59
   2  10  -4    1.03    0.43
  -2 -10   4    1.56    0.40
   2  10  -4    0.78    0.40
  -2  10   4    1.14    0.42
   2 -10  -4    0.86    0.42
  -2 -10   3    5.53    0.47
   2 -10  -3    6.15    0.56
  -2  10   3    5.88    0.46
  -2  10   3    6.09    0.56
   2  10  -3    6.91    0.56
   2  10  -3    5.90    0.55
  -2  10   2    3.28    0.35
  -2  10   2    2.52    0.38
   2  10  -2    3.21    0.41
   2 -10  -2    3.11    0.42
  -2 -10   2    3.15    0.38
   2  10  -2    3.54    0.38
  -2 -10   1    6.73    0.49
   2 -10  -1    5.89    0.50
  -2  10   1    5.81    0.46
   2  10  -1    6.51    0.46
  -2  10   1    6.00    0.45
   2  10  -1    6.06    0.49
  -2  10   0    1.63    0.25
   2  10   0    1.02    0.29
  -2 -10   0    1.30    0.36
   2 -10   0    1.52    0.35
  -2  10   0    1.18    0.30
   2  10   0    0.78    0.30
   2  10   1    1.98    0.31
   2 -10   1    1.45    0.37
  -2 -10  -1    2.21    0.40
   2  10   1    1.66    0.32
  -2  10  -1    2.10    0.36
  -2 -10  -2    6.49    0.53
   2  10   2    5.48    0.41
   2  10   2    5.57    0.49
  -2  10  -2    4.91    0.51
   2 -10   2    6.77    0.50
   2 -10   3   47.08    2.13
   2  10   3   48.16    2.26
  -2  10  -3   46.98    2.23
  -2 -10  -3   47.43    2.18
  -2 -10  -4   -0.01    0.41
  -2  10  -4    0.59    0.39
   2  10   4    0.62    0.44
   2 -10   4    0.80    0.41
   2 -10   5    2.83    0.51
   2  10   5    2.97    0.56
  -2 -10  -5    3.67    0.57
  -2  10  -5    2.70    0.50
  -2  10  -6    0.37    0.45
   2 -10   6    0.45    0.46
   2  10   6    0.60    0.50
  -2 -10  -6    0.67    0.49
   2  10   7   -0.01    0.51
   2 -10   7   -0.10    0.50
  -2 -10  -7    0.22    0.47
  -2  10  -7    0.57    0.49
  -2  11   7    0.53    0.50
   2 -11  -7    0.32    0.53
   2  11  -7    0.49    0.47
  -2  11   6   -0.02    0.46
   2 -11  -6    0.09    0.52
   2  11  -6    0.32    0.45
  -2 -11   6   -0.12    0.49
  -2  11   5    1.62    0.47
   2 -11  -5    1.84    0.52
   2  11  -5    2.14    0.49
  -2 -11   5    1.90    0.48
  -2  11   4   39.49    1.95
   2 -11  -4   38.86    1.89
   2  11  -4   38.11    1.95
  -2 -11   4   39.52    1.82
   2  11  -4   41.79    1.94
   2  11  -3    0.55    0.36
  -2  11   3    0.49    0.27
  -2 -11   3    0.48    0.34
   2 -11  -3    0.70    0.40
  -2  11   3    1.04    0.39
   2  11  -3    0.61    0.32
   2  11  -2    2.82    0.39
  -2  11   2    2.71    0.36
  -2  11   2    2.58    0.40
   2 -11  -2    3.41    0.44
  -2 -11   2    2.67    0.37
   2  11  -2    2.90    0.40
   2 -11  -1   20.36    1.07
  -2 -11   1   21.93    1.05
   2  11  -1   19.87    1.08
   2  11  -1   21.65    1.05
  -2  11   1   20.67    1.06
  -2  11   1   21.28    1.06
  -2  11   0   22.63    1.07
   2 -11   0   19.28    1.03
   2  11   0   20.78    1.05
  -2 -11   0   20.36    1.05
  -2  11   0   21.47    1.00
   2  11   0   18.87    1.03
  -2  11  -1   18.81    1.08
   2  11   1   22.52    1.08
  -2 -11  -1   21.40    1.10
   2 -11   1   20.98    1.06
   2  11   1   20.80    1.04
   2 -11   2   61.62    2.72
   2  11   2   62.21    2.75
  -2 -11  -2   64.31    2.77
   2  11   2   62.41    2.87
  -2  11  -2   61.09    2.85
   2  11   3    5.20    0.52
  -2 -11  -3    4.40    0.53
   2 -11   3    5.19    0.50
  -2  11  -3    4.87    0.53
   2  11   4    0.13    0.44
  -2 -11  -4   -0.14    0.44
   2 -11   4    0.24    0.43
  -2  11  -4    0.15    0.40
   2  11   5    2.68    0.56
  -2 -11  -5    3.60    0.58
   2 -11   5    2.67    0.51
  -2  11  -5    3.25    0.51
   2 -11   6    1.59    0.49
   2  11   6    0.39    0.52
  -2 -11  -6    1.41    0.50
  -2  11  -6    0.50    0.46
  -2  11  -7    0.03    0.50
   2 -11   7    0.46    0.49
   2  11   7    0.11    0.54
  -2 -11  -7    0.10    0.50
  -2  12   7   -0.02    0.49
   2 -12  -7    0.50    0.54
   2  12  -7   -0.01    0.45
  -2  12   6    0.34    0.47
   2 -12  -6    0.84    0.54
   2  12  -6    1.16    0.46
  -2 -12   6   -0.11    0.51
  -2 -12   5    2.76    0.52
   2 -12  -5    2.93    0.57
   2  12  -5    2.75    0.51
  -2  12   5    2.43    0.54
   2 -12  -4    7.03    0.64
  -2 -12   4    4.47    0.54
  -2  12   4    5.88    0.62
   2  12  -4    6.97    0.63
   2  12  -4    5.69    0.60
  -2  12   3   30.16    1.44
   2  12  -3   28.09    1.52
   2  12  -3   31.90    1.52
  -2  12   3   29.58    1.53
  -2 -12   3   29.05    1.42
   2 -12  -3   31.94    1.51
  -2 -12   2    2.15    0.37
  -2  12   2    1.81    0.35
  -2  12   2    0.96    0.35
   2 -12  -2    1.16    0.40
   2  12  -2    2.25    0.36
   2  12  -2    1.62    0.37
   2  12  -1    0.38    0.33
  -2  12   1    0.61    0.30
   2  12  -1    0.88    0.29
   2 -12  -1    0.02    0.34
  -2  12   1    0.47    0.31
  -2 -12   1    0.53    0.33
  -2  12   0   10.51    0.69
   2  12   0   10.49    0.67
   2 -12   0   10.17    0.71
  -2 -12   0    9.71    0.69
   2  12   0   11.16    0.65
  -2  12   0   11.55    0.61
   2 -12   1    4.58    0.48
  -2 -12  -1    5.34    0.51
  -2  12  -1    4.92    0.35
  -2  12  -1    5.96    0.49
   2  12   1    5.73    0.45
   2  12   1    4.45    0.42
  -2  12  -2    0.03    0.32
   2  12   2   -0.06    0.27
   2 -12   2    0.18    0.34
   2  12   2    0.14    0.31
  -2 -12  -2    0.35    0.38
  -2  12  -3   24.95    1.27
   2 -12   3   22.05    1.18
   2  12   3   23.30    1.25
  -2 -12  -3   23.28    1.25
   2 -12   4    0.29    0.42
  -2  12  -4    0.23    0.39
  -2 -12  -4    0.29    0.44
   2  12   4   -0.21    0.46
  -2  12  -5    0.75    0.44
   2 -12   5    1.39    0.48
  -2 -12  -5    0.52    0.48
   2  12   5    0.52    0.50
   2  12   6    4.34    0.62
  -2  12  -6    4.98    0.64
   2 -12   6    4.42    0.59
  -2 -12  -6    5.32    0.65
   2  12   7    0.90    0.55
   2 -12   7    1.44    0.54
  -2 -12  -7    1.82    0.55
  -2  12  -7    1.49    0.54
   2 -13  -7    0.22    0.57
   2  13  -7    0.09    0.47
  -2  13   6    1.04    0.49
   2 -13  -6    0.99    0.58
  -2 -13   6    0.92    0.54
   2  13  -6    0.34    0.44
   2 -13  -5    3.05    0.57
  -2  13   5    3.33    0.56
   2  13  -5    3.43    0.54
  -2 -13   5    2.39    0.52
   2  13  -4    2.16    0.46
   2 -13  -4    1.87    0.51
  -2  13   4    1.76    0.49
  -2 -13   4    2.07    0.45
   2  13  -3   26.66    1.37
   2 -13  -3   25.01    1.34
  -2  13   3   25.65    1.35
  -2 -13   3   26.04    1.28
   2  13  -3   25.64    1.34
   2  13  -2    1.27    0.37
  -2 -13   2    1.85    0.38
  -2  13   2    1.83    0.41
   2 -13  -2    0.84    0.41
   2  13  -2    1.43    0.35
  -2  13   2    1.73    0.35
  -2  13   1    1.75    0.34
   2  13  -1    1.52    0.32
   2  13  -1    1.59    0.35
   2 -13  -1    1.57    0.41
  -2  13   1    1.63    0.34
  -2 -13   1    1.15    0.34
  -2 -13   0   24.65    1.26
   2  13   0   26.01    1.30
  -2  13   0   28.09    1.25
  -2  13   0   27.18    1.32
   2 -13   0   25.13    1.27
   2  13   0   24.84    1.28
  -2 -13  -1   17.53    0.99
   2  13   1   16.94    0.94
   2  13   1   18.39    0.96
  -2  13  -1   18.99    1.01
   2 -13   1   17.28    0.96
   2  13   2   -0.05    0.34
  -2  13  -2   -0.05    0.32
   2 -13   2   -0.13    0.36
  -2 -13  -2    0.16    0.38
  -2 -13  -3   30.44    1.49
   2 -13   3   29.05    1.41
  -2  13  -3   29.33    1.50
   2  13   3   27.79    1.48
  -2  13  -4    0.05    0.34
   2  13   4   -0.45    0.47
  -2 -13  -4   -0.15    0.45
   2 -13   4    0.85    0.47
   2  13   5    0.31    0.52
  -2  13  -5    1.19    0.46
  -2 -13  -5    1.47    0.56
   2 -13   5    1.61    0.48
  -2 -13  -6    0.29    0.51
   2  13   6    0.23    0.52
  -2  13  -6    0.42    0.49
   2 -13   6    0.31    0.49
   2 -14  -6    2.98    0.64
  -2 -14   6    2.21    0.56
  -2  14   6    1.18    0.52
   2  14  -6    1.60    0.51
  -2 -14   5   10.63    0.76
   2 -14  -5    8.90    0.79
   2  14  -5    9.39    0.79
  -2  14   5   10.05    0.81
   2 -14  -4    1.02    0.47
  -2 -14   4    0.50    0.42
  -2  14   4    0.47    0.46
   2  14  -4    0.11    0.41
   2  14  -3    0.87    0.41
   2  14  -3    0.17    0.39
  -2 -14   3    0.88    0.41
  -2  14   3    0.39    0.41
   2 -14  -3    0.92    0.44
  -2  14   2    3.06    0.46
   2  14  -2    2.51    0.42
   2 -14  -2    2.95    0.47
  -2 -14   2    2.10    0.41
  -2  14   2    2.61    0.42
   2  14  -2    3.16    0.42
  -2  14   1   42.74    1.96
   2  14  -1   40.92    1.97
  -2 -14   1   39.57    1.90
   2  14  -1   41.57    1.95
  -2  14   1   44.17    1.97
   2 -14  -1   39.30    1.92
   2 -14   0    2.62    0.45
  -2  14   0    2.77    0.45
   2  14   0    2.59    0.40
   2  14   0    3.32    0.39
  -2 -14   0    3.74    0.45
  -2  14   0    2.73    0.32
  -2  14  -1   78.13    3.40
   2 -14   1   76.98    3.27
   2  14   1   74.21    3.34
   2  14   1   69.20    3.40
  -2 -14  -1   75.81    3.29
   2 -14   2    0.15    0.41
   2  14   2   -0.03    0.35
  -2 -14  -2    0.24    0.42
  -2  14  -2   -0.09    0.30
  -2 -14  -3    0.03    0.45
   2 -14   3   -0.16    0.41
   2  14   3    1.06    0.47
  -2  14  -3   -0.29    0.39
   2 -14   4    2.42    0.50
   2  14   4    3.03    0.54
  -2  14  -4    2.84    0.47
  -2 -14  -4    3.24    0.56
  -2  14  -5   26.98    1.41
  -2 -14  -5   25.09    1.43
   2 -14   5   24.84    1.33
   2  14   5   25.75    1.45
   2 -14   6    2.28    0.53
   2  14   6    1.90    0.60
  -2 -14  -6    2.88    0.61
  -2  14  -6    2.39    0.56
  -2 -15   6   -0.27    0.51
   2  15  -6   -0.13    0.46
  -2  15   6    0.71    0.49
   2 -15  -6    0.48    0.57
  -2 -15   5    6.63    0.66
   2  15  -5    7.07    0.70
  -2  15   5    6.07    0.67
   2 -15  -5    6.37    0.71
   2  15  -4   13.19    0.92
  -2  15   4   13.18    0.92
   2 -15  -4   13.72    0.93
  -2 -15   4   14.18    0.89
  -2 -15   3   41.54    1.86
   2  15  -3   40.93    1.97
   2 -15  -3   40.61    1.93
  -2  15   3   36.23    1.94
   2  15  -2    0.72    0.35
  -2  15   2    0.19    0.36
   2 -15  -2   -0.25    0.41
  -2  15   2    0.12    0.39
  -2 -15   2   -0.30    0.37
   2  15  -2    0.55    0.38
  -2 -15   1    8.85    0.66
   2  15  -1    9.25    0.68
   2 -15  -1    7.74    0.66
   2  15  -1    8.42    0.62
  -2  15   1    9.22    0.65
  -2  15   1    8.86    0.67
   2 -15   0    8.07    0.62
  -2 -15   0    7.28    0.61
   2  15   0    6.87    0.56
  -2  15   0    8.27    0.65
  -2  15   0    7.54    0.53
   2  15   0    7.60    0.59
  -2 -15  -1    3.34    0.48
  -2  15  -1    1.88    0.43
   2  15   1    2.75    0.43
   2  15   1    3.36    0.44
   2 -15   1    3.33    0.48
  -2  15  -2   55.18    2.44
  -2 -15  -2   49.84    2.35
   2 -15   2   51.42    2.31
   2  15   2   47.98    2.40
  -2  15  -3    0.40    0.45
   2  15   3    0.08    0.40
   2 -15   3    0.33    0.44
  -2 -15  -3   -0.08    0.45
   2 -15   4    2.25    0.53
  -2 -15  -4    2.94    0.58
  -2  15  -4    2.13    0.51
   2  15   4    1.95    0.56
  -2  15  -5    1.87    0.50
  -2 -15  -5    2.08    0.58
   2 -15   5    1.09    0.50
   2  15   5    1.80    0.56
   2 -15   6    8.62    0.75
  -2 -15  -6    7.84    0.80
  -2  15  -6   10.51    0.83
   2  15   6    8.39    0.82
   2  16  -6    0.08    0.48
   2 -16  -6    0.54    0.57
  -2  16   6   -0.38    0.51
  -2 -16   5    2.49    0.58
   2 -16  -5    3.84    0.61
  -2  16   5    3.50    0.62
[truncated: 952,097 more chars]
