# Supplementary material for: Structures of five salt forms of di­sulfonated monoazo dyes
Source: Acta Crystallogr C Struct Chem. 2020 Sep 23;76(Pt 10):972–81. doi: 10.1107/S2053229620012735 (PMC7533915; doi:10.1107/S2053229620012735)
Supplement: Supplementary file 2 [file c-76-00972-Isup2.hkl]

data_I                                                                          
_shelx_title ' ED3 at 130K yellow plate ES16  0.6 0.35 0.1'                     
_shelx_refln_list_code          4                                               
_shelx_F_calc_maximum      291.13                                               
_exptl_crystal_F_000       944.00                                               
_reflns_d_resolution_high  0.7950                                               
                                                                                
loop_                                                                           
 _space_group_symop_operation_xyz                                               
 'x, y, z'                                                                      
 '-x, y, -z+1/2'                                                                
 'x+1/2, y+1/2, z'                                                              
 '-x+1/2, y+1/2, -z+1/2'                                                        
 '-x, -y, -z'                                                                   
 'x, -y, z-1/2'                                                                 
 '-x+1/2, -y+1/2, -z'                                                           
 'x+1/2, -y+1/2, z-1/2'                                                         
                                                                                
_cell_length_a    21.2141                                                       
_cell_length_b     5.5370                                                       
_cell_length_c    15.3045                                                       
_cell_angle_alpha  90.000                                                       
_cell_angle_beta   90.310                                                       
_cell_angle_gamma  90.000                                                       
                                                                                
_shelx_F_squared_multiplier     1.000                                           
                                                                                
loop_                                                                           
 _refln_index_h                                                                 
 _refln_index_k                                                                 
 _refln_index_l                                                                 
 _refln_F_squared_calc                                                          
 _refln_F_squared_meas                                                          
 _refln_F_squared_sigma                                                         
 _refln_observed_status                                                         
   2   0   0       2922.99       3094.59        63.63 o                         
   4   0   0      11699.63      11548.01       236.87 o                         
   6   0   0      29490.16      29523.57       603.16 o                         
   8   0   0       1530.33       1805.15        41.64 o                         
  10   0   0      37198.81      36358.89       809.38 o                         
  12   0   0      31153.96      30828.00       659.30 o                         
  14   0   0       4505.42       4221.79       190.89 o                         
  16   0   0       2989.46       2858.56       113.44 o                         
  18   0   0        354.66        406.44        55.97 o                         
  20   0   0        713.68        705.94        69.46 o                         
  22   0   0       7105.50       7872.74       325.98 o                         
  24   0   0       2380.01       2520.08       135.26 o                         
  26   0   0        630.33        738.92       104.27 o                         
   1   1   0       1743.86       1754.79        27.85 o                         
   3   1   0          0.18         81.52        24.99 o                         
   5   1   0         97.51         87.12         9.94 o                         
   7   1   0        664.91        585.81        13.95 o                         
   9   1   0        787.11        917.31        37.06 o                         
  11   1   0       2088.09       2055.89        46.14 o                         
  13   1   0        122.44        114.85        18.64 o                         
  15   1   0        549.31        546.76        29.29 o                         
  17   1   0       1606.24       1492.33        62.48 o                         
  19   1   0         10.98         71.27       108.86 o                         
  21   1   0        812.03        735.44       100.44 o                         
  23   1   0        170.19        167.42        49.23 o                         
  25   1   0         58.26        -19.85       100.44 o                         
   0   2   0      13558.80      13017.12       287.61 o                         
   2   2   0       3170.94       3150.66        54.97 o                         
   4   2   0       1575.79       1458.39        28.41 o                         
   6   2   0       1831.37       1502.07        42.73 o                         
   8   2   0         21.29         30.65        11.66 o                         
  10   2   0       2021.44       1903.94       117.18 o                         
  12   2   0        353.60        361.41        26.01 o                         
  14   2   0          0.03         37.30        22.93 o                         
  16   2   0       5485.80       5265.62       159.99 o                         
  18   2   0        485.65        410.08        35.26 o                         
  20   2   0         97.35        103.39        62.38 o                         
  22   2   0       1941.49       1978.90       139.59 o                         
  24   2   0          1.07        -12.50        66.63 o                         
   1   3   0         85.55        135.72        29.15 o                         
   3   3   0         41.90         50.01        16.66 o                         
   5   3   0      13085.64      13950.94       210.16 o                         
   7   3   0       1930.61       1801.06        34.58 o                         
   9   3   0       3141.16       3124.31        70.76 o                         
  11   3   0          3.58        -32.48        32.48 o                         
  13   3   0        156.21        176.21        24.93 o                         
  15   3   0        558.42        503.67       129.34 o                         
  17   3   0         72.18         19.66        36.09 o                         
  19   3   0          0.01        -19.11        49.22 o                         
  21   3   0          1.09         33.81        42.40 o                         
  23   3   0        624.36        743.04        89.25 o                         
   0   4   0      13294.83      13504.75       349.97 o                         
   2   4   0       3367.13       3301.59       137.42 o                         
   4   4   0       1203.68       1292.10        23.79 o                         
   6   4   0       2045.56       2004.69        44.58 o                         
   8   4   0        109.12        111.73        19.82 o                         
  10   4   0       3659.99       3785.94       109.85 o                         
  12   4   0      12611.61      12515.46       265.37 o                         
  14   4   0        477.33        379.76        34.05 o                         
  16   4   0         21.74         48.76        46.88 o                         
  18   4   0       1119.00       1093.93        74.33 o                         
  20   4   0       1335.99       1507.40        86.02 o                         
   1   5   0        432.37        455.51        17.70 o                         
   3   5   0         47.26         34.92        17.78 o                         
   5   5   0       1487.73       1402.46        67.13 o                         
   7   5   0        793.17        788.58        33.19 o                         
   9   5   0         17.00         70.56        31.98 o                         
  11   5   0        484.78        466.83        40.36 o                         
  13   5   0         42.49         37.71        38.90 o                         
  15   5   0        318.13        247.64        46.76 o                         
  17   5   0        568.22        484.16        55.12 o                         
   0   6   0         57.84          3.33        95.45 o                         
   2   6   0        571.79        667.46        67.46 o                         
   4   6   0       3268.00       3401.42       147.58 o                         
   6   6   0       1428.19       1465.51       103.11 o                         
   8   6   0        185.81        216.65        45.52 o                         
  10   6   0        356.37        306.45        59.14 o                         
  12   6   0        616.55        526.65       109.85 o                         
 -25   1   1        167.58        287.21        79.37 o                         
 -23   1   1       1721.37       1904.21       101.92 o                         
 -21   1   1       2510.34       2641.80       100.74 o                         
 -19   1   1        214.28        263.46        41.10 o                         
 -17   1   1       2684.37       2709.19        82.73 o                         
 -15   1   1       4443.58       3824.19       217.13 o                         
 -13   1   1        117.31         69.82        23.49 o                         
 -11   1   1       6975.24       7272.38       110.00 o                         
  -9   1   1       2533.42       2593.33        79.04 o                         
  -7   1   1       2063.99       1903.63        42.73 o                         
  -5   1   1      28784.05      28342.62       432.23 o                         
  -3   1   1       3346.21       3528.68        70.29 o                         
  -1   1   1      21748.21      21760.41       364.41 o                         
   1   1   1       4779.98       4698.61        75.21 o                         
   3   1   1      10711.24      10879.85       195.64 o                         
   5   1   1      41053.98      41636.01       599.67 o                         
   7   1   1      50173.34      53181.37       758.40 o                         
   9   1   1       1916.57       2337.19        45.39 o                         
  11   1   1        776.53        820.07        21.93 o                         
  13   1   1        271.26        309.95        29.07 o                         
  15   1   1       4276.80       4194.01       109.46 o                         
  17   1   1       2436.13       2306.26        81.81 o                         
  19   1   1        505.67        540.70        44.89 o                         
  21   1   1         12.01        -44.23        44.23 o                         
  23   1   1       1096.15       1123.90        63.78 o                         
  25   1   1       1455.26       1502.42       107.67 o                         
 -24   2   1        167.40        188.17        64.21 o                         
 -22   2   1         57.13         86.28        48.98 o                         
 -20   2   1         27.70         31.16        71.54 o                         
 -18   2   1        435.61        373.02        35.48 o                         
 -16   2   1       1039.92        824.80        42.97 o                         
 -14   2   1        759.55        717.10        33.03 o                         
 -12   2   1        121.16        113.59        19.02 o                         
 -10   2   1         19.38          7.16        26.65 o                         
  -8   2   1       2184.36       2308.08        68.79 o                         
  -6   2   1          0.03          9.91        18.24 o                         
  -4   2   1       2161.34       2237.03        36.18 o                         
  -2   2   1       4164.97       4323.17        74.48 o                         
   0   2   1       2986.82       3188.89        50.80 o                         
   2   2   1       7900.91       8136.82       154.66 o                         
   4   2   1        906.08        985.59        20.84 o                         
   6   2   1        290.32        282.36        35.65 o                         
   8   2   1       1313.41       1473.84        47.14 o                         
  10   2   1         27.92         70.66        32.57 o                         
  12   2   1       4622.96       4314.97       111.95 o                         
  14   2   1          8.15         -4.14        26.28 o                         
  16   2   1       2441.55       2409.21        80.63 o                         
  18   2   1       1424.59       1310.99        51.14 o                         
  20   2   1        173.51        160.59        42.98 o                         
  22   2   1         44.54         36.89        44.71 o                         
  24   2   1         10.71        -62.15        84.08 o                         
 -23   3   1        207.31        319.49       110.94 o                         
 -21   3   1        957.46        926.40       147.25 o                         
 -19   3   1        159.10        181.50        72.54 o                         
 -17   3   1       1070.07       1135.73        51.21 o                         
 -15   3   1       4071.35       3691.34        92.59 o                         
 -13   3   1         71.67        106.22        27.78 o                         
 -11   3   1        207.00        183.11        40.64 o                         
  -9   3   1        103.10         98.52        41.73 o                         
  -7   3   1        598.78        539.02        18.91 o                         
  -5   3   1       5757.89       5824.03        92.16 o                         
  -3   3   1         45.38         44.79         9.99 o                         
  -1   3   1         63.70         51.15        23.15 o                         
   1   3   1       1861.55       1834.84        37.10 o                         
   3   3   1       4692.42       5085.52        79.55 o                         
   5   3   1       2655.51       2401.88        43.25 o                         
   7   3   1       1613.35       1397.17        54.64 o                         
   9   3   1         17.92         32.08        16.93 o                         
  11   3   1       1565.17       1529.89        46.66 o                         
  13   3   1        470.61        486.45        39.48 o                         
  15   3   1       2251.50       2189.84        95.03 o                         
  17   3   1        827.74        876.54        47.86 o                         
  19   3   1         27.57        -17.11        40.73 o                         
  21   3   1        306.94        234.38        57.05 o                         
  23   3   1        201.94        255.86        65.77 o                         
 -20   4   1          8.50        108.00        58.16 o                         
 -18   4   1         66.79         56.43        49.71 o                         
 -16   4   1       1136.18       1134.18        66.91 o                         
 -14   4   1        156.19        265.97       103.11 o                         
 -12   4   1       2600.67       2549.36        66.77 o                         
 -10   4   1         99.49         86.22        25.07 o                         
  -8   4   1        313.59        303.81        20.13 o                         
  -6   4   1        428.56        382.44        20.35 o                         
  -4   4   1         72.38         77.34        11.48 o                         
  -2   4   1         43.68         36.05         8.81 o                         
   0   4   1         22.54         31.89         9.07 o                         
   2   4   1          6.56         25.35        10.27 o                         
   4   4   1         21.63         10.08        11.90 o                         
   6   4   1          1.19         11.26        15.74 o                         
   8   4   1         70.99         71.82        18.00 o                         
  10   4   1        418.65        421.16        26.47 o                         
  12   4   1        736.39        759.39        39.15 o                         
  14   4   1        191.67        186.39        35.21 o                         
  16   4   1        808.23        836.81        57.25 o                         
  18   4   1          2.54         34.99        54.81 o                         
  20   4   1          0.13        -56.66        57.27 o                         
 -17   5   1       1737.13       1963.59       143.92 o                         
 -15   5   1       1477.23       1343.60        84.29 o                         
 -13   5   1        797.53        639.10       114.85 o                         
 -11   5   1        863.22        834.14        96.11 o                         
  -9   5   1          3.27          9.50        52.47 o                         
  -7   5   1       2950.25       2892.89        70.58 o                         
  -5   5   1       3012.00       2830.24       112.44 o                         
  -3   5   1         84.03         74.52        21.55 o                         
  -1   5   1       1724.88       1823.66       111.19 o                         
   1   5   1       2714.88       2878.77       173.24 o                         
   3   5   1       1294.50       1373.57        34.21 o                         
   5   5   1        668.12        651.09        39.56 o                         
   7   5   1       1279.39       1246.39        38.75 o                         
   9   5   1        853.89        800.93        37.62 o                         
  11   5   1       3100.62       3038.06        98.15 o                         
  13   5   1          2.30         43.20        38.48 o                         
  15   5   1        243.32        177.25        50.27 o                         
  17   5   1       1185.94       1102.30        83.70 o                         
 -12   6   1         51.17        113.37        52.57 o                         
 -10   6   1          2.87         68.64        41.74 o                         
  -8   6   1        315.41        245.06        43.25 o                         
  -6   6   1         46.64         -8.94        55.89 o                         
  -4   6   1        564.80        620.56        38.67 o                         
  -2   6   1        147.31        126.93        41.31 o                         
   0   6   1        366.18        399.94        42.48 o                         
   2   6   1        746.71        816.21        67.63 o                         
   4   6   1         91.25        116.93        63.63 o                         
   6   6   1        604.34        858.68        81.29 o                         
   8   6   1        468.66        503.88       115.44 o                         
  10   6   1          9.23         33.15        91.12 o                         
  12   6   1          0.01         -7.52        66.55 o                         
 -26   0   2         31.37         -3.33        78.62 o                         
 -24   0   2       3572.93       3772.88       235.70 o                         
 -22   0   2       1169.60       1106.38        92.28 o                         
 -20   0   2       1169.08       1220.48       102.61 o                         
 -18   0   2       2630.76       2544.74       115.27 o                         
 -16   0   2       9882.69       9214.65       297.83 o                         
 -14   0   2         53.93        -29.98        41.48 o                         
 -12   0   2       3862.31       3487.71        96.45 o                         
 -10   0   2        476.41        609.66        26.15 o                         
  -8   0   2       5748.19       5657.82       116.60 o                         
  -6   0   2      12567.81      12854.94       314.66 o                         
  -4   0   2      10014.88      10603.21       260.52 o                         
  -2   0   2      30378.75      29397.47       881.67 o                         
   0   0   2       6352.08       6115.06       140.42 o                         
   2   0   2        463.48        494.72        12.66 o                         
   4   0   2      30958.57      31172.98       720.59 o                         
   6   0   2       8388.02       9027.59       178.40 o                         
   8   0   2       6568.73       7137.49       144.75 o                         
  10   0   2      34274.44      36780.32       626.15 o                         
  12   0   2       3622.43       3330.46       103.61 o                         
  14   0   2       1454.84       1629.25        69.13 o                         
  16   0   2        286.26        364.79        38.98 o                         
  18   0   2        125.19        116.93        37.98 o                         
  20   0   2        644.01        677.95        89.28 o                         
  22   0   2        843.73        995.27        87.62 o                         
  24   0   2          3.18       -114.94       114.94 o                         
  26   0   2        357.92        357.13        90.95 o                         
 -25   1   2          0.48        125.57        54.64 o                         
 -23   1   2         71.23         79.31        45.62 o                         
 -21   1   2        106.41         71.54        39.93 o                         
 -19   1   2        669.18        731.43        45.99 o                         
 -17   1   2        452.66        407.52        49.47 o                         
 -15   1   2       3815.42       3773.53       142.59 o                         
 -13   1   2        189.88        173.42        26.02 o                         
 -11   1   2       1272.85       1270.36        33.92 o                         
  -9   1   2        231.08        286.25        14.24 o                         
  -7   1   2       1643.15       1946.49        33.10 o                         
  -5   1   2         74.77         12.10        18.32 o                         
  -3   1   2       1693.47       1657.40        28.21 o                         
  -1   1   2        225.54        325.54        31.40 o                         
   1   1   2       4663.64       4663.82        66.65 o                         
   3   1   2        360.06        440.26        22.24 o                         
   5   1   2        310.81        276.47        23.07 o                         
   7   1   2       5761.32       5534.14        82.12 o                         
   9   1   2       3333.95       3592.15        51.88 o                         
  11   1   2        703.41        633.61        31.98 o                         
  13   1   2        818.15        704.58        49.72 o                         
  15   1   2        663.60        662.27        33.30 o                         
  17   1   2       1151.20        993.45       109.44 o                         
  19   1   2         58.62         52.56        32.73 o                         
  21   1   2       1610.25       1448.93        57.47 o                         
  23   1   2        194.92        217.38        48.41 o                         
  25   1   2         43.50         -7.79        54.78 o                         
 -24   2   2       1652.93       1635.91        99.05 o                         
 -22   2   2        514.54        464.88        58.72 o                         
 -20   2   2       1974.89       1773.80       196.56 o                         
 -18   2   2          3.34         -6.02        35.06 o                         
 -16   2   2          0.99         28.80        28.26 o                         
 -14   2   2         10.41         19.60        26.65 o                         
 -12   2   2       1340.67       1277.01        35.09 o                         
 -10   2   2         81.86         37.14        44.89 o                         
  -8   2   2       6017.28       6810.88       178.32 o                         
  -6   2   2       3573.69       3485.53       135.09 o                         
  -4   2   2      10024.55       9836.44       182.31 o                         
  -2   2   2       3240.02       2769.77        45.52 o                         
   0   2   2        327.96        198.15        13.33 o                         
   2   2   2        667.09        550.57        12.78 o                         
   4   2   2          2.70         -4.03         8.80 o                         
   6   2   2      13134.95      14772.79       227.59 o                         
   8   2   2       3446.24       3445.91       156.50 o                         
  10   2   2       5873.05       5839.82       236.03 o                         
  12   2   2       2919.58       3014.34        68.73 o                         
  14   2   2        261.96        231.00        34.49 o                         
  16   2   2       3542.85       3433.25       101.39 o                         
  18   2   2       2070.96       2018.00        72.17 o                         
  20   2   2       2954.06       3341.73       138.09 o                         
  22   2   2        581.86        655.89        53.53 o                         
  24   2   2         32.80         -1.29        56.52 o                         
 -23   3   2        128.79        165.61        88.20 o                         
 -21   3   2        748.14        736.69       137.76 o                         
 -19   3   2        201.69        219.47        59.47 o                         
 -17   3   2        343.59        347.47       145.92 o                         
 -15   3   2        609.02        631.58        52.97 o                         
 -13   3   2       1693.45       1679.60        63.55 o                         
 -11   3   2       1728.56       1647.04        54.80 o                         
  -9   3   2       3075.63       3002.69        83.12 o                         
  -7   3   2       3632.13       3634.63        70.87 o                         
  -5   3   2       4240.83       3973.12        89.37 o                         
  -3   3   2       6011.80       6173.11       128.26 o                         
  -1   3   2       3511.53       3669.72        67.58 o                         
   1   3   2       6184.75       6491.94       124.08 o                         
   3   3   2        604.05        772.89        16.80 o                         
   5   3   2       1999.68       2212.68        44.14 o                         
   7   3   2       1435.27       1570.09        31.80 o                         
   9   3   2       1782.98       1875.32        63.46 o                         
  11   3   2        595.60        528.27        35.65 o                         
  13   3   2       2166.68       2199.26        84.62 o                         
  15   3   2          5.21         -5.38        30.98 o                         
  17   3   2        213.33        153.15        71.71 o                         
  19   3   2        142.85        212.27        39.30 o                         
  21   3   2          7.82         41.12        47.81 o                         
  23   3   2        236.23        183.17        69.13 o                         
 -20   4   2        112.51         92.44        70.83 o                         
 -18   4   2        609.30        572.47        62.77 o                         
 -16   4   2        375.28        398.99        43.50 o                         
 -14   4   2        443.90        425.93        35.05 o                         
 -12   4   2       3529.02       3457.12       102.12 o                         
 -10   4   2         66.92         79.80        30.90 o                         
  -8   4   2       1942.67       1825.97        45.13 o                         
  -6   4   2         81.85         81.78        14.07 o                         
  -4   4   2       1393.71       1420.74        36.76 o                         
  -2   4   2       8459.85       8916.89       173.74 o                         
   0   4   2        443.82        440.08        20.16 o                         
   2   4   2        303.45        352.96        19.82 o                         
   4   4   2       2956.45       3067.59        52.05 o                         
   6   4   2       1044.90       1012.49        82.95 o                         
   8   4   2        130.22        143.02        19.14 o                         
  10   4   2       2999.19       2920.39        77.30 o                         
  12   4   2         22.92        -28.18        28.18 o                         
  14   4   2       1480.74       1457.66        75.79 o                         
  16   4   2       1490.52       1625.44        75.71 o                         
  18   4   2        214.54        158.70        60.48 o                         
  20   4   2        673.80        834.64       156.75 o                         
 -17   5   2        358.07        285.46        63.88 o                         
 -15   5   2        513.87        414.77        88.12 o                         
 -13   5   2          8.40        -58.97        58.97 o                         
 -11   5   2       1156.83       1106.89        61.77 o                         
  -9   5   2        252.09        213.09        30.97 o                         
  -7   5   2        676.08        603.63        33.15 o                         
  -5   5   2       2256.47       2151.92        59.25 o                         
  -3   5   2       1430.97       1396.79        44.97 o                         
  -1   5   2        142.01        180.87        22.64 o                         
   1   5   2       3489.53       3564.98       214.96 o                         
   3   5   2        224.26        137.67        28.32 o                         
   5   5   2        468.97        450.49        22.85 o                         
   7   5   2        157.16        146.38        33.98 o                         
   9   5   2          1.04         38.83        33.31 o                         
  11   5   2        971.49        883.48        48.89 o                         
  13   5   2         40.42         16.58        34.38 o                         
  15   5   2         14.02         70.99        43.53 o                         
  17   5   2        118.06        140.16        48.65 o                         
 -12   6   2       1745.83       1636.45       123.60 o                         
 -10   6   2       1727.27       1658.43        86.28 o                         
  -8   6   2         42.96         47.39        71.38 o                         
  -6   6   2          1.57        104.94        43.48 o                         
  -4   6   2        294.15        290.71        48.72 o                         
  -2   6   2       1345.32       1303.34       118.27 o                         
   0   6   2       3043.60       3077.12       166.16 o                         
   2   6   2          6.81         15.33        29.44 o                         
   4   6   2         81.40         16.20        50.80 o                         
   6   6   2        176.06        154.76        47.72 o                         
   8   6   2       1451.15       1448.13       100.35 o                         
  10   6   2        275.02        323.57        63.81 o                         
  12   6   2        344.44        378.32        67.95 o                         
 -25   1   3       1082.18       1076.28        76.68 o                         
 -23   1   3        528.97        480.64        51.06 o                         
 -21   1   3       2658.69       2702.80       110.56 o                         
 -19   1   3        929.04        939.79       102.44 o                         
 -17   1   3       9928.51       9606.56       536.87 o                         
 -15   1   3       1378.12       1190.88        75.87 o                         
 -13   1   3        752.83        708.45        62.55 o                         
 -11   1   3        385.34        317.78        25.40 o                         
  -9   1   3       1849.70       1645.23        82.20 o                         
  -7   1   3       2662.62       2186.00        37.50 o                         
  -5   1   3       8271.11       8674.15       228.21 o                         
  -3   1   3        194.02        121.52         8.24 o                         
  -1   1   3      35727.65      34766.44      1194.50 o                         
   1   1   3      41824.79      42852.18       691.78 o                         
   3   1   3       4354.80       3995.21       119.18 o                         
   5   1   3       3472.93       3519.23        65.38 o                         
   7   1   3       1287.55       1183.52        33.73 o                         
   9   1   3       9196.96       9946.14       143.58 o                         
  11   1   3         92.36         84.61        16.51 o                         
  13   1   3       2552.29       2182.09        56.59 o                         
  15   1   3       4506.35       4267.62       113.40 o                         
  17   1   3         93.85        118.64        35.21 o                         
  19   1   3          7.99        -20.63        35.93 o                         
  21   1   3        166.17        199.28        39.10 o                         
  23   1   3       1609.20       1592.46        77.96 o                         
  25   1   3       1800.31       1783.51       100.98 o                         
 -24   2   3         60.33         62.96        54.35 o                         
 -22   2   3         88.75        129.19        82.70 o                         
 -20   2   3        439.72        407.40        49.09 o                         
 -18   2   3         53.34        -13.30        32.81 o                         
 -16   2   3        750.01        613.33        58.72 o                         
 -14   2   3        119.64        141.92        55.30 o                         
 -12   2   3        377.93        400.48        25.48 o                         
 -10   2   3       1952.63       2056.19        51.01 o                         
  -8   2   3        603.29        717.44        21.90 o                         
  -6   2   3       4324.05       4491.21        69.61 o                         
  -4   2   3       1483.36       1476.11        48.72 o                         
  -2   2   3       1103.24       1026.86        23.57 o                         
   0   2   3       5846.05       5926.47       131.33 o                         
   2   2   3       2087.03       2226.67        38.90 o                         
   4   2   3       4409.47       4597.13       127.93 o                         
   6   2   3       2325.29       2395.32        52.14 o                         
   8   2   3        788.97        799.23        34.73 o                         
  10   2   3          2.70         22.87        17.47 o                         
  12   2   3        296.30        269.43        28.26 o                         
  14   2   3         35.80         10.63        32.45 o                         
  16   2   3         11.05        -32.56        38.48 o                         
  18   2   3        126.81        153.01        36.65 o                         
  20   2   3        243.24        258.96        62.22 o                         
  22   2   3         68.32        138.25        53.70 o                         
  24   2   3         14.36         -9.29        57.13 o                         
 -23   3   3         69.51        124.52        75.20 o                         
 -21   3   3        204.78        364.79        96.61 o                         
 -19   3   3       1260.27       1358.89        75.24 o                         
 -17   3   3        502.22        423.51        91.20 o                         
 -15   3   3         29.16        -41.20        41.73 o                         
 -13   3   3        635.14        527.01        30.64 o                         
 -11   3   3        836.14        751.69        27.42 o                         
  -9   3   3       3559.59       3546.29        74.68 o                         
  -7   3   3       1023.52       1026.91        28.65 o                         
  -5   3   3          7.20         54.52        24.90 o                         
  -3   3   3       3411.70       3345.45        76.53 o                         
  -1   3   3        348.11        423.53        33.73 o                         
   1   3   3      10556.18      11279.77       231.17 o                         
   3   3   3      11782.50      11976.71       194.88 o                         
   5   3   3        429.11        346.92        27.40 o                         
   7   3   3       2561.76       2629.48        49.48 o                         
   9   3   3       1618.75       1542.11        43.39 o                         
  11   3   3         76.42         28.17        25.31 o                         
  13   3   3      10271.23      10016.07       287.51 o                         
  15   3   3       1826.77       1747.45        57.86 o                         
  17   3   3          0.14         44.29        49.97 o                         
  19   3   3        996.30        879.57        56.37 o                         
  21   3   3        789.78        769.55       107.77 o                         
  23   3   3        801.90        780.68        73.42 o                         
 -20   4   3         26.67        207.92        82.54 o                         
 -18   4   3          0.79         77.82        54.65 o                         
 -16   4   3         10.49         52.31        98.86 o                         
 -14   4   3        286.69        303.83        42.85 o                         
 -12   4   3        519.97        575.40        39.51 o                         
 -10   4   3       1730.61       1626.60        49.89 o                         
  -8   4   3         69.75         72.31        30.07 o                         
  -6   4   3          0.02         13.61        11.19 o                         
  -4   4   3          0.80          5.26        19.40 o                         
  -2   4   3       1131.53       1018.24        27.91 o                         
   0   4   3       4380.45       4461.98       196.31 o                         
   2   4   3       4049.53       4037.89        89.46 o                         
   4   4   3        481.01        485.64        17.16 o                         
   6   4   3         12.57         15.07        14.99 o                         
   8   4   3         37.49         63.11        16.96 o                         
  10   4   3          2.45         28.59        27.17 o                         
  12   4   3        396.74        365.42        34.75 o                         
  14   4   3        248.16        233.79        44.91 o                         
  16   4   3          0.18        -42.54        55.80 o                         
  18   4   3         99.83        112.00        50.08 o                         
  20   4   3        274.40        276.41        72.44 o                         
 -17   5   3         78.46        153.09        94.28 o                         
 -15   5   3        136.59        235.63       141.92 o                         
 -13   5   3       2860.61       2820.88       109.25 o                         
 -11   5   3        130.22        174.23        45.27 o                         
  -9   5   3       2491.66       2446.43        98.35 o                         
  -7   5   3       2024.68       1954.38       124.85 o                         
  -5   5   3       3559.75       3648.88       117.68 o                         
  -3   5   3       2144.54       2194.88       124.43 o                         
  -1   5   3          3.96        -35.15        35.15 o                         
   1   5   3        336.70        398.28        27.65 o                         
   3   5   3       3421.01       3798.06       189.73 o                         
   5   5   3       2306.99       2189.77       105.52 o                         
   7   5   3         18.96         25.67        22.09 o                         
   9   5   3        398.71        392.21        49.89 o                         
  11   5   3        122.26         73.51        59.88 o                         
  13   5   3       1638.43       1552.15        67.10 o                         
  15   5   3        675.08        654.14        49.11 o                         
  17   5   3        114.17        113.49        56.85 o                         
 -12   6   3          0.54         16.48       128.84 o                         
 -10   6   3        680.30        690.15        63.11 o                         
  -8   6   3         94.80        125.48        46.06 o                         
  -6   6   3         75.81        123.48        40.81 o                         
  -4   6   3         14.53          3.33        43.64 o                         
  -2   6   3          0.60         17.51        38.23 o                         
   0   6   3        194.49        135.67        34.79 o                         
   2   6   3        638.12        626.55        47.97 o                         
   4   6   3         28.75         36.29        35.18 o                         
   6   6   3        160.09         88.91        37.71 o                         
   8   6   3          6.44        -29.07        42.52 o                         
  10   6   3         55.92         13.85       131.59 o                         
  12   6   3        410.45        288.55        75.46 o                         
 -26   0   4       6314.58       7324.88       398.28 o                         
 -24   0   4       4953.98       5083.81       285.17 o                         
 -22   0   4        471.43        591.67        67.46 o                         
 -20   0   4       1126.33       1052.74       116.60 o                         
 -18   0   4       2240.22       2303.71       101.94 o                         
 -16   0   4       1584.86       1781.00        86.12 o                         
 -14   0   4      32799.80      33059.75      1009.27 o                         
 -12   0   4      24570.95      25426.71       611.82 o                         
 -10   0   4       1486.32       1625.92        55.97 o                         
  -8   0   4       1644.13       1665.73        43.31 o                         
  -6   0   4       3300.41       3458.89        86.45 o                         
  -4   0   4       6041.42       5319.34       125.10 o                         
  -2   0   4      84758.78      81457.71      2888.88 o                         
   0   0   4       1340.25       1493.83        40.98 o                         
   2   0   4       9748.87       9175.51       203.22 o                         
   4   0   4      11120.01      11087.77       223.54 o                         
   6   0   4       3565.91       4355.39        91.62 o                         
   8   0   4      50618.53      50884.23      1160.01 o                         
  10   0   4      10403.00      10394.16       233.04 o                         
  12   0   4       1619.43       1659.07        73.13 o                         
  14   0   4       3010.59       3062.78        99.44 o                         
  16   0   4       1669.93       1619.42        72.29 o                         
  18   0   4       1898.71       1805.15        72.79 o                         
  20   0   4       1408.14       1692.55        93.95 o                         
  22   0   4       2714.94       2644.51       113.27 o                         
  24   0   4        374.57        485.73        82.79 o                         
  26   0   4          0.52       -108.27       133.42 o                         
 -25   1   4        115.55        -66.32       133.26 o                         
 -23   1   4        107.99         74.11        50.59 o                         
 -21   1   4         11.23        -23.88        98.11 o                         
 -19   1   4        446.56        398.30        53.47 o                         
 -17   1   4        318.49        323.02        33.62 o                         
 -15   1   4        157.89        107.67        27.89 o                         
 -13   1   4        604.31        597.61        42.06 o                         
 -11   1   4       1295.09       1264.28       107.19 o                         
  -9   1   4       3856.28       3831.85        66.04 o                         
  -7   1   4       5387.37       5430.72        95.34 o                         
  -5   1   4       2516.33       2876.61        59.22 o                         
  -3   1   4      13837.92      12833.14       182.71 o                         
  -1   1   4       7888.41       8274.81       113.87 o                         
   1   1   4      27680.30      27536.88       416.50 o                         
   3   1   4       2649.29       2455.80       101.69 o                         
   5   1   4       8204.33       7926.03       105.23 o                         
   7   1   4       2143.96       1944.72        33.10 o                         
   9   1   4        802.82        861.18        17.73 o                         
  11   1   4       1487.35       1406.21        71.29 o                         
  13   1   4       1849.29       1915.25        50.62 o                         
  15   1   4       2511.33       2301.54        66.32 o                         
  17   1   4        142.32        130.71        28.71 o                         
  19   1   4        106.83         91.63        47.47 o                         
  21   1   4          7.15         14.94        38.87 o                         
  23   1   4          4.01         33.21        49.34 o                         
  25   1   4        671.74        951.53        84.20 o                         
 -24   2   4        209.24        104.95        84.95 o                         
 -22   2   4         87.54         88.92        48.00 o                         
 -20   2   4       1640.07       1694.96        69.81 o                         
 -18   2   4        865.81        802.72        53.14 o                         
 -16   2   4        416.18        371.59        73.54 o                         
 -14   2   4       2536.66       2413.22        71.26 o                         
 -12   2   4       1500.09       1538.96        83.70 o                         
 -10   2   4       2102.02       2130.07        76.04 o                         
  -8   2   4        944.27        893.10        61.38 o                         
  -6   2   4         22.01         16.65        10.54 o                         
  -4   2   4       3031.73       2885.20        78.96 o                         
  -2   2   4       1233.62       1041.45        22.08 o                         
   0   2   4       3649.62       3859.47        71.43 o                         
   2   2   4      33088.09      34446.82       572.36 o                         
   4   2   4          0.58         38.34         8.44 o                         
   6   2   4       1067.38       1016.24        21.83 o                         
   8   2   4      10809.18      10855.25       272.68 o                         
  10   2   4        717.82        639.14        26.25 o                         
  12   2   4       5788.22       5725.08       154.99 o                         
  14   2   4       8429.90       8512.98       296.40 o                         
  16   2   4          3.36        -22.81        30.44 o                         
  18   2   4        602.39        540.99        57.72 o                         
  20   2   4       1927.69       1961.44        82.29 o                         
  22   2   4          0.65        -23.98        84.95 o                         
  24   2   4       3060.23       3354.93       150.76 o                         
 -23   3   4        685.25        783.89       134.76 o                         
 -21   3   4        161.04         67.96        96.28 o                         
 -19   3   4       2344.43       2381.14       120.23 o                         
 -17   3   4        231.40        229.46        59.81 o                         
 -15   3   4         76.33         61.72        42.02 o                         
 -13   3   4        179.27        131.77        25.80 o                         
 -11   3   4          7.66         39.58        55.05 o                         
  -9   3   4        576.88        595.96        28.08 o                         
  -7   3   4        527.37        575.91        19.37 o                         
  -5   3   4        111.28        113.55        15.74 o                         
  -3   3   4        449.87        466.47        26.59 o                         
  -1   3   4         96.40        150.51        34.06 o                         
   1   3   4         45.34          7.34        51.47 o                         
   3   3   4       2164.46       2125.29        36.27 o                         
   5   3   4         66.67         92.62        15.25 o                         
   7   3   4       1009.25       1007.50        26.31 o                         
   9   3   4        925.60        996.69        33.36 o                         
  11   3   4       7042.05       7064.99       157.91 o                         
  13   3   4       4033.72       4031.07       103.28 o                         
  15   3   4       1306.01       1197.07        87.70 o                         
  17   3   4       3307.79       3290.86       110.78 o                         
  19   3   4        169.42        152.88        93.20 o                         
  21   3   4         61.25         72.45        48.80 o                         
  23   3   4          3.05        -76.83       115.02 o                         
 -20   4   4       1073.53        990.57        81.41 o                         
 -18   4   4         62.85        173.28        58.58 o                         
 -16   4   4          0.10        -22.80        47.48 o                         
 -14   4   4      10976.40      11267.82       430.76 o                         
 -12   4   4       1065.83       1111.61        54.77 o                         
 -10   4   4        129.44         47.35       115.19 o                         
  -8   4   4        770.24        720.65        31.65 o                         
  -6   4   4        369.77        333.13        25.32 o                         
  -4   4   4      12251.72      12647.81       295.55 o                         
  -2   4   4      11720.76      11869.08       272.87 o                         
   0   4   4       2543.82       2407.64        50.84 o                         
   2   4   4        818.82        868.91        23.64 o                         
   4   4   4        521.41        480.36        20.82 o                         
   6   4   4       2504.88       2736.70        47.24 o                         
   8   4   4      10964.49      11237.65       217.40 o                         
  10   4   4       7469.48       7881.50       175.45 o                         
  12   4   4         51.32         81.91        82.54 o                         
  14   4   4        515.93        552.62        40.83 o                         
  16   4   4        105.83        101.04        59.88 o                         
  18   4   4       2209.73       2336.62       115.57 o                         
  20   4   4       3084.44       3334.05       196.30 o                         
 -17   5   4        139.63        219.36       156.08 o                         
 -15   5   4       1348.16       1376.78       106.19 o                         
 -13   5   4          7.43        -43.56        80.87 o                         
 -11   5   4        209.55        165.76        49.06 o                         
  -9   5   4        197.96        279.16        51.06 o                         
  -7   5   4       3058.75       2960.73       107.41 o                         
  -5   5   4         89.44        165.38        65.05 o                         
  -3   5   4       2364.82       2441.37        79.69 o                         
  -1   5   4         43.48          8.16        29.56 o                         
   1   5   4         13.64         28.91        41.73 o                         
   3   5   4        910.63        892.31        57.72 o                         
   5   5   4       1752.72       1803.31        71.63 o                         
   7   5   4       1905.70       2044.81        60.31 o                         
   9   5   4       1737.28       1654.70        54.81 o                         
  11   5   4         28.88         17.55        33.15 o                         
  13   5   4        105.97         70.98        44.14 o                         
  15   5   4         65.45         82.08        39.10 o                         
  17   5   4        540.05        463.49        64.52 o                         
 -12   6   4         49.14        218.85        67.19 o                         
 -10   6   4        133.67         19.01       104.11 o                         
  -8   6   4       1825.55       1766.75        90.55 o                         
  -6   6   4        157.34         80.43        39.32 o                         
  -4   6   4        401.09        383.02        42.08 o                         
  -2   6   4        566.98        562.87        49.49 o                         
   0   6   4        470.51        447.51        41.17 o                         
   2   6   4       1041.65       1128.08        85.62 o                         
   4   6   4         47.72         58.70        45.81 o                         
   6   6   4         88.40         22.74        48.31 o                         
   8   6   4        498.16        478.75        61.33 o                         
  10   6   4        481.22        461.51       103.03 o                         
  12   6   4        338.14        301.67        59.21 o                         
 -25   1   5        823.30        888.65        80.92 o                         
 -23   1   5         10.51         10.34        57.89 o                         
 -21   1   5       2134.96       2235.06       104.79 o                         
 -19   1   5       6491.01       6507.85       313.07 o                         
 -17   1   5       2444.92       2264.73        79.62 o                         
 -15   1   5        697.69        670.17        35.44 o                         
 -13   1   5       5069.99       5144.54       173.74 o                         
 -11   1   5       2437.01       2456.44        56.11 o                         
  -9   1   5       3728.26       3332.64        68.21 o                         
  -7   1   5      28121.45      29459.06       488.48 o                         
  -5   1   5       8306.03       9079.97       209.22 o                         
  -3   1   5       2032.86       1878.97        29.70 o                         
  -1   1   5        965.48       1044.14        19.02 o                         
   1   1   5       1901.94       1605.11        26.49 o                         
   3   1   5      12141.30      11070.92       164.99 o                         
   5   1   5        173.05        168.39        15.16 o                         
   7   1   5        707.43        627.99        15.90 o                         
   9   1   5      10518.54      11234.62       207.82 o                         
  11   1   5        543.99        479.77        65.96 o                         
  13   1   5       3001.43       2988.90        71.29 o                         
  15   1   5       2372.06       2404.41        69.96 o                         
  17   1   5          0.66        -14.94        70.04 o                         
  19   1   5        555.69        602.74        48.22 o                         
  21   1   5        673.53        569.33        46.53 o                         
  23   1   5        290.56        435.12       132.51 o                         
  25   1   5        728.24        816.61        74.18 o                         
 -24   2   5          9.52         79.34        62.76 o                         
 -22   2   5         63.69         59.74        54.96 o                         
 -20   2   5         93.52        165.90        87.78 o                         
 -18   2   5         36.38         -4.26        43.31 o                         
 -16   2   5        105.93        140.66        41.87 o                         
 -14   2   5       2178.81       2094.68        66.44 o                         
 -12   2   5        525.66        508.48        27.45 o                         
 -10   2   5       2791.87       2819.19        59.71 o                         
  -8   2   5          7.82         20.48        13.51 o                         
  -6   2   5       1171.20       1193.53        24.98 o                         
  -4   2   5        832.28        854.06        29.65 o                         
  -2   2   5         16.94         40.55        10.28 o                         
   0   2   5       1370.76       1499.61        29.62 o                         
   2   2   5        165.33        179.79         9.60 o                         
   4   2   5        247.95        349.55        13.74 o                         
   6   2   5       2508.05       2707.89        48.89 o                         
   8   2   5        144.57        152.71        14.92 o                         
  10   2   5          0.07        -15.51        38.15 o                         
  12   2   5        438.84        390.14        31.83 o                         
  14   2   5         31.60          2.46        32.37 o                         
  16   2   5       2008.64       1861.27        74.62 o                         
  18   2   5        443.30        434.90        43.24 o                         
  20   2   5        326.40        416.86       132.26 o                         
  22   2   5         14.88          0.57        62.30 o                         
  24   2   5         68.59        179.05       105.77 o                         
 -23   3   5         27.02        -11.83       110.27 o                         
 -21   3   5        712.28        890.17       112.10 o                         
 -19   3   5       2349.52       2468.98       126.45 o                         
 -17   3   5         23.67          1.08        52.25 o                         
 -15   3   5        792.13        820.16        43.82 o                         
 -13   3   5       1520.39       1452.29        54.47 o                         
 -11   3   5       1817.90       1879.04        56.63 o                         
  -9   3   5       4210.91       4101.45        95.86 o                         
  -7   3   5       2157.42       2140.88        49.93 o                         
  -5   3   5          0.88         42.48        20.99 o                         
  -3   3   5       4687.57       4852.93       117.38 o                         
  -1   3   5        487.07        486.42        23.35 o                         
   1   3   5       4939.36       5153.38       133.28 o                         
   3   3   5       8823.56       8529.08       140.13 o                         
   5   3   5         14.15         37.03        12.45 o                         
   7   3   5       1208.73       1171.91        36.65 o                         
   9   3   5       3972.16       3842.55        83.95 o                         
  11   3   5       2005.17       2078.08        81.43 o                         
  13   3   5       7408.22       7794.93       200.69 o                         
  15   3   5       1029.96       1043.47        48.08 o                         
  17   3   5         16.78        -60.43        68.29 o                         
  19   3   5       2211.51       2314.37        93.31 o                         
  21   3   5        157.22        176.18        51.21 o                         
  23   3   5        930.23        983.75        73.87 o                         
 -20   4   5          3.39        -62.84        62.84 o                         
 -18   4   5          9.79         37.06        55.30 o                         
 -16   4   5        126.88         49.90       105.02 o                         
 -14   4   5        322.79        345.17        50.98 o                         
 -12   4   5          2.09         69.44        54.80 o                         
 -10   4   5        188.29        138.79        37.51 o                         
  -8   4   5        211.72        230.77        24.49 o                         
  -6   4   5        197.89        153.52        45.56 o                         
  -4   4   5        672.35        693.73        33.06 o                         
  -2   4   5        217.50        230.74        29.23 o                         
   0   4   5        956.78       1018.32        37.47 o                         
   2   4   5        685.29        753.72        36.81 o                         
   4   4   5         71.40         63.63        17.45 o                         
   6   4   5        760.95        754.50        23.82 o                         
   8   4   5        755.73        664.40        32.81 o                         
  10   4   5        122.14        157.94        28.96 o                         
  12   4   5        837.31        782.01        45.96 o                         
  14   4   5        977.87        937.02        47.54 o                         
  16   4   5        753.42        673.52        49.71 o                         
  18   4   5        381.92        372.58        61.16 o                         
  20   4   5         79.66        102.57        59.13 o                         
 -17   5   5        132.85        176.31        65.90 o                         
 -15   5   5       1492.68       1342.51        85.55 o                         
 -13   5   5        792.19        869.58        72.67 o                         
 -11   5   5         16.57         52.18        50.71 o                         
  -9   5   5       1627.24       1669.92        93.28 o                         
  -7   5   5        708.51        707.16        90.87 o                         
  -5   5   5         15.49        -31.43        31.98 o                         
  -3   5   5       2418.82       2473.46        76.66 o                         
  -1   5   5        367.08        380.03        33.93 o                         
   1   5   5        934.84       1063.73        75.62 o                         
   3   5   5       1526.09       1490.52        60.97 o                         
   5   5   5       1146.00        968.23        51.14 o                         
   7   5   5        294.41        356.85        42.77 o                         
   9   5   5         65.98         83.17        30.87 o                         
  11   5   5        248.18        182.21        42.02 o                         
  13   5   5       1682.51       1839.28        94.99 o                         
  15   5   5        533.21        539.04        61.93 o                         
  17   5   5         11.75        -57.00        57.00 o                         
 -10   6   5         70.66         64.42        42.68 o                         
  -8   6   5        414.56        365.54        50.31 o                         
  -6   6   5        137.45        197.23        73.29 o                         
  -4   6   5        540.27        578.55       108.94 o                         
  -2   6   5        265.00        241.86        42.06 o                         
   0   6   5        662.16        567.81        48.43 o                         
   2   6   5        132.80        134.35        39.09 o                         
   4   6   5        375.01        405.42        44.68 o                         
   6   6   5        215.15        331.32        82.70 o                         
   8   6   5         86.62         31.70        80.62 o                         
  10   6   5         92.80         73.33        66.13 o                         
 -24   0   6        426.45        564.18       126.10 o                         
 -22   0   6       2584.69       2561.23       140.42 o                         
 -20   0   6         99.57        177.07        56.47 o                         
 -18   0   6       8238.53       7938.04       269.02 o                         
 -16   0   6      10399.93      10925.03       520.37 o                         
 -14   0   6       2422.66       2225.92        88.62 o                         
 -12   0   6       3906.80       3940.12       133.26 o                         
 -10   0   6          2.58         11.83        20.16 o                         
  -8   0   6       7566.86       7793.29       209.05 o                         
  -6   0   6        423.40        564.18        25.15 o                         
  -4   0   6       1455.54       1263.62        31.98 o                         
  -2   0   6      13811.05      13520.40       284.67 o                         
   0   0   6       4222.85       4301.58       107.11 o                         
   2   0   6       5298.21       5700.96       123.26 o                         
   4   0   6          6.14          3.33        15.16 o                         
   6   0   6        788.80        623.82        26.49 o                         
   8   0   6       3718.14       3863.66       101.44 o                         
  10   0   6        179.98        183.56        23.15 o                         
  12   0   6        267.61        201.72        33.65 o                         
  14   0   6       2716.60       2902.37       109.94 o                         
  16   0   6         58.56         -1.67        35.31 o                         
  18   0   6        157.21         86.62        40.31 o                         
  20   0   6        813.49        777.06        63.63 o                         
  22   0   6        751.17        650.63        66.63 o                         
  24   0   6         56.00         55.14        64.80 o                         
 -25   1   6        107.49        228.35        64.60 o                         
 -23   1   6          5.91        -25.87        59.30 o                         
 -21   1   6         48.69        182.58        85.54 o                         
 -19   1   6        102.36         43.41        37.14 o                         
 -17   1   6        571.44        518.51        42.98 o                         
 -15   1   6        610.31        624.22       122.60 o                         
 -13   1   6        205.63        164.42        23.24 o                         
 -11   1   6        154.50        174.89        17.09 o                         
  -9   1   6        645.18        728.13        24.11 o                         
  -7   1   6       6100.79       6631.37       172.65 o                         
  -5   1   6       5048.38       5123.45       189.89 o                         
  -3   1   6      11599.53      11818.62       383.20 o                         
  -1   1   6       4758.57       4343.85        63.36 o                         
   1   1   6        849.83       1084.83        19.02 o                         
   3   1   6        105.05        167.62        10.03 o                         
   5   1   6       1283.05       1294.82        49.81 o                         
   7   1   6       1653.53       1659.06        30.56 o                         
   9   1   6       7761.39       7945.65       146.56 o                         
  11   1   6         56.11         44.82        42.48 o                         
  13   1   6          5.10         97.04        34.40 o                         
  15   1   6         30.66         48.66        29.15 o                         
  17   1   6          0.10        -34.08        34.08 o                         
  19   1   6        969.79        983.59       115.44 o                         
  21   1   6         61.38        127.63        36.34 o                         
  23   1   6          2.08        -36.05        48.47 o                         
  25   1   6         26.68        -27.07        73.29 o                         
 -24   2   6        147.17        228.86        94.50 o                         
 -22   2   6          2.57        -71.11        79.87 o                         
 -20   2   6          4.18         73.89        49.64 o                         
 -18   2   6        500.55        576.34        48.75 o                         
 -16   2   6       3664.72       3713.12       105.16 o                         
 -14   2   6       4641.08       4623.00       196.89 o                         
 -12   2   6        571.77        519.31        24.08 o                         
 -10   2   6        385.52        427.89        22.03 o                         
  -8   2   6       1051.94        905.00        36.65 o                         
  -6   2   6       6909.01       6865.59       132.86 o                         
  -4   2   6       3063.26       2885.91        87.20 o                         
  -2   2   6       9664.83      10004.45       208.55 o                         
   0   2   6       1254.29       1491.30        28.70 o                         
   2   2   6       8921.53       9719.56       150.70 o                         
   4   2   6       6245.62       6240.16       104.89 o                         
   6   2   6      13781.61      13965.65       224.76 o                         
   8   2   6       3850.70       3792.11        74.39 o                         
  10   2   6        792.38        837.21        58.22 o                         
  12   2   6       4535.71       4478.35       102.37 o                         
  14   2   6       1896.20       1979.44        63.96 o                         
  16   2   6        815.49        640.91        41.85 o                         
  18   2   6       3775.48       3822.91       112.27 o                         
  20   2   6       1250.04       1322.10        65.63 o                         
  22   2   6        448.99        479.81        62.76 o                         
  24   2   6         92.07         45.45        64.76 o                         
 -21   3   6         10.82         56.24        75.79 o                         
 -19   3   6        284.91        309.60        60.81 o                         
 -17   3   6        374.93        371.10        83.04 o                         
 -15   3   6        483.63        464.82        43.64 o                         
 -13   3   6       1696.35       1580.68        50.64 o                         
 -11   3   6          1.38         26.38        21.10 o                         
  -9   3   6          3.89         13.89        19.91 o                         
  -7   3   6        281.32        310.43        19.41 o                         
  -5   3   6        690.51        624.57        23.51 o                         
  -3   3   6        902.94        893.54        23.81 o                         
  -1   3   6        713.80        757.45        31.14 o                         
   1   3   6         68.17         41.88        11.37 o                         
   3   3   6       1594.95       1643.00        33.55 o                         
   5   3   6        179.68        184.06        13.90 o                         
   7   3   6        848.18        782.13        54.39 o                         
   9   3   6       2267.71       2241.89       137.76 o                         
  11   3   6        130.66        222.37        35.15 o                         
  13   3   6        483.66        462.78        41.30 o                         
  15   3   6         32.92         53.01        54.80 o                         
  17   3   6        163.36        142.51        38.12 o                         
  19   3   6        260.24        230.67        50.40 o                         
  21   3   6       2547.11       2823.24       157.94 o                         
 -20   4   6        975.96       1112.05        89.08 o                         
 -18   4   6        225.38        235.92       105.11 o                         
 -16   4   6        897.31        864.73        74.32 o                         
 -14   4   6       1279.05       1433.99        73.36 o                         
 -12   4   6        130.87        173.37        43.40 o                         
 -10   4   6       3294.65       3508.29       179.40 o                         
  -8   4   6        803.59        748.43        83.70 o                         
  -6   4   6       1515.25       1599.44        60.33 o                         
  -4   4   6       7388.59       7410.21       139.07 o                         
  -2   4   6        249.64        305.87        37.48 o                         
   0   4   6        176.10        229.52        26.29 o                         
   2   4   6       5174.07       5255.75       120.37 o                         
   4   4   6        835.07        693.89        36.90 o                         
   6   4   6        417.49        364.51        26.73 o                         
   8   4   6       1182.31       1131.57        45.22 o                         
  10   4   6          4.94        -44.31        44.31 o                         
  12   4   6       1506.32       1508.00        68.10 o                         
  14   4   6        832.09        804.45        52.30 o                         
  16   4   6         76.07         20.98        41.39 o                         
  18   4   6        763.75        671.99        70.13 o                         
  20   4   6        412.61        365.37        67.31 o                         
 -15   5   6          0.05         11.61        56.38 o                         
 -13   5   6        286.70        320.49        63.64 o                         
 -11   5   6        168.17         77.15        53.38 o                         
  -9   5   6        251.04        186.61        44.78 o                         
  -7   5   6        461.46        504.02        55.30 o                         
  -5   5   6          6.52        -13.85        33.04 o                         
  -3   5   6        660.12        692.08        41.31 o                         
  -1   5   6        303.38        243.22        34.23 o                         
   1   5   6         75.67         80.13        31.86 o                         
   3   5   6        524.82        525.09        39.83 o                         
   5   5   6        140.09         92.29        38.57 o                         
   7   5   6         86.26        113.33        45.09 o                         
   9   5   6        315.02        335.82        50.95 o                         
  11   5   6        206.57        236.70        72.79 o                         
  13   5   6          2.31        -33.42        52.53 o                         
  15   5   6         93.16        148.45        50.61 o                         
 -10   6   6        152.09        176.50        67.80 o                         
  -8   6   6          1.21         10.00        42.61 o                         
  -6   6   6        153.43        123.69        43.05 o                         
  -4   6   6        340.86        366.36        74.79 o                         
  -2   6   6        512.56        531.17       140.25 o                         
   0   6   6        560.51        620.39        90.78 o                         
   2   6   6          0.40         55.83        39.25 o                         
   4   6   6         19.66         52.78        84.12 o                         
   6   6   6        633.54        648.53        57.26 o                         
   8   6   6        358.71        410.06        59.08 o                         
  10   6   6          0.10         54.85        60.46 o                         
 -23   1   7        368.30        254.91        83.10 o                         
 -21   1   7        206.96        169.11        53.32 o                         
 -19   1   7        238.37        263.70        62.22 o                         
 -17   1   7       1990.81       1933.83       144.09 o                         
 -15   1   7       1730.23       1780.63        59.61 o                         
 -13   1   7       1307.22       1131.12        54.47 o                         
 -11   1   7       2998.46       2704.88        52.45 o                         
  -9   1   7       6965.33       7075.31       147.75 o                         
  -7   1   7        156.11        169.65        14.99 o                         
  -5   1   7        264.53        314.75        15.22 o                         
  -3   1   7          8.90         15.82        10.54 o                         
  -1   1   7      10889.91      10900.92       177.11 o                         
   1   1   7       6225.36       5813.44        92.11 o                         
   3   1   7        575.44        793.64        19.49 o                         
   5   1   7       1829.77       1925.31        50.22 o                         
   7   1   7        222.68        261.62        19.82 o                         
   9   1   7      12608.42      12952.66       251.98 o                         
  11   1   7      10257.58       9993.28       208.05 o                         
  13   1   7       2984.32       2877.54        69.20 o                         
  15   1   7        231.74        180.89        26.25 o                         
  17   1   7        947.60        865.05        39.02 o                         
  19   1   7         35.34         10.61        39.89 o                         
  21   1   7        977.95       1122.39        58.77 o                         
  23   1   7       1794.12       1909.21        99.48 o                         
 -22   2   7         22.84         93.34       110.69 o                         
 -20   2   7        154.79        116.43        75.96 o                         
 -18   2   7          0.66        -31.33        46.12 o                         
 -16   2   7        369.80        291.16        36.51 o                         
 -14   2   7          0.01        -22.81        58.30 o                         
 -12   2   7        257.88        241.96        67.38 o                         
 -10   2   7         24.76         19.56        29.15 o                         
  -8   2   7         33.82         27.39        24.15 o                         
  -6   2   7       3727.04       3808.90        74.57 o                         
  -4   2   7       1754.94       1731.96        37.21 o                         
  -2   2   7       3049.35       3183.08       104.11 o                         
   0   2   7      10768.99      10725.69       532.28 o                         
   2   2   7        852.59        881.06        20.49 o                         
   4   2   7       1845.36       1938.39        37.08 o                         
   6   2   7         61.93         41.96        22.40 o                         
   8   2   7       1559.65       1565.79        42.18 o                         
  10   2   7        794.65        716.28        32.30 o                         
  12   2   7       1006.66        906.61        35.61 o                         
  14   2   7       2478.27       2516.91        78.07 o                         
  16   2   7        243.67        215.62        40.42 o                         
  18   2   7         44.65         27.97        56.63 o                         
  20   2   7          8.08        -37.38        44.98 o                         
  22   2   7         72.25         49.40        66.63 o                         
 -21   3   7       1748.93       1581.71       225.29 o                         
 -19   3   7         20.10         82.18        72.54 o                         
 -17   3   7        384.00        369.73        69.18 o                         
 -15   3   7       1693.95       1683.77       135.76 o                         
 -13   3   7       1280.09       1046.18        49.21 o                         
 -11   3   7       6213.50       6157.89       182.23 o                         
  -9   3   7       1650.82       1633.93        59.72 o                         
  -7   3   7          6.28         26.91        13.50 o                         
  -5   3   7       4470.85       4375.33        89.52 o                         
  -3   3   7        109.75        116.89        20.57 o                         
  -1   3   7       4379.09       4599.77       123.43 o                         
   1   3   7       7615.10       7804.15       149.38 o                         
   3   3   7         28.88         -6.74        14.24 o                         
   5   3   7        775.95        771.49        23.03 o                         
   7   3   7       2751.06       2627.45        76.38 o                         
   9   3   7        561.40        578.42        32.36 o                         
  11   3   7       6882.86       6962.42       182.23 o                         
  13   3   7       2025.59       1899.17        67.71 o                         
  15   3   7        115.13         21.43        52.47 o                         
  17   3   7        910.78        902.59        62.37 o                         
  19   3   7        894.77       1006.17        96.45 o                         
  21   3   7        899.23        999.30        83.70 o                         
 -18   4   7         52.40         62.03        67.55 o                         
 -16   4   7          5.71        -73.73        73.73 o                         
 -14   4   7        101.27        179.60        51.07 o                         
 -12   4   7        890.99        948.88       112.69 o                         
 -10   4   7        620.45        575.77        50.32 o                         
  -8   4   7         36.02        148.81        76.21 o                         
  -6   4   7        532.80        459.32        82.20 o                         
  -4   4   7       1289.00       1253.40        69.79 o                         
  -2   4   7        563.24        584.12        34.15 o                         
   0   4   7         44.72         44.93        43.48 o                         
   2   4   7         43.59         65.87        27.58 o                         
   4   4   7        103.50         37.56        26.48 o                         
   6   4   7        155.06         93.71        18.86 o                         
   8   4   7         11.18        -34.31        34.31 o                         
  10   4   7          8.57         35.12        34.61 o                         
  12   4   7        801.95        742.19        55.22 o                         
  14   4   7        163.79        254.45        42.64 o                         
  16   4   7        212.12        264.23        89.78 o                         
  18   4   7        199.48        161.67        64.28 o                         
 -15   5   7        907.99       1013.12        77.67 o                         
 -13   5   7        432.87        363.19        60.25 o                         
 -11   5   7        688.65        697.64        70.86 o                         
  -9   5   7        509.21        589.99        57.99 o                         
  -7   5   7         85.56         34.80        55.80 o                         
  -5   5   7       2264.32       2411.47        79.48 o                         
  -3   5   7          5.12        -27.44        31.82 o                         
  -1   5   7        282.54        352.99        45.31 o                         
   1   5   7        794.11        777.78        70.88 o                         
   3   5   7        141.19         88.28        35.77 o                         
   5   5   7       1233.02       1337.21        63.76 o                         
   7   5   7        387.79        372.39        51.41 o                         
   9   5   7          0.23        -45.38        45.38 o                         
  11   5   7        698.94        676.82        56.52 o                         
  13   5   7        209.77        252.18        59.05 o                         
  15   5   7        422.61        447.47        61.02 o                         
  -8   6   7         86.34         67.40        53.22 o                         
  -6   6   7         26.27         14.86        40.11 o                         
  -4   6   7         38.35        152.18        50.06 o                         
  -2   6   7         75.13         75.64        42.26 o                         
   0   6   7        100.03        124.06        43.00 o                         
   2   6   7         20.30         15.94        44.64 o                         
   4   6   7         56.59        140.99        81.54 o                         
   6   6   7         80.57        103.05       101.53 o                         
   8   6   7         23.60         64.07        71.38 o                         
 -24   0   8         20.38        -78.29        78.29 o                         
 -22   0   8          2.18         29.98        66.46 o                         
 -20   0   8        990.57        842.03        78.12 o                         
 -18   0   8       3712.48       3688.09       158.58 o                         
 -16   0   8       4007.93       3813.19       161.24 o                         
 -14   0   8       1618.29       1756.85       123.10 o                         
 -12   0   8       4399.77       4017.41       196.56 o                         
 -10   0   8        625.78        623.82        30.65 o                         
  -8   0   8       1761.02       2041.19        55.30 o                         
  -6   0   8      17431.49      18161.79       418.10 o                         
  -4   0   8      11875.09      11848.17       275.51 o                         
  -2   0   8       4782.37       4882.09       108.44 o                         
   0   0   8         46.49         69.96        11.66 o                         
   2   0   8       1069.84       1167.01        33.48 o                         
   4   0   8       7718.32       7543.09       219.71 o                         
   6   0   8      11854.57      11901.48       329.48 o                         
   8   0   8       4297.97       4100.69       141.09 o                         
  10   0   8        405.16        393.45        33.98 o                         
  12   0   8        167.83        273.18        47.31 o                         
  14   0   8       2602.50       2491.43        89.62 o                         
  16   0   8      11896.37      12414.52       518.38 o                         
  18   0   8       3571.98       3747.89       154.91 o                         
  20   0   8        668.49        688.61        74.96 o                         
  22   0   8        351.77        328.32        87.28 o                         
  24   0   8        274.55        440.09       104.44 o                         
 -23   1   8        553.15        454.52        55.91 o                         
 -21   1   8        787.10        824.71        65.71 o                         
 -19   1   8        144.20        127.37        33.50 o                         
 -17   1   8        345.09        324.19        44.72 o                         
 -15   1   8         11.71         30.66        30.04 o                         
 -13   1   8        293.67        285.21        26.16 o                         
 -11   1   8       2816.22       2604.26        56.02 o                         
  -9   1   8       1958.54       1818.98        41.59 o                         
  -7   1   8        795.20        719.02        21.67 o                         
  -5   1   8        812.89        783.74        19.15 o                         
  -3   1   8       1144.47       1196.42        23.91 o                         
  -1   1   8       8156.16       8684.64       141.84 o                         
   1   1   8       1324.33       1250.72        26.56 o                         
   3   1   8       7095.12       7437.17       109.54 o                         
   5   1   8        435.82        391.31        25.49 o                         
   7   1   8       1498.98       1523.40        37.54 o                         
   9   1   8        175.44        146.27        25.13 o                         
  11   1   8          0.07         46.23        99.28 o                         
  13   1   8       1217.10       1167.83        40.38 o                         
  15   1   8       1801.88       1804.87        60.55 o                         
  17   1   8         15.85         54.89        30.74 o                         
  19   1   8         18.40         -1.37        36.34 o                         
  21   1   8        233.90        171.19        42.58 o                         
  23   1   8         88.52         68.34        59.10 o                         
 -22   2   8       1566.02       1753.82       134.76 o                         
 -20   2   8         34.25         77.71        93.95 o                         
 -18   2   8        983.70        992.32        54.70 o                         
 -16   2   8       1561.06       1546.15       119.52 o                         
 -14   2   8          5.22        -12.84        33.49 o                         
 -12   2   8      10096.49      10223.33       236.26 o                         
 -10   2   8       2824.02       2934.18        69.89 o                         
  -8   2   8         45.02         67.05        32.40 o                         
  -6   2   8       2572.20       2642.57        59.36 o                         
  -4   2   8      10433.51      10708.63       190.56 o                         
  -2   2   8       6758.14       6880.32       194.06 o                         
   0   2   8       3902.04       3830.73        72.77 o                         
   2   2   8        595.93        504.29        17.17 o                         
   4   2   8       3748.55       3783.11        87.70 o                         
   6   2   8       3456.17       3364.59        76.04 o                         
   8   2   8       1157.38       1051.89        31.61 o                         
  10   2   8      12613.14      12936.38       316.61 o                         
  12   2   8        382.03        347.80        28.55 o                         
  14   2   8         68.53         47.69        28.66 o                         
  16   2   8       5041.46       5076.91       188.98 o                         
  18   2   8       2148.25       2216.83       108.36 o                         
  20   2   8        134.66        156.18        50.02 o                         
  22   2   8       2526.53       2699.72       128.44 o                         
 -21   3   8          0.27         68.01        65.20 o                         
 -19   3   8        241.39        186.26        56.66 o                         
 -17   3   8         11.62        -72.54        72.54 o                         
 -15   3   8       1394.75       1396.27        76.87 o                         
 -13   3   8        761.95        653.37        63.87 o                         
 -11   3   8          2.04         22.75        80.04 o                         
  -9   3   8        911.53        860.80        28.73 o                         
  -7   3   8          3.48         12.91        12.86 o                         
  -5   3   8        445.19        451.17       110.44 o                         
  -3   3   8       1336.37       1278.87        84.62 o                         
  -1   3   8         67.19         78.27        15.92 o                         
   1   3   8        256.58        239.60        17.49 o                         
   3   3   8        943.60        995.42        25.77 o                         
   5   3   8        962.26        860.23        50.72 o                         
   7   3   8         60.73        109.98        20.63 o                         
   9   3   8         48.41         41.47        24.92 o                         
  11   3   8       3039.94       3171.45        89.76 o                         
  13   3   8          0.06        -60.33        76.46 o                         
  15   3   8       2067.82       2085.67        88.52 o                         
  17   3   8         20.36         10.48        75.79 o                         
  19   3   8        116.03        157.28        65.96 o                         
  21   3   8        290.71        392.18        79.47 o                         
 -18   4   8       2131.71       2061.78       137.59 o                         
 -16   4   8       4594.71       4662.55       186.02 o                         
 -14   4   8       1141.14       1222.53        73.63 o                         
 -12   4   8        308.08        154.48        47.92 o                         
 -10   4   8        285.50        350.54        52.77 o                         
  -8   4   8         25.91         27.73        76.54 o                         
  -6   4   8      10257.32      10929.99       257.88 o                         
  -4   4   8       5955.66       6407.84       158.86 o                         
  -2   4   8        439.94        443.23        32.46 o                         
   0   4   8        983.30       1028.93       102.69 o                         
   2   4   8        790.61        784.96        37.97 o                         
   4   4   8       2050.94       2194.28        68.82 o                         
   6   4   8       5762.57       5760.80       132.93 o                         
   8   4   8       1544.17       1599.62        57.13 o                         
  10   4   8          0.41          5.93        34.06 o                         
  12   4   8       2406.06       2377.04       100.18 o                         
  14   4   8        738.59        696.57        47.54 o                         
  16   4   8        408.01        383.80        63.21 o                         
  18   4   8       2385.26       2339.77       135.26 o                         
 -13   5   8         11.12         69.54        92.28 o                         
 -11   5   8        411.00        379.14        64.87 o                         
  -9   5   8          0.84         12.87        50.05 o                         
  -7   5   8       1711.37       1868.43        72.03 o                         
  -5   5   8        686.81        713.46        45.70 o                         
  -3   5   8        787.13        822.97        52.17 o                         
  -1   5   8         15.13         68.09        33.04 o                         
   1   5   8        297.76        254.12        68.63 o                         
   3   5   8        488.90        621.60        99.78 o                         
   5   5   8        252.23        274.57        39.99 o                         
   7   5   8        782.77        719.65        77.04 o                         
   9   5   8         51.20         73.32        44.28 o                         
  11   5   8         43.99         46.56        58.02 o                         
  13   5   8         19.02        101.19        49.68 o                         
  -6   6   8        173.84        182.25        49.14 o                         
  -4   6   8        329.48        362.69        49.13 o                         
  -2   6   8        604.04        551.57       158.91 o                         
   0   6   8       1422.02       1486.11       169.40 o                         
   2   6   8          4.70          9.79        53.14 o                         
   4   6   8        210.71        240.18        48.54 o                         
   6   6   8        319.29        351.55        60.55 o                         
 -23   1   9       1300.35       1220.94        99.36 o                         
 -21   1   9        161.40        125.31       168.24 o                         
 -19   1   9        670.15        656.05        68.13 o                         
 -17   1   9       3239.30       3222.38        93.35 o                         
 -15   1   9         15.11         41.64        24.73 o                         
 -13   1   9       1648.89       1463.45        38.20 o                         
 -11   1   9       3115.21       3005.23       231.62 o                         
  -9   1   9       1317.17       1422.20        36.85 o                         
  -7   1   9       2535.67       2477.65        58.97 o                         
  -5   1   9       7164.09       7514.90       176.82 o                         
  -3   1   9        829.37        876.36        27.73 o                         
  -1   1   9       3786.79       3818.93        89.29 o                         
   1   1   9        748.92        611.25        22.90 o                         
   3   1   9       1874.84       1919.61        59.05 o                         
   5   1   9       1736.36       1683.04        38.61 o                         
   7   1   9          6.57         42.99        19.61 o                         
   9   1   9       2258.94       2193.71        59.28 o                         
  11   1   9       4821.55       5129.83       123.79 o                         
  13   1   9         51.41         40.47        26.21 o                         
  15   1   9        566.90        616.68        36.95 o                         
  17   1   9        238.58        246.94        32.84 o                         
  19   1   9          6.73         23.56        59.13 o                         
  21   1   9       4088.89       4227.23       141.29 o                         
  23   1   9       1214.38       1245.23        70.41 o                         
 -22   2   9         31.72        -15.19        86.62 o                         
 -20   2   9         21.80        109.94        71.96 o                         
 -18   2   9         72.40         85.20        48.58 o                         
 -16   2   9        262.60        234.02        40.03 o                         
 -14   2   9        414.18        416.79        48.87 o                         
 -12   2   9        111.49        109.08        34.15 o                         
 -10   2   9        296.26        305.98        26.82 o                         
  -8   2   9        542.01        561.19        27.90 o                         
  -6   2   9        394.97        343.21        35.65 o                         
  -4   2   9        551.14        558.13        23.93 o                         
  -2   2   9         40.92         28.86        20.99 o                         
   0   2   9        588.36        570.87        21.26 o                         
   2   2   9          0.48         41.40        14.49 o                         
   4   2   9       2384.66       2456.96        66.71 o                         
   6   2   9        309.80        302.06        49.39 o                         
   8   2   9        685.83        653.13        29.08 o                         
  10   2   9        222.33        197.26        26.50 o                         
  12   2   9        207.19        200.58        31.76 o                         
  14   2   9         43.48         22.37        31.03 o                         
  16   2   9        331.43        322.19        38.78 o                         
  18   2   9          0.23         -2.87        46.47 o                         
  20   2   9         28.14        -17.89        57.86 o                         
  22   2   9        111.44         84.18        72.08 o                         
 -19   3   9         21.62        -30.94        66.36 o                         
 -17   3   9       1552.28       1519.99       113.49 o                         
 -15   3   9        444.86        505.08       173.99 o                         
 -13   3   9       2199.95       2238.07       100.19 o                         
 -11   3   9       5104.28       5194.80       159.76 o                         
  -9   3   9        641.76        577.32        31.16 o                         
  -7   3   9        142.95        127.66        14.61 o                         
  -5   3   9       7092.59       7241.75       166.17 o                         
  -3   3   9        174.52        235.04        55.64 o                         
  -1   3   9       4916.20       5213.40       122.26 o                         
   1   3   9       5553.01       5539.87       136.96 o                         
   3   3   9       1030.75        964.75        28.06 o                         
   5   3   9       1964.81       1871.86        49.75 o                         
   7   3   9        729.08        640.04        40.98 o                         
   9   3   9        341.96        224.73        36.09 o                         
  11   3   9       5139.83       5404.91       142.69 o                         
  13   3   9         89.52         67.51       111.52 o                         
  15   3   9         14.38         34.01        40.88 o                         
  17   3   9       1535.84       1578.17       159.24 o                         
  19   3   9          0.12        -11.75        48.80 o                         
 -18   4   9          1.08        109.44        66.88 o                         
 -16   4   9         21.53        132.82        72.73 o                         
 -14   4   9        403.15        446.89        73.96 o                         
 -12   4   9        716.17        748.56        75.62 o                         
 -10   4   9        822.75        772.50        63.04 o                         
  -8   4   9        669.14        661.72       163.82 o                         
  -6   4   9         23.57         49.18        48.97 o                         
  -4   4   9        132.91        169.71        65.13 o                         
  -2   4   9          5.95         51.64        36.31 o                         
   0   4   9       1997.22       1999.75        92.03 o                         
   2   4   9        191.43        145.40        43.59 o                         
   4   4   9       3718.61       3487.67       131.34 o                         
   6   4   9        520.18        387.12        28.09 o                         
   8   4   9          9.93         20.50        39.89 o                         
  10   4   9         79.73         60.98        35.47 o                         
  12   4   9         14.20        -31.11        56.05 o                         
  14   4   9        727.45        740.50        57.77 o                         
  16   4   9        203.60        194.84        74.04 o                         
 -13   5   9        296.52        257.88        64.73 o                         
 -11   5   9       1823.48       2057.58       124.45 o                         
  -9   5   9        250.26        342.69        42.16 o                         
  -7   5   9          0.99         34.25        84.12 o                         
  -5   5   9        353.71        366.25       134.59 o                         
  -3   5   9        689.30        720.62        64.46 o                         
  -1   5   9       1787.19       2003.94        77.62 o                         
   1   5   9       1754.19       1688.44        68.58 o                         
   3   5   9         18.57         82.31        35.91 o                         
   5   5   9        321.32        252.83        41.95 o                         
   7   5   9         67.37         59.42        85.95 o                         
   9   5   9        496.05        627.98        66.75 o                         
  11   5   9       1344.70       1385.36       121.04 o                         
  13   5   9         19.87         26.77        64.13 o                         
  -4   6   9         10.13         88.67        57.09 o                         
  -2   6   9         10.52         62.11        45.61 o                         
   0   6   9        185.73        178.91        50.65 o                         
   2   6   9         57.31         97.02        49.49 o                         
   4   6   9        269.82        291.16        51.64 o                         
 -22   0  10          2.84         91.95        66.46 o                         
 -20   0  10        539.36        572.01        78.12 o                         
 -18   0  10       1493.16       1541.47        80.12 o                         
 -16   0  10        112.57        181.40        39.64 o                         
 -14   0  10       1066.22       1050.08        52.97 o                         
 -12   0  10         30.47         81.29        24.99 o                         
 -10   0  10       2691.44       2854.23       104.61 o                         
  -8   0  10       3575.85       3521.52       106.61 o                         
  -6   0  10        316.95        300.83        48.14 o                         
  -4   0  10        117.03         99.94        30.15 o                         
  -2   0  10       1894.09       1968.23        72.46 o                         
   0   0  10       6321.50       6179.03       166.91 o                         
   2   0  10        353.26        335.81        28.48 o                         
   4   0  10       1859.59       1914.26        71.46 o                         
   6   0  10         21.64        -39.81        39.81 o                         
   8   0  10       1526.33       1603.10        55.64 o                         
  10   0  10       1068.22       1076.73        56.30 o                         
  12   0  10         14.47        238.03        81.79 o                         
  14   0  10       1238.07       1322.42        62.30 o                         
  16   0  10          5.03          6.66        56.47 o                         
  18   0  10        118.75         13.16        62.80 o                         
  20   0  10       1831.40       1756.85       109.44 o                         
  22   0  10        428.97        453.91       100.94 o                         
 -21   1  10        706.26        689.15        56.67 o                         
 -19   1  10         72.37         46.58        38.90 o                         
 -17   1  10       2695.62       2836.16        91.59 o                         
 -15   1  10        315.22        280.54        33.29 o                         
 -13   1  10        253.79        190.62        27.86 o                         
 -11   1  10        167.51        148.92        18.53 o                         
  -9   1  10        104.43        130.39        27.98 o                         
  -7   1  10        266.37        240.99        16.01 o                         
  -5   1  10        967.41        956.44        30.21 o                         
  -3   1  10       1308.04       1173.19        36.26 o                         
  -1   1  10         66.88         87.80        16.95 o                         
   1   1  10        436.54        449.22        20.15 o                         
   3   1  10        137.58        104.66        14.65 o                         
   5   1  10         68.45         71.26        19.32 o                         
   7   1  10       3995.49       4028.41        97.01 o                         
   9   1  10         96.77         66.07        29.51 o                         
  11   1  10       1106.86       1029.61        49.95 o                         
  13   1  10       2630.32       2535.26       164.32 o                         
  15   1  10         91.45        143.90        39.08 o                         
  17   1  10          7.41         -6.97        72.13 o                         
  19   1  10        651.01        550.00        65.88 o                         
  21   1  10        421.18        548.55       102.11 o                         
 -20   2  10        242.18        308.96        91.06 o                         
 -18   2  10       1391.06       1634.90        90.36 o                         
 -16   2  10       2334.34       2407.69        75.62 o                         
 -14   2  10        359.91        206.32        44.39 o                         
 -12   2  10          5.96         57.45        31.66 o                         
 -10   2  10        427.67        330.22        43.39 o                         
  -8   2  10       3345.50       3412.04        83.43 o                         
  -6   2  10       7125.85       7651.66       149.67 o                         
  -4   2  10       1656.79       1498.32        43.18 o                         
  -2   2  10       1133.02       1118.25        59.05 o                         
   0   2  10         69.72         90.78        16.24 o                         
   2   2  10        755.45        784.35        28.01 o                         
   4   2  10       1388.61       1394.22        34.26 o                         
   6   2  10       5352.95       5534.51       152.34 o                         
   8   2  10        304.81        313.26        28.22 o                         
  10   2  10          1.59         21.54        28.12 o                         
  12   2  10        843.91        718.98        43.54 o                         
  14   2  10       1910.80       1933.23        63.65 o                         
  16   2  10       1851.66       1974.90        84.95 o                         
  18   2  10        341.55        438.71        50.70 o                         
  20   2  10        781.96        847.27       107.44 o                         
 -19   3  10          2.44         14.62        90.78 o                         
 -17   3  10          4.55        -38.64        51.91 o                         
 -15   3  10        240.04        221.57        56.72 o                         
 -13   3  10         41.44         -6.05        15.97 o                         
 -11   3  10         72.19         96.78        44.25 o                         
  -9   3  10       1431.86       1294.61        53.62 o                         
  -7   3  10        143.19        116.40        18.06 o                         
  -5   3  10      13548.04      13283.71       305.04 o                         
  -3   3  10         29.23         17.89        46.64 o                         
  -1   3  10       6067.60       6127.58       285.26 o                         
   1   3  10          6.82         37.06        21.68 o                         
   3   3  10         18.39         23.51        75.96 o                         
   5   3  10       1153.86       1114.90        35.80 o                         
   7   3  10       2295.49       2284.72        75.83 o                         
   9   3  10       2217.20       2157.56        73.10 o                         
  11   3  10       1358.42       1370.50        56.27 o                         
  13   3  10        199.90        221.19        97.36 o                         
  15   3  10         39.61        -44.04        44.04 o                         
  17   3  10        367.16        348.28       108.02 o                         
  19   3  10        389.93        291.99        71.79 o                         
 -16   4  10        553.29        635.78       112.10 o                         
 -14   4  10        143.98        229.34        91.95 o                         
 -12   4  10       1175.90       1167.87        84.05 o                         
 -10   4  10        536.68        673.41        97.28 o                         
  -8   4  10         33.13         57.49        35.78 o                         
  -6   4  10       2413.32       2329.91       137.42 o                         
  -4   4  10         61.96         56.11        41.81 o                         
  -2   4  10        255.83        385.40        53.22 o                         
   0   4  10       1263.43       1281.90        49.94 o                         
   2   4  10         28.38         32.61        31.90 o                         
   4   4  10        870.89        701.56       137.51 o                         
   6   4  10        899.57        963.60        92.03 o                         
   8   4  10         78.73         55.19        44.31 o                         
  10   4  10        581.83        499.92        37.80 o                         
  12   4  10        172.75        202.57        50.06 o                         
  14   4  10        191.69        186.48        77.62 o                         
  16   4  10         23.91          1.95        52.81 o                         
 -11   5  10         18.87        116.44        61.38 o                         
  -9   5  10         49.92          6.78        69.81 o                         
  -7   5  10        100.79        105.56        55.67 o                         
  -5   5  10          0.53        133.81        47.60 o                         
  -3   5  10         54.28         27.16        43.86 o                         
  -1   5  10         26.93         67.54        39.22 o                         
   1   5  10         10.21        -11.60        40.22 o                         
   3   5  10        249.11        303.18        45.03 o                         
   5   5  10          1.79         25.37        47.67 o                         
   7   5  10         12.32         14.03        74.21 o                         
   9   5  10         54.94        165.24        82.24 o                         
  11   5  10          0.66          8.62        61.36 o                         
 -21   1  11        523.25        574.19        76.29 o                         
 -19   1  11        256.74        244.97        64.96 o                         
 -17   1  11        274.65        243.35        45.56 o                         
 -15   1  11       1945.18       2079.74       115.68 o                         
 -13   1  11       3491.46       3431.51       112.32 o                         
 -11   1  11          8.40         12.86        39.06 o                         
  -9   1  11        221.77        190.51        18.25 o                         
  -7   1  11       1750.94       1852.29        48.38 o                         
  -5   1  11       1489.52       1453.08        71.71 o                         
  -3   1  11       7217.91       7404.95       171.95 o                         
  -1   1  11       5353.37       5364.44       120.40 o                         
   1   1  11        236.96        247.25        18.16 o                         
   3   1  11        837.48        800.10        22.85 o                         
   5   1  11        294.92        253.35        33.65 o                         
   7   1  11        198.37        229.43        22.33 o                         
   9   1  11       6088.46       6208.39       144.67 o                         
  11   1  11       1596.52       1524.29        57.05 o                         
  13   1  11        229.15        129.51        31.02 o                         
  15   1  11       2388.12       2500.97        81.91 o                         
  17   1  11        299.09        371.65       144.84 o                         
  19   1  11       1889.51       1949.40       104.08 o                         
  21   1  11        953.69        930.33        76.18 o                         
 -20   2  11         59.19        -21.40        86.83 o                         
 -18   2  11        238.92        216.16        58.63 o                         
 -16   2  11          0.25         44.59        38.35 o                         
 -14   2  11         53.12        145.33        35.35 o                         
 -12   2  11        684.40        685.99        46.72 o                         
 -10   2  11        723.63        664.08        60.38 o                         
  -8   2  11         21.71         -8.08        25.74 o                         
  -6   2  11        312.35        283.05        17.49 o                         
  -4   2  11       1958.08       1788.26       102.78 o                         
  -2   2  11         12.42         17.85        21.63 o                         
   0   2  11        186.41        208.87        20.30 o                         
   2   2  11         62.47         67.54        18.84 o                         
   4   2  11          1.24         13.41        16.61 o                         
   6   2  11       1597.07       1585.20        44.39 o                         
   8   2  11          0.25        -24.13        64.21 o                         
  10   2  11       1187.14       1060.39        67.71 o                         
  12   2  11        390.23        330.79        40.32 o                         
  14   2  11        107.51         35.66        68.38 o                         
  16   2  11        196.66        227.63        95.61 o                         
  18   2  11         14.01         17.57        42.28 o                         
  20   2  11       1285.83       1327.61        86.10 o                         
 -17   3  11        274.43        225.76        63.81 o                         
 -15   3  11        308.57        434.88       121.60 o                         
 -13   3  11       2630.23       2528.25       103.77 o                         
 -11   3  11         76.97        155.10        45.26 o                         
  -9   3  11          1.23        -15.93        92.78 o                         
  -7   3  11       1748.03       1761.90        71.52 o                         
  -5   3  11         53.39         69.00        25.71 o                         
  -3   3  11       4636.94       4649.52       125.72 o                         
  -1   3  11       1307.82       1328.30        81.54 o                         
   1   3  11        519.14        494.93        29.32 o                         
   3   3  11        565.58        605.13        29.72 o                         
   5   3  11        464.94        406.62        27.49 o                         
   7   3  11        373.93        380.41        30.80 o                         
   9   3  11       1998.40       2007.39        68.43 o                         
  11   3  11        283.50        333.56        69.21 o                         
  13   3  11        134.57        256.63        58.53 o                         
  15   3  11         68.53         60.39        46.65 o                         
  17   3  11          0.21         33.73        53.12 o                         
 -14   4  11        189.91        217.58        73.31 o                         
 -12   4  11        382.71        216.12        66.91 o                         
 -10   4  11         64.16        120.45        48.51 o                         
  -8   4  11         26.20        -52.50        52.50 o                         
  -6   4  11        174.71        108.05        44.86 o                         
  -4   4  11         42.21        -36.65        47.60 o                         
  -2   4  11        212.41        231.00        34.67 o                         
   0   4  11         54.76         72.06        45.11 o                         
   2   4  11       1535.66       1451.42        64.75 o                         
   4   4  11         55.40         22.92        41.19 o                         
   6   4  11         68.10         29.28        50.86 o                         
   8   4  11          4.45        121.61        38.06 o                         
  10   4  11         28.74          6.06        63.13 o                         
  12   4  11         32.50         49.27        43.24 o                         
  14   4  11        512.51        513.92        62.88 o                         
  -9   5  11        391.61        498.89        71.82 o                         
  -7   5  11        439.74        426.10        65.07 o                         
  -5   5  11         10.13         28.49        63.38 o                         
  -3   5  11       1523.93       1817.78        98.43 o                         
  -1   5  11        490.34        471.26        56.99 o                         
   1   5  11          9.11        -16.37        56.99 o                         
   3   5  11        874.88        702.20        91.78 o                         
   5   5  11         30.61         96.81        54.25 o                         
   7   5  11        979.34       1140.83       226.87 o                         
   9   5  11       1547.95       1718.36       121.71 o                         
 -20   0  12       1596.04       1756.85       119.77 o                         
 -18   0  12       2836.22       3140.07       173.74 o                         
 -16   0  12         26.49         66.63        71.96 o                         
 -14   0  12         32.86          9.83        36.48 o                         
 -12   0  12        445.90        334.31        40.31 o                         
 -10   0  12       5683.60       5731.78       259.52 o                         
  -8   0  12      13900.05      14456.71       520.21 o                         
  -6   0  12       3133.26       3306.97       126.76 o                         
  -4   0  12          2.36         36.48        39.98 o                         
  -2   0  12       4319.69       4414.85       162.74 o                         
   0   0  12       4982.44       5025.84       185.23 o                         
   2   0  12       5622.92       5469.09       144.92 o                         
   4   0  12      16492.45      16235.71       436.75 o                         
   6   0  12       1202.33       1289.94        76.29 o                         
   8   0  12        573.11        502.05        40.31 o                         
  10   0  12        247.51        244.36        50.97 o                         
  12   0  12       2652.14       2665.50       160.08 o                         
  14   0  12       2410.84       2426.64       104.61 o                         
  16   0  12        822.71        786.22        70.96 o                         
  18   0  12        396.51        424.76        60.63 o                         
  20   0  12       1368.77       1295.77       102.78 o                         
 -19   1  12          0.01        103.30        48.62 o                         
 -17   1  12         31.62        -19.56        56.63 o                         
 -15   1  12          9.87         63.87        49.63 o                         
 -13   1  12        574.64        589.97        79.71 o                         
 -11   1  12        473.77        469.64        39.16 o                         
  -9   1  12       1917.23       1976.23        76.21 o                         
  -7   1  12         57.05         49.54        22.83 o                         
  -5   1  12        153.63         89.35        21.16 o                         
  -3   1  12        167.20        167.49        36.85 o                         
  -1   1  12         10.57         16.02        29.32 o                         
   1   1  12       2612.94       2628.07       211.38 o                         
   3   1  12        915.97        796.71        34.19 o                         
   5   1  12         53.19         63.27        19.99 o                         
   7   1  12         86.99         96.15        24.81 o                         
   9   1  12        253.59        203.47        36.81 o                         
  11   1  12       1495.48       1585.49        58.55 o                         
  13   1  12        971.50        881.22        44.71 o                         
  15   1  12        533.18        486.11        42.32 o                         
  17   1  12        124.15        184.39        50.14 o                         
  19   1  12         55.07        103.21        64.24 o                         
 -18   2  12       2393.50       2450.08       138.59 o                         
 -16   2  12        505.21        476.35        49.76 o                         
 -14   2  12       1010.85       1129.85       114.19 o                         
 -12   2  12        204.20        200.32        51.14 o                         
 -10   2  12       1595.63       1476.67        57.12 o                         
  -8   2  12       2005.71       1937.09        64.71 o                         
  -6   2  12       2634.40       2520.60       175.07 o                         
  -4   2  12       7517.18       7689.03       212.94 o                         
  -2   2  12       1663.98       1648.83        53.22 o                         
   0   2  12         20.74         16.23        28.32 o                         
   2   2  12       2115.99       1995.58       188.73 o                         
   4   2  12       5003.56       5112.52       143.42 o                         
   6   2  12        141.95        139.08        20.32 o                         
   8   2  12       3717.43       3791.86       109.85 o                         
  10   2  12        392.50        403.13        36.22 o                         
  12   2  12        175.35        124.01        86.53 o                         
  14   2  12       1642.41       1622.07        80.54 o                         
  16   2  12         16.91         36.90        43.41 o                         
  18   2  12       1214.58       1194.49        66.55 o                         
 -17   3  12         43.36        -11.79        64.40 o                         
 -15   3  12        624.31        424.79        74.62 o                         
 -13   3  12          1.03        -38.39       103.78 o                         
 -11   3  12        273.62        234.02        66.67 o                         
  -9   3  12        600.94        567.37       148.67 o                         
  -7   3  12        198.98         58.29        43.32 o                         
  -5   3  12       1379.64       1425.31       100.94 o                         
  -3   3  12        147.95         96.03        45.05 o                         
  -1   3  12       2463.01       2312.21        89.29 o                         
   1   3  12        249.79        280.66        42.09 o                         
   3   3  12        997.87        856.99        45.50 o                         
   5   3  12        925.34        899.60        40.44 o                         
   7   3  12         91.51         27.31        62.22 o                         
   9   3  12         68.13         81.60        34.47 o                         
  11   3  12         47.18         22.42        36.52 o                         
  13   3  12        276.21        311.87        59.74 o                         
  15   3  12          3.37         55.96       118.02 o                         
  17   3  12          7.08        -68.18        68.18 o                         
 -14   4  12        433.78        229.91        69.22 o                         
 -12   4  12        336.97        384.76        85.97 o                         
 -10   4  12        404.97        499.85        63.34 o                         
  -8   4  12       1933.45       2010.30       101.90 o                         
  -6   4  12       1371.52       1391.50        77.40 o                         
  -4   4  12        120.70         95.60       120.77 o                         
  -2   4  12        587.08        678.72        55.08 o                         
   0   4  12         12.45         24.41        42.52 o                         
   2   4  12       1802.05       1945.54        90.31 o                         
   4   4  12       2761.79       2955.15       296.42 o                         
   6   4  12        143.28        185.27        49.79 o                         
   8   4  12          2.32         34.00       106.36 o                         
  10   4  12       1001.20       1011.69        62.29 o                         
  12   4  12       2742.56       2822.92       122.82 o                         
  14   4  12         73.71         71.88        77.29 o                         
  -7   5  12         78.42         71.42        57.22 o                         
  -5   5  12         14.11         82.74        54.06 o                         
  -3   5  12         26.71        -56.06        56.06 o                         
  -1   5  12         21.78        -50.61        50.61 o                         
   1   5  12        840.66        918.39       146.17 o                         
   3   5  12          8.30         -4.24        62.32 o                         
   5   5  12        904.79        890.94        83.41 o                         
   7   5  12        144.74        169.66        68.73 o                         
 -19   1  13       1526.62       1562.50       129.43 o                         
 -17   1  13         88.37         84.83        48.79 o                         
 -15   1  13       2104.29       2229.75        86.71 o                         
 -13   1  13        278.22        343.39        43.81 o                         
 -11   1  13        617.53        636.28        38.82 o                         
  -9   1  13       1627.76       1621.58        62.30 o                         
  -7   1  13         32.94         21.04        32.85 o                         
  -5   1  13       2903.87       2931.97       142.34 o                         
  -3   1  13       9639.41       9735.35       262.00 o                         
  -1   1  13       2071.82       2101.55        64.43 o                         
   1   1  13          8.41        -18.32        22.84 o                         
   3   1  13       1592.13       1584.97        64.80 o                         
   5   1  13        174.34        104.57        31.07 o                         
   7   1  13       5093.67       5194.83       134.94 o                         
   9   1  13       3394.43       3524.60        93.02 o                         
  11   1  13        591.26        505.36        39.91 o                         
  13   1  13        509.96        555.80        68.13 o                         
  15   1  13          1.73         43.47        48.35 o                         
  17   1  13          0.19        -56.16        56.16 o                         
  19   1  13       2956.10       3118.68       121.97 o                         
 -18   2  13        414.59        401.69        94.77 o                         
 -16   2  13         17.29        -16.47        81.73 o                         
 -14   2  13          5.13        -51.72        51.72 o                         
 -12   2  13          6.71        -30.38        45.99 o                         
 -10   2  13        546.27        561.11        39.87 o                         
  -8   2  13        320.77        292.07        31.38 o                         
  -6   2  13        450.35        469.22        31.68 o                         
  -4   2  13       1447.89       1314.61        46.93 o                         
  -2   2  13         78.08        102.92        25.33 o                         
   0   2  13          4.40         -3.94        39.89 o                         
   2   2  13        506.91        441.89        32.38 o                         
   4   2  13       1153.34       1119.39        39.52 o                         
   6   2  13         32.59         20.80        29.07 o                         
   8   2  13          0.70        -12.49        19.99 o                         
  10   2  13        164.65        159.96        32.43 o                         
  12   2  13         38.47         42.13        47.19 o                         
  14   2  13         14.72         55.41        58.22 o                         
  16   2  13        194.72        152.38        44.93 o                         
  18   2  13        138.51        146.48        55.51 o                         
 -15   3  13       1179.24       1274.97       120.44 o                         
 -13   3  13        848.73        914.38       105.55 o                         
 -11   3  13        352.03        384.61        90.62 o                         
  -9   3  13        249.07        294.42       103.03 o                         
  -7   3  13        961.09        920.14       107.19 o                         
  -5   3  13        650.26        617.94        54.03 o                         
  -3   3  13       2346.91       2242.82        90.05 o                         
  -1   3  13        462.30        550.31        97.20 o                         
   1   3  13          1.84         49.07        44.35 o                         
   3   3  13       1245.54       1185.86       214.96 o                         
   5   3  13         91.50         49.66        40.66 o                         
   7   3  13       1315.80       1257.99        67.76 o                         
   9   3  13       1121.18       1074.94        87.70 o                         
  11   3  13         82.67         89.15        65.63 o                         
  13   3  13        196.71        163.67        65.46 o                         
  15   3  13         49.20         40.10        66.17 o                         
 -12   4  13        113.36        190.65        98.28 o                         
 -10   4  13         83.87        129.42       110.52 o                         
  -8   4  13         32.42        112.30        60.75 o                         
  -6   4  13        316.75        289.55        56.14 o                         
  -4   4  13        179.95         51.59        55.30 o                         
  -2   4  13         66.91         89.37        51.60 o                         
   0   4  13        168.57        213.95        54.07 o                         
   2   4  13         31.53         71.42        50.28 o                         
   4   4  13        431.98        394.17        58.02 o                         
   6   4  13        240.53        335.13        60.00 o                         
   8   4  13          6.47        -31.37        42.01 o                         
  10   4  13         10.06         54.34        48.88 o                         
  12   4  13        406.85        206.78        55.51 o                         
  -3   5  13        944.21       1102.60        86.78 o                         
  -1   5  13         51.81         52.57        62.37 o                         
   1   5  13        948.33        982.27        79.77 o                         
   3   5  13        470.28        543.19        75.82 o                         
 -18   0  14        189.96        309.49        91.95 o                         
 -16   0  14        684.59        830.20        89.45 o                         
 -14   0  14        594.69        673.79        74.12 o                         
 -12   0  14        305.11        305.16        66.96 o                         
 -10   0  14        117.90        197.06        53.80 o                         
  -8   0  14        410.80        409.77        57.80 o                         
  -6   0  14        787.65        865.85        60.13 o                         
  -4   0  14       1326.40       1340.25        80.62 o                         
  -2   0  14        829.93        665.29        52.64 o                         
   0   0  14       1575.82       1603.10        91.45 o                         
   2   0  14       2137.49       2096.99       108.44 o                         
   4   0  14        883.94        839.69        54.47 o                         
   6   0  14        414.45        513.04        48.14 o                         
   8   0  14       6028.54       6444.88       216.21 o                         
  10   0  14       2475.76       2284.05       128.76 o                         
  12   0  14        486.85        364.79        63.96 o                         
  14   0  14       2223.02       2253.07       151.08 o                         
  16   0  14          9.38        -13.16        82.95 o                         
  18   0  14        179.95        190.23       103.61 o                         
 -17   1  14          6.65        -50.11        67.22 o                         
 -15   1  14         63.46        127.06        51.66 o                         
 -13   1  14         10.39         21.05        53.14 o                         
 -11   1  14        345.74        349.71        43.16 o                         
  -9   1  14        326.11        325.49        41.62 o                         
  -7   1  14         56.04        106.61        43.31 o                         
  -5   1  14       1129.23       1136.35        48.14 o                         
  -3   1  14        736.62        759.18        50.25 o                         
  -1   1  14         55.30         56.15        22.25 o                         
   1   1  14         20.73          2.44        23.80 o                         
   3   1  14         54.43         37.88        23.57 o                         
   5   1  14        686.35        615.40        38.31 o                         
   7   1  14        526.39        582.15        50.31 o                         
   9   1  14       1699.97       1788.78        71.68 o                         
  11   1  14         29.36         14.38        63.30 o                         
  13   1  14        262.83        293.75       129.93 o                         
  15   1  14          5.46         -9.68        52.60 o                         
  17   1  14        107.76        120.34        74.21 o                         
 -16   2  14          7.34        -84.65        84.65 o                         
 -14   2  14         49.63         26.80        83.20 o                         
 -12   2  14        452.26        434.01        79.35 o                         
 -10   2  14         89.07        155.27        96.61 o                         
  -8   2  14       4204.57       4214.24       133.25 o                         
  -6   2  14        527.24        451.15        36.73 o                         
  -4   2  14         29.91         31.64        34.15 o                         
  -2   2  14        156.46        149.64        29.14 o                         
   0   2  14       2801.09       2850.92        82.67 o                         
   2   2  14       3326.90       3387.74        99.05 o                         
   4   2  14       1879.18       1723.55        71.13 o                         
   6   2  14        146.18        137.81        34.64 o                         
   8   2  14          4.77        -17.39        37.31 o                         
  10   2  14        775.76        785.47        80.62 o                         
  12   2  14       1557.12       1591.99       110.94 o                         
  14   2  14       1208.43       1372.60        81.15 o                         
  16   2  14         67.62        107.28        66.30 o                         
 -13   3  14        325.50        238.71        90.07 o                         
 -11   3  14         22.17        -32.34        68.81 o                         
  -9   3  14          9.29         62.46        56.35 o                         
  -7   3  14       1712.46       1564.56       313.74 o                         
  -5   3  14         33.22         75.68        50.10 o                         
  -3   3  14       1345.31       1229.43        71.33 o                         
  -1   3  14         11.23         94.99        88.45 o                         
   1   3  14        112.38        162.16        43.40 o                         
   3   3  14       1445.59       1353.71        95.70 o                         
   5   3  14          1.25        -19.86        63.05 o                         
   7   3  14        965.45        937.16       109.02 o                         
   9   3  14         42.71         85.23        47.90 o                         
  11   3  14        186.51        276.19        52.66 o                         
  13   3  14         39.62        152.24       105.69 o                         
 -10   4  14        363.40        488.53       236.95 o                         
  -8   4  14         61.63         30.86        68.21 o                         
  -6   4  14        369.70        367.93       125.01 o                         
  -4   4  14       1742.23       1620.18        96.55 o                         
  -2   4  14         24.28        -56.01        99.78 o                         
   0   4  14         36.29        -16.94        55.65 o                         
   2   4  14        270.95        366.67        78.37 o                         
   4   4  14          0.65         91.75        58.55 o                         
   6   4  14        403.98        486.52        63.56 o                         
   8   4  14        737.14        647.69        58.20 o                         
 -15   1  15        273.37        277.46        71.46 o                         
 -13   1  15         66.05        103.63        51.55 o                         
 -11   1  15        511.02        543.01        48.39 o                         
  -9   1  15        305.22        292.40        47.95 o                         
  -7   1  15        279.95        247.00        38.62 o                         
  -5   1  15       1982.03       1951.94        71.23 o                         
  -3   1  15        244.62        235.19        42.56 o                         
  -1   1  15       1918.18       2018.86        86.74 o                         
   1   1  15        721.02        667.74        80.62 o                         
   3   1  15        209.87        156.18        56.80 o                         
   5   1  15       2001.37       1932.08        62.15 o                         
   7   1  15       4558.92       4517.94       121.84 o                         
   9   1  15         11.17         28.18        35.77 o                         
  11   1  15         23.41         30.23        64.80 o                         
  13   1  15        163.36        165.00        51.91 o                         
  15   1  15        116.51        142.39        61.43 o                         
 -14   2  15          0.05        -64.25        86.85 o                         
 -12   2  15        147.45        122.38        76.56 o                         
 -10   2  15        205.82        315.57        71.24 o                         
  -8   2  15         23.46         66.65        70.13 o                         
  -6   2  15        893.82        999.80       160.24 o                         
  -4   2  15         52.26         16.87        61.63 o                         
  -2   2  15        120.10         90.77        57.09 o                         
   0   2  15         26.52         81.85        43.79 o                         
   2   2  15          4.26         65.91        44.31 o                         
   4   2  15         15.71        -35.34        35.34 o                         
   6   2  15        213.97         94.81        39.35 o                         
   8   2  15        133.24         81.93        39.29 o                         
  10   2  15         74.49         17.67        44.93 o                         
  12   2  15         12.48         58.94        50.16 o                         
  14   2  15         12.68          4.81       114.19 o                         
 -11   3  15        130.06        146.67       129.68 o                         
  -9   3  15          6.58        -10.56        73.91 o                         
  -7   3  15         11.78         42.78        72.99 o                         
  -5   3  15       2645.58       2822.29       157.34 o                         
  -3   3  15         48.77         41.36        63.33 o                         
  -1   3  15         13.32         65.67        71.26 o                         
   1   3  15        333.94        402.87       134.26 o                         
   3   3  15          2.71         -1.11       107.61 o                         
   5   3  15       2286.17       2261.73       139.01 o                         
   7   3  15        561.52        464.42        55.17 o                         
   9   3  15         51.00        116.16        50.59 o                         
  11   3  15       1115.78       1091.09        74.43 o                         
  -6   4  15        517.76        495.61        91.32 o                         
  -4   4  15        251.53        164.67       124.01 o                         
  -2   4  15         69.57        113.28        53.52 o                         
   0   4  15          0.01         65.80        56.53 o                         
   2   4  15        352.40        390.53        98.03 o                         
   4   4  15          2.95         59.81        56.99 o                         
   6   4  15        133.97         62.82        61.40 o                         
 -14   0  16          1.83        -33.15        86.45 o                         
 -12   0  16        703.66        697.27        84.12 o                         
 -10   0  16       2706.21       2802.09       168.57 o                         
  -8   0  16        440.30        466.07        70.46 o                         
  -6   0  16        514.16        496.55        70.96 o                         
  -4   0  16       1078.91        967.12        83.79 o                         
  -2   0  16       2463.79       2130.80       128.09 o                         
   0   0  16       1269.99       1181.00        78.62 o                         
   2   0  16       2598.29       2657.17       172.57 o                         
   4   0  16         26.85         55.14        55.14 o                         
   6   0  16       4089.37       4168.82       152.91 o                         
   8   0  16         99.21        117.93        53.14 o                         
  10   0  16        391.48        452.08        62.46 o                         
  12   0  16       2982.91       2981.99       196.06 o                         
  14   0  16        297.57        241.86        88.78 o                         
 -13   1  16         31.37         40.16        94.20 o                         
 -11   1  16        909.21        961.93        80.07 o                         
  -9   1  16          3.66         59.10        46.45 o                         
  -7   1  16        930.40        959.02        56.81 o                         
  -5   1  16        316.27        287.36        46.10 o                         
  -3   1  16       1063.38       1167.09        62.80 o                         
  -1   1  16        352.65        441.81        46.47 o                         
   1   1  16       1304.17       1267.01        62.04 o                         
   3   1  16        429.13        631.91        78.12 o                         
   5   1  16        101.50         81.08        72.46 o                         
   7   1  16        156.68         91.53        34.16 o                         
   9   1  16        381.17        336.40        42.14 o                         
  11   1  16         71.45         37.69        36.87 o                         
  13   1  16        579.64        478.56        70.31 o                         
 -12   2  16         22.17         -9.91        83.98 o                         
 -10   2  16       1567.18       1925.55       148.00 o                         
  -8   2  16        172.40         53.50        76.75 o                         
  -6   2  16       1910.80       2142.13       280.84 o                         
  -4   2  16        712.59        861.28        87.95 o                         
  -2   2  16        627.05        713.87        88.45 o                         
   0   2  16        785.02       1008.50        81.18 o                         
   2   2  16        719.19        746.37        78.30 o                         
   4   2  16       2727.81       3105.30       167.14 o                         
   6   2  16       2758.35       2827.68       141.00 o                         
   8   2  16        128.09         88.45       132.68 o                         
  10   2  16        821.83        927.97        67.40 o                         
  12   2  16       1881.19       1949.39        98.10 o                         
  -9   3  16         37.49         20.12       198.47 o                         
  -7   3  16          5.96        -62.63        75.84 o                         
  -5   3  16        152.83        112.42        88.27 o                         
  -3   3  16         49.27        125.23        70.64 o                         
  -1   3  16          4.50        154.25        72.14 o                         
   1   3  16         14.63          5.32        68.66 o                         
   3   3  16         46.58         84.01        72.14 o                         
   5   3  16         46.45        163.47        70.75 o                         
   7   3  16         15.53        -37.28        55.24 o                         
   9   3  16        142.24        242.98        60.43 o                         
 -11   1  17        189.39        154.58        88.06 o                         
  -9   1  17       1361.37       1455.59        86.37 o                         
  -7   1  17       2505.20       2526.75       118.62 o                         
  -5   1  17        431.18        408.95        75.37 o                         
  -3   1  17        353.72        340.72        50.53 o                         
  -1   1  17        652.34        590.19        57.07 o                         
   1   1  17        697.91        719.69        57.56 o                         
   3   1  17        110.52        129.08        43.40 o                         
   5   1  17       1391.19       1397.71        58.12 o                         
   7   1  17       1588.27       1411.38        67.61 o                         
   9   1  17       1030.36       1093.28        64.15 o                         
  11   1  17        249.17        305.72        58.96 o                         
  -8   2  17        712.90        929.21       104.59 o                         
  -6   2  17        246.85        132.71        79.61 o                         
  -4   2  17          3.20         26.55        75.22 o                         
  -2   2  17         12.30         22.05        69.68 o                         
   0   2  17        273.62        254.71        78.30 o                         
   2   2  17        326.02        143.15        78.67 o                         
   4   2  17        539.26        553.94       103.61 o                         
   6   2  17         67.38        100.46        68.26 o                         
   8   2  17        665.68        618.91       162.16 o                         
  -3   3  17          1.12        -53.55        84.50 o                         
  -1   3  17        180.68        178.70        80.70 o                         
   1   3  17        240.15        193.38        80.73 o                         
   3   3  17        244.12        248.19        91.72 o                         
  -8   0  18         19.47        -26.49        86.45 o                         
  -6   0  18        258.75        258.52        81.45 o                         
  -4   0  18          1.38         41.64        98.44 o                         
  -2   0  18         19.07          5.00        65.30 o                         
   0   0  18        182.32        154.91        62.96 o                         
   2   0  18          3.91        -51.64        61.63 o                         
   4   0  18         63.43        115.27        81.45 o                         
   6   0  18       1545.38       1446.85        99.28 o                         
   8   0  18       1293.98       1325.42        95.11 o                         
  -7   1  18        511.78        580.40        87.50 o                         
  -5   1  18         92.61        172.95        79.56 o                         
  -3   1  18        141.09        228.91        70.61 o                         
  -1   1  18        181.45        113.59        55.17 o                         
   1   1  18          5.23         43.36        63.56 o                         
   3   1  18          1.81        -68.42        84.29 o                         
   5   1  18        682.88        674.59        68.21 o                         
   7   1  18         23.59        -50.14        50.14 o                         
  -4   2  18        157.03        217.71        88.70 o                         
  -2   2  18       1169.32       1199.65       121.43 o                         
   0   2  18       1046.97       1199.16       102.91 o                         
   2   2  18         39.46        161.08       118.10 o                         
   4   2  18        283.70        255.52       133.84 o                         
  -1   1  19        271.16        232.51       121.85 o                         
   1   1  19          8.90        139.29        84.71 o                         
                                                                                
