# Supplementary material for: Structures of five salt forms of di­sulfonated monoazo dyes
Source: Acta Crystallogr C Struct Chem. 2020 Sep 23;76(Pt 10):972–81. doi: 10.1107/S2053229620012735 (PMC7533915; doi:10.1107/S2053229620012735)
Supplement: Supplementary file 3 [file c-76-00972-IIsup3.hkl]

data_II                                                                         
_shelx_title ' Kmc1 light yellow (orange in bulk?) 123K plate 0.5 0.25 0.05'    
_shelx_refln_list_code          4                                               
_shelx_F_calc_maximum       68.11                                               
_exptl_crystal_F_000       234.00                                               
_reflns_d_resolution_high  0.7676                                               
                                                                                
loop_                                                                           
 _space_group_symop_operation_xyz                                               
 'x, y, z'                                                                      
 '-x, -y, -z'                                                                   
                                                                                
_cell_length_a     6.3875                                                       
_cell_length_b     6.7470                                                       
_cell_length_c    11.3030                                                       
_cell_angle_alpha  94.289                                                       
_cell_angle_beta  103.160                                                       
_cell_angle_gamma 108.456                                                       
                                                                                
_shelx_F_squared_multiplier     1.000                                           
                                                                                
loop_                                                                           
 _refln_index_h                                                                 
 _refln_index_k                                                                 
 _refln_index_l                                                                 
 _refln_F_squared_calc                                                          
 _refln_F_squared_meas                                                          
 _refln_F_squared_sigma                                                         
 _refln_observed_status                                                         
   1   0   0        292.86        270.27        11.61 o                         
   2   0   0          6.25          6.67         0.33 o                         
   3   0   0        185.87        148.14         2.82 o                         
   4   0   0         26.10         28.13         1.28 o                         
   5   0   0        115.44        104.09         2.58 o                         
   6   0   0        303.80        321.49        10.64 o                         
   7   0   0         39.96         50.19         7.77 o                         
  -7   1   0         37.56         41.28         6.05 o                         
  -6   1   0          0.09          2.00         1.34 o                         
  -5   1   0        192.98        204.33         5.07 o                         
  -4   1   0        260.53        250.70         5.13 o                         
  -3   1   0        345.86        347.40        12.01 o                         
  -2   1   0       1071.85       1063.64        23.85 o                         
  -1   1   0       1908.06       1772.64        27.44 o                         
   0   1   0          1.25          1.61         0.14 o                         
   1   1   0        317.26        301.40         4.14 o                         
   2   1   0        443.02        384.45         6.44 o                         
   3   1   0         61.29         64.57         3.05 o                         
   4   1   0         45.00         45.80         1.90 o                         
   5   1   0        864.32        848.75        20.44 o                         
   6   1   0         13.28         12.49         2.99 o                         
   7   1   0         80.59         83.82         7.82 o                         
  -8   2   0         11.78          8.67         5.54 o                         
  -7   2   0          2.86          2.32         1.78 o                         
  -6   2   0        289.04        284.87         9.43 o                         
  -5   2   0        101.84        100.47         3.20 o                         
  -4   2   0         53.04         51.45         1.22 o                         
  -3   2   0       1348.15       1384.84        22.28 o                         
  -2   2   0          3.87          1.06         0.21 o                         
  -1   2   0       4604.49       4556.45        56.88 o                         
   0   2   0        191.53        212.31         5.68 o                         
   1   2   0        105.91         78.56         1.45 o                         
   2   2   0        539.47        601.55        11.45 o                         
   3   2   0        496.79        503.71        10.30 o                         
   4   2   0        606.53        585.03        12.64 o                         
   5   2   0        208.41        197.59         5.50 o                         
   6   2   0          0.24          0.44         2.15 o                         
  -8   3   0          5.62          3.86         3.63 o                         
  -7   3   0         68.08         74.47         4.17 o                         
  -6   3   0        247.99        230.45         9.18 o                         
  -5   3   0         63.85         54.84         1.77 o                         
  -4   3   0        562.46        596.28        17.04 o                         
  -3   3   0        851.21        806.88        13.57 o                         
  -2   3   0        430.09        448.36         6.80 o                         
  -1   3   0         97.29        124.04         3.20 o                         
   0   3   0       2653.77       2700.44        41.83 o                         
   1   3   0         16.78         14.99         0.78 o                         
   2   3   0        225.87        219.38         5.68 o                         
   3   3   0        677.24        668.67        11.89 o                         
   4   3   0          1.85          2.45         3.10 o                         
   5   3   0         54.66         47.93         2.60 o                         
   6   3   0        178.02        190.60         8.67 o                         
  -8   4   0        182.56        187.88        11.93 o                         
  -7   4   0          0.09         -3.52         3.52 o                         
  -6   4   0          4.25          4.02         2.28 o                         
  -5   4   0         35.63         34.94         3.82 o                         
  -4   4   0        546.20        503.78        16.71 o                         
  -3   4   0         32.82         31.83         0.84 o                         
  -2   4   0        859.68        838.14        31.17 o                         
  -1   4   0       1794.84       1866.65        28.38 o                         
   0   4   0         33.26         33.11         1.18 o                         
   1   4   0         71.93         81.38         2.51 o                         
   2   4   0        227.72        222.69         5.02 o                         
   3   4   0          2.43          2.20         1.20 o                         
   4   4   0        542.80        538.05        12.60 o                         
   5   4   0        345.54        351.57        11.28 o                         
  -7   5   0         85.54         87.38         9.02 o                         
  -6   5   0        289.22        302.28        11.59 o                         
  -5   5   0         57.90         53.46         2.37 o                         
  -4   5   0        273.64        268.44         7.28 o                         
  -3   5   0        332.64        313.41         7.12 o                         
  -2   5   0         58.10         64.69         1.71 o                         
  -1   5   0        166.60        165.33         7.02 o                         
   0   5   0        309.38        304.71        10.83 o                         
   1   5   0        523.92        540.28        11.11 o                         
   2   5   0         39.26         39.18         1.78 o                         
   3   5   0         41.17         43.24         3.15 o                         
   4   5   0        322.32        321.15        10.82 o                         
  -7   6   0         98.42         91.64         6.70 o                         
  -6   6   0        171.19        172.26         7.35 o                         
  -5   6   0         12.61         12.85         1.75 o                         
  -4   6   0        331.42        331.83         8.27 o                         
  -3   6   0         62.40         54.04         3.36 o                         
  -2   6   0        166.04        158.30         3.89 o                         
  -1   6   0        361.01        363.79         9.35 o                         
   0   6   0       1020.80       1064.53        21.58 o                         
   1   6   0          2.66          1.37         1.53 o                         
   2   6   0        195.25        191.56         5.32 o                         
   3   6   0        452.03        437.40        11.69 o                         
  -6   7   0        110.26         95.51         5.84 o                         
  -5   7   0        114.85        113.17         4.09 o                         
  -4   7   0         30.21         30.52         2.42 o                         
  -3   7   0          7.38          8.03         2.51 o                         
  -2   7   0        133.80        132.51         5.13 o                         
  -1   7   0        194.34        198.73         6.77 o                         
   0   7   0         27.11         28.09         2.90 o                         
   1   7   0         14.44         14.58         2.07 o                         
   2   7   0         18.72         16.47         2.36 o                         
  -5   8   0          6.99          1.81         3.49 o                         
  -4   8   0          7.03          5.15         3.07 o                         
  -3   8   0        482.97        485.23        15.49 o                         
  -2   8   0         26.40         34.72         3.39 o                         
  -1   8   0         66.27         62.18         4.68 o                         
   0   8   0          2.22          1.97         2.12 o                         
   0  -8   1        248.55        239.58        16.60 o                         
   1  -8   1          8.08          7.12         2.54 o                         
   2  -8   1          0.89          0.84         2.09 o                         
   3  -8   1         80.31         91.18         4.51 o                         
   4  -8   1          3.67          5.33         2.58 o                         
   5  -8   1          7.35          2.34         3.07 o                         
  -2  -7   1         25.16         28.32         2.53 o                         
  -1  -7   1        101.90        105.06         4.17 o                         
   0  -7   1         13.24         11.59         2.20 o                         
   1  -7   1          4.20          3.25         1.39 o                         
   2  -7   1        251.82        266.72         6.80 o                         
   3  -7   1        422.53        420.71        11.58 o                         
   4  -7   1         17.00         14.88         5.09 o                         
   5  -7   1        144.85        147.98         5.01 o                         
   6  -7   1         56.66         54.72         4.72 o                         
  -3  -6   1         24.74         27.44         2.29 o                         
  -2  -6   1        345.76        337.85         8.34 o                         
  -1  -6   1         30.96         30.39         1.64 o                         
   0  -6   1          0.82          1.18         1.25 o                         
   1  -6   1        377.34        406.60         7.14 o                         
   2  -6   1        306.31        306.71         7.11 o                         
   3  -6   1          2.26          3.05         1.12 o                         
   4  -6   1         79.29         82.81         3.24 o                         
   5  -6   1          2.67          3.20         3.88 o                         
   6  -6   1         11.45         10.56         2.98 o                         
   7  -6   1         85.69         65.93         8.96 o                         
  -4  -5   1         89.62         88.23         5.67 o                         
  -3  -5   1        121.18        120.99         3.74 o                         
  -2  -5   1         81.61         82.09         2.38 o                         
  -1  -5   1         38.60         36.22         1.52 o                         
   0  -5   1       1269.96       1317.49        33.39 o                         
   1  -5   1        113.79        119.15         3.74 o                         
   2  -5   1         82.68         85.41         2.08 o                         
   3  -5   1        505.06        510.21        12.28 o                         
   4  -5   1         29.44         26.42         1.36 o                         
   5  -5   1          8.85         10.93         2.32 o                         
   6  -5   1        275.82        267.78        10.71 o                         
   7  -5   1         68.83         60.52         4.25 o                         
  -5  -4   1        187.84        177.84         6.31 o                         
  -4  -4   1        132.19        123.12         3.48 o                         
  -3  -4   1         48.49         50.99         2.28 o                         
  -2  -4   1        189.24        192.98         4.48 o                         
  -1  -4   1       1523.42       1531.37        37.69 o                         
   0  -4   1          1.09          1.94         0.76 o                         
   1  -4   1         32.47         28.12         0.78 o                         
   2  -4   1          0.75          0.06         0.45 o                         
   3  -4   1        219.04        224.03         4.86 o                         
   4  -4   1         12.37         11.51         2.24 o                         
   5  -4   1       1338.73       1244.69        52.68 o                         
   6  -4   1          0.26          3.83         5.38 o                         
   7  -4   1          0.00         -0.33         2.46 o                         
  -6  -3   1        297.24        295.83        16.98 o                         
  -5  -3   1         98.56         97.38         5.76 o                         
  -4  -3   1         13.99         15.72         3.37 o                         
  -3  -3   1        773.78        771.07        14.64 o                         
  -2  -3   1        554.22        550.66        16.51 o                         
  -1  -3   1        163.42        166.44         3.47 o                         
   0  -3   1        921.62        965.44        14.74 o                         
   1  -3   1        243.38        213.93         2.88 o                         
   2  -3   1         49.84         51.33         1.02 o                         
   3  -3   1        193.40        185.54         3.55 o                         
   4  -3   1        162.52        146.39         3.47 o                         
   5  -3   1         16.87         18.07         2.38 o                         
   6  -3   1          6.42          6.66         1.37 o                         
   7  -3   1          0.15          1.02         2.41 o                         
  -6  -2   1        140.24        146.54         5.32 o                         
  -5  -2   1        302.21        290.31         6.52 o                         
  -4  -2   1        136.16        150.18         6.13 o                         
  -3  -2   1        212.03        199.13         4.46 o                         
  -2  -2   1        119.46        134.66         3.07 o                         
  -1  -2   1        265.85        301.44         5.76 o                         
   0  -2   1       2163.52       2157.47        27.27 o                         
   1  -2   1        165.12        182.71         2.67 o                         
   2  -2   1         11.00          9.95         0.30 o                         
   3  -2   1        867.38        780.75        13.14 o                         
   4  -2   1        120.60        121.25         2.60 o                         
   5  -2   1          2.39          0.73         0.81 o                         
   6  -2   1         85.60         80.44         3.20 o                         
   7  -2   1         40.76         43.25         3.11 o                         
  -7  -1   1          0.10         -2.02         6.83 o                         
  -6  -1   1         89.29         83.84         3.49 o                         
  -5  -1   1         86.03         98.28         2.70 o                         
  -4  -1   1        164.10        159.87         3.91 o                         
  -3  -1   1         30.91         34.42         1.18 o                         
  -2  -1   1        156.63        199.57         5.59 o                         
  -1  -1   1       2208.89       2258.58        31.32 o                         
   0  -1   1       1234.48       1215.59        16.48 o                         
   1  -1   1        607.32        574.52        13.84 o                         
   2  -1   1       2896.49       2679.57        57.00 o                         
   3  -1   1        811.45        923.52        18.18 o                         
   4  -1   1        189.15        187.55         3.75 o                         
   5  -1   1       1348.47       1396.58        27.70 o                         
   6  -1   1         47.08         40.73         9.12 o                         
   7  -1   1          6.87          5.24         3.08 o                         
  -7   0   1         24.84         27.04         2.49 o                         
  -6   0   1        915.35        904.43        22.47 o                         
  -5   0   1        457.84        440.59         9.19 o                         
  -4   0   1          1.38         -0.02         2.01 o                         
  -3   0   1       4639.50       4857.66        87.12 o                         
  -2   0   1        507.61        463.15         8.03 o                         
  -1   0   1       1544.07       1467.04        18.04 o                         
   0   0   1        103.78        112.01         1.86 o                         
   1   0   1       1283.14       1303.86        20.43 o                         
   2   0   1         36.23         50.14         1.27 o                         
   3   0   1        322.56        351.32         6.67 o                         
   4   0   1        406.82        409.40         8.69 o                         
   5   0   1          8.46          7.98         1.41 o                         
   6   0   1         73.17         62.69         5.81 o                         
   7   0   1        117.50        107.34         5.03 o                         
  -7   1   1        317.91        323.98        11.64 o                         
  -6   1   1        233.31        210.45         8.47 o                         
  -5   1   1          2.18          1.24         1.39 o                         
  -4   1   1        926.17        946.02        22.28 o                         
  -3   1   1         13.53          7.19         0.46 o                         
  -2   1   1        642.93        577.42        13.29 o                         
  -1   1   1       2444.68       2404.42        29.40 o                         
   0   1   1       1240.91       1274.04        18.63 o                         
   1   1   1       1106.66       1090.30        14.25 o                         
   2   1   1         12.57          6.44         0.67 o                         
   3   1   1         81.78         72.39         2.78 o                         
   4   1   1        249.09        239.69         6.16 o                         
   5   1   1        121.61        122.76         5.74 o                         
   6   1   1        105.33        107.94        11.01 o                         
   7   1   1          4.96          3.13         3.45 o                         
  -7   2   1         48.45         44.73         3.02 o                         
  -6   2   1          1.42          1.90         1.45 o                         
  -5   2   1         58.06         58.58         5.30 o                         
  -4   2   1        844.15        923.44        15.99 o                         
  -3   2   1         46.33         50.81         4.81 o                         
  -2   2   1        362.07        313.51         8.11 o                         
   0   2   1        179.59        197.51         2.83 o                         
   1   2   1        118.40         97.54         1.95 o                         
   2   2   1          0.61          4.22         1.27 o                         
   3   2   1        134.60        142.29         4.30 o                         
   4   2   1         27.19         26.05         2.47 o                         
   5   2   1        441.39        460.41        10.23 o                         
   6   2   1          0.72         -2.39         2.39 o                         
  -8   3   1         11.46          5.62         3.09 o                         
  -7   3   1          5.79          6.10         2.62 o                         
  -6   3   1        157.32        150.54         4.87 o                         
  -5   3   1         40.35         30.77         3.16 o                         
  -4   3   1         49.63         48.53         1.68 o                         
  -3   3   1       2012.32       1894.29        89.28 o                         
  -2   3   1        420.99        431.65         6.29 o                         
  -1   3   1         39.84         46.21         0.78 o                         
   0   3   1        321.49        306.16         5.36 o                         
   1   3   1        462.44        475.76         7.81 o                         
   2   3   1        162.62        169.57         3.25 o                         
   3   3   1        163.91        169.15         3.63 o                         
   4   3   1        655.05        646.38        14.42 o                         
   5   3   1          5.80          4.36         3.15 o                         
  -8   4   1         78.90         69.25         5.17 o                         
  -7   4   1        387.70        395.56        10.75 o                         
  -6   4   1        104.05         93.95         5.19 o                         
  -5   4   1          6.54         10.53         1.60 o                         
  -4   4   1       1523.34       1534.33        28.38 o                         
  -3   4   1         69.24         63.24         1.86 o                         
  -2   4   1       2138.99       2296.78        40.29 o                         
  -1   4   1          3.13          1.32         1.12 o                         
   0   4   1        255.10        278.26         6.03 o                         
   1   4   1         92.38         84.52         2.38 o                         
   2   4   1        595.81        582.67        10.74 o                         
   3   4   1        331.31        334.60        13.44 o                         
   4   4   1         89.04         97.49         3.89 o                         
   5   4   1         27.35         27.45         4.08 o                         
  -7   5   1         19.37         23.12         2.50 o                         
  -6   5   1          0.47          0.28         1.67 o                         
  -5   5   1        565.99        587.04        12.84 o                         
  -4   5   1         53.93         53.08         1.39 o                         
  -3   5   1         23.82         22.34         1.11 o                         
  -2   5   1        119.32        120.61         2.56 o                         
  -1   5   1        121.67        138.50         5.13 o                         
   0   5   1        148.72        140.77         3.83 o                         
   1   5   1        558.24        568.41        11.08 o                         
   2   5   1        111.06        107.39         3.17 o                         
   3   5   1         90.68         90.49         5.29 o                         
   4   5   1         44.00         40.75         4.74 o                         
  -7   6   1         53.56         50.44         4.41 o                         
  -6   6   1         60.70         66.28         3.10 o                         
  -5   6   1         23.28         19.88         5.45 o                         
  -4   6   1        103.33         99.43         3.73 o                         
  -3   6   1       1588.25       1628.95        35.49 o                         
  -2   6   1         96.75         98.11         4.11 o                         
  -1   6   1         58.19         47.41         1.36 o                         
   0   6   1        371.27        387.31        13.12 o                         
   1   6   1          3.16          2.00         1.24 o                         
   2   6   1          0.89         -1.53         1.53 o                         
   3   6   1          3.99          2.71         2.87 o                         
  -6   7   1         11.50         10.26         2.37 o                         
  -5   7   1          7.06          5.90         2.15 o                         
  -4   7   1        189.40        188.51         7.03 o                         
  -3   7   1          0.43          1.42         2.68 o                         
  -2   7   1          0.47          0.70         1.24 o                         
  -1   7   1        270.45        270.12        13.99 o                         
   0   7   1         74.27         75.87         8.02 o                         
   1   7   1         37.41         38.48         2.70 o                         
   2   7   1        160.07        155.07         5.88 o                         
  -5   8   1         50.89         44.65         6.75 o                         
  -4   8   1        211.97        184.27         8.23 o                         
  -3   8   1         56.96         47.45         3.06 o                         
  -2   8   1         92.25         95.07        10.06 o                         
  -1   8   1        148.24        136.24         6.92 o                         
   0   8   1          1.73          3.54         4.35 o                         
   0  -8   2        147.20        151.74         7.71 o                         
   1  -8   2          3.18          2.97         2.50 o                         
   2  -8   2         20.83         17.84         2.46 o                         
   3  -8   2         27.29         27.99         4.14 o                         
   4  -8   2        109.88        114.81         5.83 o                         
   5  -8   2          0.29          1.51         3.07 o                         
  -2  -7   2          0.00          2.54         2.00 o                         
  -1  -7   2        179.94        182.18         5.54 o                         
   0  -7   2        194.53        193.28         4.95 o                         
   1  -7   2          0.01         -1.27         2.12 o                         
   2  -7   2         56.41         58.91         5.57 o                         
   3  -7   2        503.72        533.62        20.65 o                         
   4  -7   2          2.06          3.71         1.62 o                         
   5  -7   2         52.87         52.66         4.54 o                         
   6  -7   2         59.14         55.41         8.10 o                         
  -3  -6   2         53.81         48.28         2.93 o                         
  -2  -6   2          2.57          2.96         2.04 o                         
  -1  -6   2        225.71        230.49         5.07 o                         
   0  -6   2         73.47         74.45         2.37 o                         
   1  -6   2        190.24        202.90         5.33 o                         
   2  -6   2        385.09        388.01        12.04 o                         
   3  -6   2          2.03         -0.36         2.17 o                         
   4  -6   2          0.51          1.36         2.56 o                         
   5  -6   2        252.46        242.51        10.25 o                         
   6  -6   2         30.44         24.19         5.28 o                         
   7  -6   2         83.61         71.34         9.06 o                         
  -4  -5   2         23.39         23.42         5.22 o                         
  -3  -5   2        401.17        403.35         9.06 o                         
  -2  -5   2          6.97          6.31         1.14 o                         
  -1  -5   2        290.30        292.83         6.38 o                         
   0  -5   2        509.33        479.14        22.12 o                         
   1  -5   2         81.57         80.91         4.04 o                         
   2  -5   2          0.81          0.51         0.73 o                         
   3  -5   2         35.14         34.90         1.20 o                         
   4  -5   2        231.06        234.16         9.44 o                         
   5  -5   2         29.64         25.74         3.70 o                         
   6  -5   2        370.02        375.33        14.03 o                         
   7  -5   2        271.25        264.49        23.00 o                         
  -5  -4   2          6.12          8.23         3.01 o                         
  -4  -4   2        272.63        284.52         9.47 o                         
  -3  -4   2         47.69         49.63         1.84 o                         
  -2  -4   2         34.58         35.57         1.41 o                         
  -1  -4   2        909.14        892.44        18.74 o                         
   0  -4   2        290.83        295.51         5.66 o                         
   1  -4   2         13.79         15.44         0.63 o                         
   2  -4   2        948.16        979.46        18.35 o                         
   3  -4   2        108.94        104.28         4.62 o                         
   4  -4   2         92.58         90.78         4.69 o                         
   5  -4   2        584.75        560.00        28.49 o                         
   6  -4   2        373.42        366.95        12.28 o                         
   7  -4   2          2.31          2.45         3.72 o                         
  -6  -3   2         45.50         46.79         3.76 o                         
  -5  -3   2        392.86        386.02        10.14 o                         
  -4  -3   2         21.18         18.65         1.36 o                         
  -3  -3   2        242.70        235.69         5.02 o                         
  -2  -3   2        159.18        156.46         4.73 o                         
  -1  -3   2       1076.92       1090.86        22.43 o                         
   0  -3   2         84.75         89.45         1.55 o                         
   1  -3   2         29.37         18.43         0.40 o                         
   2  -3   2         97.29         94.64         2.02 o                         
   3  -3   2          6.53          4.48         0.48 o                         
   4  -3   2         95.00         93.52         2.01 o                         
   5  -3   2         75.52         78.42         5.15 o                         
   6  -3   2         24.21         22.58         1.65 o                         
   7  -3   2          5.73          0.27         2.78 o                         
  -7  -2   2         20.85         22.17         6.73 o                         
  -6  -2   2        291.17        294.61        10.05 o                         
  -5  -2   2          0.13          0.66         1.00 o                         
  -4  -2   2         65.14         66.14         2.11 o                         
  -3  -2   2        359.84        354.67         7.42 o                         
  -2  -2   2        383.75        399.38         7.74 o                         
  -1  -2   2         37.97         35.77         0.96 o                         
   0  -2   2        222.56        191.55         2.94 o                         
   1  -2   2       1024.57       1066.98        18.54 o                         
   2  -2   2        371.18        394.50         7.19 o                         
   3  -2   2         68.52         65.08         2.26 o                         
   4  -2   2        983.86        968.91        17.09 o                         
   5  -2   2        121.38        127.67         3.85 o                         
   6  -2   2         38.84         40.04         2.78 o                         
   7  -2   2        174.17        175.67         6.82 o                         
  -7  -1   2        137.25        125.86        14.74 o                         
  -6  -1   2          1.61         -2.54         2.54 o                         
  -5  -1   2         86.07         86.77         2.39 o                         
  -4  -1   2       1006.77       1002.54        21.90 o                         
  -3  -1   2        259.52        246.62         4.74 o                         
  -2  -1   2         68.15         66.98         1.34 o                         
  -1  -1   2       2161.13       2066.86        27.32 o                         
   0  -1   2       1365.53       1354.37        19.77 o                         
   1  -1   2        364.47        358.20         5.78 o                         
   2  -1   2       3699.73       3650.72        71.09 o                         
   3  -1   2        989.73        991.75        17.75 o                         
   4  -1   2         53.69         49.37         1.66 o                         
   5  -1   2        464.12        465.02         9.78 o                         
   6  -1   2        106.00        115.12         4.00 o                         
   7  -1   2         38.35         37.84         3.14 o                         
  -7   0   2         22.02         21.19         2.72 o                         
  -6   0   2          2.15          4.96         2.41 o                         
  -5   0   2       1002.67       1031.63        22.38 o                         
  -4   0   2          0.07          0.61         0.53 o                         
  -3   0   2        363.22        370.22         7.97 o                         
  -2   0   2        378.17        349.56         5.27 o                         
  -1   0   2        428.19        422.35         5.63 o                         
   0   0   2        427.61        423.06         6.64 o                         
   1   0   2       1994.43       2094.46        31.91 o                         
   2   0   2        361.31        362.50         8.24 o                         
   3   0   2        467.60        496.74        11.39 o                         
   4   0   2        414.50        425.19         9.01 o                         
   5   0   2         58.17         57.71         1.96 o                         
   6   0   2         76.21         71.31         3.10 o                         
   7   0   2         50.65         42.13         4.17 o                         
  -8   1   2         68.77         62.28         5.41 o                         
  -7   1   2        107.80        111.40         4.57 o                         
  -6   1   2        301.06        311.19         8.61 o                         
  -5   1   2         78.01         88.28         3.59 o                         
  -4   1   2        447.17        472.03         9.17 o                         
  -3   1   2         94.57         74.28         1.27 o                         
  -2   1   2        704.46        707.02        12.97 o                         
  -1   1   2        287.98        296.03         3.96 o                         
   0   1   2       2603.72       2663.88        39.96 o                         
   1   1   2        631.33        702.28        11.73 o                         
   2   1   2        608.32        663.21        15.38 o                         
   3   1   2          3.74          3.49         1.11 o                         
   4   1   2         44.94         50.98         2.46 o                         
   5   1   2          9.04          6.75         1.79 o                         
   6   1   2        353.12        375.59        15.90 o                         
  -8   2   2         46.34         40.80         4.41 o                         
  -7   2   2        119.66        108.83         6.01 o                         
  -6   2   2         50.37         49.86         4.06 o                         
  -5   2   2          4.04          7.86         1.73 o                         
  -4   2   2        778.95        777.29        17.17 o                         
  -3   2   2          0.70          1.22         0.85 o                         
  -2   2   2          1.47          1.56         0.19 o                         
  -1   2   2        391.66        343.68         5.04 o                         
   0   2   2        740.46        803.06        14.48 o                         
   1   2   2         77.25         83.21         1.80 o                         
   2   2   2        872.80        867.26        21.51 o                         
   3   2   2         96.42         90.30         2.77 o                         
   4   2   2          0.65          0.75         1.99 o                         
   5   2   2        616.55        625.93        15.55 o                         
   6   2   2         53.12         57.27         4.54 o                         
  -8   3   2         70.71         65.56         5.16 o                         
  -7   3   2         38.48         30.49         2.35 o                         
  -6   3   2        125.93        143.42         9.34 o                         
  -5   3   2        320.27        317.67         6.25 o                         
  -4   3   2         12.70         11.48         0.78 o                         
  -3   3   2        245.00        245.08         5.00 o                         
  -2   3   2       1570.65       1631.34        29.58 o                         
  -1   3   2       1080.75       1187.11        16.24 o                         
   0   3   2         56.82         65.38         1.55 o                         
   1   3   2        103.52         90.59         2.02 o                         
   2   3   2        161.90        155.82         3.42 o                         
   3   3   2         56.44         51.48         2.65 o                         
   4   3   2        200.78        208.55         5.55 o                         
   5   3   2         42.67         42.99         3.20 o                         
  -8   4   2         67.66         66.19         5.69 o                         
  -7   4   2         80.91         85.01         3.92 o                         
  -6   4   2        226.14        217.13         5.28 o                         
  -5   4   2        664.56        673.43        13.85 o                         
  -4   4   2        133.32        143.55         3.40 o                         
  -3   4   2        719.53        716.69        13.95 o                         
  -2   4   2        245.97        273.88         4.82 o                         
  -1   4   2         19.39         24.58         0.76 o                         
   0   4   2        491.69        492.40         9.08 o                         
   1   4   2        484.51        482.04         8.56 o                         
   2   4   2         41.88         42.51         1.77 o                         
   3   4   2        301.48        296.84         6.50 o                         
   4   4   2         10.00         13.27         2.03 o                         
   5   4   2         35.80         30.59         4.10 o                         
  -7   5   2          0.63         -0.48         1.92 o                         
  -6   5   2         29.86         28.30         1.95 o                         
  -5   5   2         19.78         19.69         2.29 o                         
  -4   5   2        604.13        638.11        11.83 o                         
  -3   5   2        246.89        248.21         5.19 o                         
  -2   5   2         57.61         53.71         1.37 o                         
  -1   5   2        467.65        487.17         8.45 o                         
   0   5   2          5.27          3.28         2.11 o                         
   1   5   2        184.38        172.52         4.91 o                         
   2   5   2        754.38        756.13        15.99 o                         
   3   5   2         33.30         32.12         2.26 o                         
   4   5   2          0.34          0.92         3.28 o                         
  -7   6   2         10.11         12.25         3.02 o                         
  -6   6   2        464.45        470.37        13.56 o                         
  -5   6   2        236.23        240.78         6.35 o                         
  -4   6   2          0.04          0.65         1.87 o                         
  -3   6   2          8.79          7.64         1.01 o                         
  -2   6   2          4.74          5.09         0.85 o                         
  -1   6   2         45.14         44.28         2.67 o                         
   0   6   2        211.59        200.13         4.19 o                         
   1   6   2        339.96        341.48         7.61 o                         
   2   6   2          1.49          4.68         1.63 o                         
   3   6   2          1.82          1.29         2.49 o                         
  -6   7   2        117.24        108.77         7.09 o                         
  -5   7   2         19.96         19.25         2.75 o                         
  -4   7   2        232.58        234.90         7.13 o                         
  -3   7   2         33.50         36.07         1.87 o                         
  -2   7   2          0.22          1.71         1.44 o                         
  -1   7   2          2.10          1.73         2.87 o                         
   0   7   2        102.84         98.06         4.47 o                         
   1   7   2         24.12         27.54         2.62 o                         
  -5   8   2         24.41         23.12         3.99 o                         
  -4   8   2        443.62        428.81        28.64 o                         
  -3   8   2          0.36         -3.98         4.16 o                         
  -2   8   2         30.50         30.86         4.92 o                         
  -1   8   2        182.16        212.49        14.27 o                         
   0  -8   3          0.11          1.06         2.73 o                         
   1  -8   3        127.05        129.50         7.29 o                         
   2  -8   3        198.29        195.38         8.36 o                         
   3  -8   3          0.02          2.29         1.96 o                         
   4  -8   3        228.00        215.54        13.65 o                         
   5  -8   3        199.55        197.14        15.71 o                         
  -2  -7   3         97.01         96.59         7.11 o                         
  -1  -7   3          7.86          5.85         1.87 o                         
   0  -7   3        451.28        470.59        12.55 o                         
   1  -7   3          7.55          6.02         2.07 o                         
   2  -7   3          0.98          1.36         4.50 o                         
   3  -7   3         58.69         60.25         3.81 o                         
   4  -7   3         69.98         68.15         8.16 o                         
   5  -7   3          9.82          5.22         3.45 o                         
   6  -7   3         62.43         42.30         8.59 o                         
  -3  -6   3         35.59         36.31         4.84 o                         
  -2  -6   3        126.21        116.55         5.72 o                         
  -1  -6   3        679.87        701.92        15.52 o                         
   0  -6   3         30.14         28.61         1.57 o                         
   1  -6   3        325.96        339.57         8.06 o                         
   2  -6   3        275.15        279.94         8.25 o                         
   3  -6   3         47.42         46.11         2.18 o                         
   4  -6   3        330.44        339.23        16.45 o                         
   5  -6   3        296.26        322.89        10.86 o                         
   6  -6   3         51.78         50.78         4.46 o                         
  -4  -5   3         16.05         16.83         2.02 o                         
  -3  -5   3         36.46         34.66         2.94 o                         
  -2  -5   3        211.68        225.75         5.35 o                         
  -1  -5   3         70.58         74.88         3.17 o                         
   0  -5   3          4.77          4.35         0.62 o                         
   1  -5   3        738.92        757.72        15.00 o                         
   2  -5   3        261.60        273.89         6.33 o                         
   3  -5   3          3.70          8.04         1.68 o                         
   4  -5   3        611.79        608.99        16.93 o                         
   5  -5   3         14.34         12.04         2.82 o                         
   6  -5   3        223.22        231.00        12.75 o                         
   7  -5   3         77.73         92.84         8.39 o                         
  -5  -4   3         18.30         17.65         2.05 o                         
  -4  -4   3        454.40        469.07        10.80 o                         
  -3  -4   3          1.64          0.97         2.06 o                         
  -2  -4   3         95.49         91.28         2.43 o                         
  -1  -4   3        193.37        194.74         3.98 o                         
   0  -4   3       2378.98       2481.53        78.72 o                         
   1  -4   3         21.97         20.39         0.62 o                         
   2  -4   3        757.74        779.85        18.26 o                         
   3  -4   3        489.85        485.52        19.72 o                         
   4  -4   3          1.28          1.29         1.02 o                         
   5  -4   3          0.01          0.04         1.89 o                         
   6  -4   3         20.64         17.47         1.80 o                         
   7  -4   3         82.99         79.02         7.18 o                         
  -6  -3   3         69.89         69.88         4.46 o                         
  -5  -3   3        100.23        102.10         3.24 o                         
  -4  -3   3        336.24        346.22         6.90 o                         
  -3  -3   3         18.76         21.16         2.12 o                         
  -2  -3   3          3.16          1.84         1.42 o                         
  -1  -3   3        889.32        881.20        14.63 o                         
   0  -3   3         19.18         17.47         0.52 o                         
   1  -3   3         21.41         19.09         0.49 o                         
   2  -3   3          2.21          3.95         0.42 o                         
   3  -3   3          6.75          6.41         0.64 o                         
   4  -3   3         55.77         53.70         1.61 o                         
   5  -3   3       1463.49       1532.68        67.75 o                         
   6  -3   3         64.96         71.24         2.91 o                         
   7  -3   3          1.75          0.59         2.68 o                         
  -7  -2   3          0.48         -1.28         3.72 o                         
  -6  -2   3         41.40         40.84         3.19 o                         
  -5  -2   3         45.47         49.16         1.86 o                         
  -4  -2   3          1.17          3.09         1.66 o                         
  -3  -2   3         95.17         80.93         2.89 o                         
  -2  -2   3        260.13        249.86         5.04 o                         
  -1  -2   3         28.87         36.84         0.79 o                         
   0  -2   3        238.96        239.02         7.67 o                         
   1  -2   3        205.88        177.40         3.44 o                         
   2  -2   3          0.82          1.51         0.76 o                         
   3  -2   3         47.79         55.64         1.27 o                         
   4  -2   3       1358.23       1393.12        30.04 o                         
   5  -2   3        552.97        525.73        23.72 o                         
   6  -2   3         31.82         31.81         2.45 o                         
   7  -2   3        141.36        166.87        12.42 o                         
  -7  -1   3         97.14        101.87         6.14 o                         
  -6  -1   3        251.03        237.10         7.39 o                         
  -5  -1   3        450.92        444.49         9.84 o                         
  -4  -1   3        721.35        728.61        12.42 o                         
  -3  -1   3        874.08        874.50        15.05 o                         
  -2  -1   3        113.90        137.92         3.13 o                         
  -1  -1   3       1380.04       1306.90        16.86 o                         
   0  -1   3       2821.05       2732.19        45.85 o                         
   1  -1   3         14.79         19.07         0.54 o                         
   2  -1   3        771.37        864.56        29.29 o                         
   3  -1   3       1458.54       1470.83        34.94 o                         
   4  -1   3         94.06         85.32         2.58 o                         
   5  -1   3         75.77         76.87         3.88 o                         
   6  -1   3        130.12        121.92         4.72 o                         
   7  -1   3        153.67        180.49        10.23 o                         
  -7   0   3         74.86         70.25         3.78 o                         
  -6   0   3          0.73          0.60         1.48 o                         
  -5   0   3        133.12        138.52         3.29 o                         
  -4   0   3        400.12        419.10         9.89 o                         
  -3   0   3         15.74         20.03         0.63 o                         
  -2   0   3        714.92        720.03        17.28 o                         
  -1   0   3       2778.67       2669.54        38.81 o                         
   0   0   3       3958.82       3743.77        56.78 o                         
   1   0   3       2086.40       2185.15        61.80 o                         
   2   0   3        827.81        855.90        19.58 o                         
   3   0   3         66.36         69.25         2.72 o                         
   4   0   3        273.17        250.18         5.90 o                         
   5   0   3        437.39        446.95        14.97 o                         
   6   0   3         66.59         63.23         5.98 o                         
   7   0   3         18.83         19.89         3.81 o                         
  -8   1   3          9.40          8.23         3.50 o                         
  -7   1   3          0.01         -0.47         1.51 o                         
  -6   1   3        166.34        185.04         5.18 o                         
  -5   1   3         18.05         15.43         1.24 o                         
  -4   1   3          1.32          2.01         0.45 o                         
  -3   1   3        549.63        517.77         7.90 o                         
  -2   1   3        679.47        709.29        19.68 o                         
  -1   1   3          1.84          3.20         0.45 o                         
   0   1   3         24.29         26.21         0.67 o                         
   1   1   3        606.22        550.02        13.04 o                         
   2   1   3         55.85         56.53         2.01 o                         
   3   1   3        194.53        192.41         4.50 o                         
   4   1   3        672.71        685.02        17.08 o                         
   5   1   3          5.97          2.31         1.78 o                         
   6   1   3          0.11          3.43         2.47 o                         
  -8   2   3         13.89         10.99         3.02 o                         
  -7   2   3         43.09         45.55         3.20 o                         
  -6   2   3        199.08        186.23         6.04 o                         
  -5   2   3          1.81          1.41         2.20 o                         
  -4   2   3        662.60        653.34        12.72 o                         
  -3   2   3          4.87          8.89         0.68 o                         
  -2   2   3          9.29         16.09         0.50 o                         
  -1   2   3       1748.83       1743.05        31.20 o                         
   0   2   3        801.05        828.52        13.59 o                         
   1   2   3        129.27        135.52         3.08 o                         
   2   2   3        235.73        221.65         9.02 o                         
   3   2   3        470.91        472.52        10.18 o                         
   4   2   3         33.67         34.96         2.11 o                         
   5   2   3         29.42         33.63         2.48 o                         
   6   2   3        118.19        107.94         6.05 o                         
  -8   3   3        163.00        160.17         6.58 o                         
  -7   3   3        118.75        112.49         3.37 o                         
  -6   3   3         13.41         14.78         2.35 o                         
  -5   3   3        425.35        432.52         8.28 o                         
  -4   3   3        280.78        269.15         7.29 o                         
  -3   3   3          0.42          0.45         0.17 o                         
  -2   3   3         25.09         17.85         0.55 o                         
  -1   3   3       2769.17       2932.98        51.97 o                         
   0   3   3        398.57        392.70         7.70 o                         
   1   3   3        189.00        184.49         3.58 o                         
   2   3   3         20.79         21.18         1.56 o                         
   3   3   3        166.31        163.05         4.62 o                         
   4   3   3          0.07         -1.42         2.15 o                         
   5   3   3        602.28        625.58        19.63 o                         
  -8   4   3          0.53          2.05         3.02 o                         
  -7   4   3         14.32         11.67         1.72 o                         
  -6   4   3        104.32        105.61         3.45 o                         
  -5   4   3         25.90         25.07         1.18 o                         
  -4   4   3        126.33        128.82         2.74 o                         
  -3   4   3        550.38        542.84        10.61 o                         
  -2   4   3          6.40          7.45         1.74 o                         
  -1   4   3          6.18          6.56         0.70 o                         
   0   4   3         99.89         95.03         2.09 o                         
   1   4   3        197.45        195.58         3.99 o                         
   2   4   3        137.74        134.36         4.59 o                         
   3   4   3         35.67         35.91         3.80 o                         
   4   4   3        621.28        626.13        18.70 o                         
  -7   5   3        196.35        200.23         7.18 o                         
  -6   5   3         30.49         31.74         5.23 o                         
  -5   5   3         29.95         29.34         1.54 o                         
  -4   5   3        848.60        879.43        21.50 o                         
  -3   5   3         52.64         58.88         1.73 o                         
  -2   5   3         14.40         12.76         1.31 o                         
  -1   5   3        545.76        534.17         9.46 o                         
   0   5   3         14.76         15.79         1.18 o                         
   1   5   3          2.74          2.30         1.09 o                         
   2   5   3        746.45        755.16        14.71 o                         
   3   5   3        149.98        143.42         6.25 o                         
  -7   6   3         10.24         11.27         4.15 o                         
  -6   6   3          0.51         -2.64         3.79 o                         
  -5   6   3        270.56        292.74        11.48 o                         
  -4   6   3         45.89         47.62         2.26 o                         
  -3   6   3        193.02        181.74         5.24 o                         
  -2   6   3        111.55        102.45         9.24 o                         
  -1   6   3         49.32         53.16         1.99 o                         
   0   6   3         82.78         83.15         2.65 o                         
   1   6   3        415.92        422.41         9.58 o                         
   2   6   3         75.05         76.08         3.80 o                         
  -6   7   3         36.68         37.34         4.19 o                         
  -5   7   3         27.67         31.95         3.24 o                         
  -4   7   3         23.16         29.05         2.69 o                         
  -3   7   3         34.19         35.31         3.18 o                         
  -2   7   3          1.58          3.09         2.10 o                         
  -1   7   3          2.50         -2.11         2.60 o                         
   0   7   3         64.42         60.26         4.10 o                         
   1   7   3         41.32         37.97         3.92 o                         
  -5   8   3          5.22          8.09         3.47 o                         
  -4   8   3         79.70         83.10         7.35 o                         
  -3   8   3          3.56         -1.74         2.65 o                         
  -1   8   3        322.13        346.03        19.95 o                         
   0  -8   4          0.56         -0.49         2.89 o                         
   1  -8   4         37.36         25.36         4.13 o                         
   2  -8   4         53.05         55.69         4.11 o                         
   3  -8   4          2.16          3.71         2.42 o                         
   4  -8   4          6.33          8.44         3.05 o                         
  -2  -7   4         61.54         62.70         3.95 o                         
  -1  -7   4          3.09          4.79         1.71 o                         
   0  -7   4         37.63         35.19         6.39 o                         
   1  -7   4        359.50        380.38        13.39 o                         
   2  -7   4         21.86         21.88         2.11 o                         
   3  -7   4          1.09         -1.42         4.55 o                         
   4  -7   4        542.54        530.78        39.85 o                         
   5  -7   4         24.66         17.59         3.26 o                         
  -3  -6   4          4.98          5.72         5.49 o                         
  -2  -6   4        439.47        456.84        10.57 o                         
  -1  -6   4         72.51         61.80         2.70 o                         
   0  -6   4        229.57        243.01         5.47 o                         
   1  -6   4         28.33         26.48         1.78 o                         
   2  -6   4         39.19         37.28         2.17 o                         
   3  -6   4        575.50        592.38        15.67 o                         
   4  -6   4          0.36          1.38         1.96 o                         
   5  -6   4          5.67          3.94         1.63 o                         
   6  -6   4         73.75         69.04         9.94 o                         
  -4  -5   4         11.96         13.31         1.94 o                         
  -3  -5   4         13.46         14.24         1.78 o                         
  -2  -5   4        264.44        266.65         6.27 o                         
  -1  -5   4        539.67        553.94        12.97 o                         
   0  -5   4        750.12        775.74        17.36 o                         
   1  -5   4        312.06        297.78        16.03 o                         
   2  -5   4        410.87        411.53         9.15 o                         
   3  -5   4         69.26         62.29         2.38 o                         
   4  -5   4         42.91         40.64         4.98 o                         
   5  -5   4        704.46        720.34        27.92 o                         
   6  -5   4         85.64         93.09         5.66 o                         
  -5  -4   4          4.44          4.28         2.22 o                         
  -4  -4   4        170.12        168.43         4.48 o                         
  -3  -4   4       1680.17       1711.21        33.21 o                         
  -2  -4   4        204.88        222.55         4.98 o                         
  -1  -4   4         11.98         13.32         1.25 o                         
   0  -4   4        119.92        104.84         2.26 o                         
   1  -4   4        165.05        153.50         2.96 o                         
   2  -4   4         54.03         57.91         2.42 o                         
   3  -4   4         20.08         21.28         1.24 o                         
   4  -4   4        328.25        331.76        25.07 o                         
   5  -4   4         24.23         23.81         6.90 o                         
   6  -4   4         45.41         48.01         3.31 o                         
   7  -4   4         96.95         92.53         8.07 o                         
  -6  -3   4         13.06         17.31         4.51 o                         
  -5  -3   4          5.34          5.16         1.45 o                         
  -4  -3   4        324.61        330.80        16.04 o                         
  -3  -3   4         22.38         21.21         1.94 o                         
  -2  -3   4        150.45        156.92         3.12 o                         
  -1  -3   4        486.96        494.92         9.26 o                         
   0  -3   4        372.12        382.49         6.77 o                         
   1  -3   4         48.16         54.08         2.05 o                         
   2  -3   4        387.48        402.25        11.22 o                         
   3  -3   4        121.37        121.27         4.11 o                         
   4  -3   4         91.93         89.01         2.96 o                         
   5  -3   4        100.01        101.34         6.46 o                         
   6  -3   4         41.21         44.63         2.51 o                         
   7  -3   4         81.23         86.04         8.96 o                         
  -7  -2   4         84.28         96.64        10.62 o                         
  -6  -2   4          0.54          1.85         2.48 o                         
  -5  -2   4        201.76        215.92         5.24 o                         
  -4  -2   4        257.81        251.46         5.64 o                         
  -3  -2   4        422.24        416.79         8.04 o                         
  -2  -2   4        114.04        110.31         2.11 o                         
  -1  -2   4       4108.99       4314.99        78.84 o                         
   0  -2   4         94.09         90.36         1.77 o                         
   1  -2   4       1450.41       1412.00        24.03 o                         
   2  -2   4       1311.77       1327.52        38.98 o                         
   3  -2   4        120.61        103.93         2.28 o                         
   4  -2   4        161.14        154.50        13.58 o                         
   5  -2   4        511.09        484.88        11.76 o                         
   6  -2   4          0.10          3.57         2.53 o                         
   7  -2   4          0.20         -2.06         2.79 o                         
  -7  -1   4        117.14        111.70         6.18 o                         
  -6  -1   4        321.41        327.04        12.15 o                         
  -5  -1   4         23.80         20.29         1.15 o                         
  -4  -1   4          3.61          4.19         0.75 o                         
  -3  -1   4       1297.55       1274.26        19.70 o                         
  -2  -1   4        642.24        642.63        15.18 o                         
  -1  -1   4         17.47         19.29         0.53 o                         
   0  -1   4       1371.43       1331.98        23.98 o                         
   1  -1   4         10.55         22.99         0.79 o                         
   2  -1   4        124.87        134.10         2.84 o                         
   3  -1   4        190.11        182.05         9.93 o                         
   4  -1   4       2962.22       3014.62        70.66 o                         
   5  -1   4         19.83         20.54         1.89 o                         
   6  -1   4          9.32          8.45         1.57 o                         
   7  -1   4         18.01         15.38         3.04 o                         
  -7   0   4        265.13        266.14        17.80 o                         
  -6   0   4          7.72          8.02         1.28 o                         
  -5   0   4        136.28        145.12         3.43 o                         
  -4   0   4       2447.62       2478.21        42.37 o                         
  -3   0   4         83.97         92.22         1.67 o                         
  -2   0   4         58.02         58.00         1.08 o                         
  -1   0   4        584.38        559.48         8.90 o                         
   0   0   4       1225.77       1244.42        19.50 o                         
   1   0   4        972.53        995.65        31.73 o                         
   2   0   4        997.91        984.50        21.47 o                         
   3   0   4        145.23        149.26         5.26 o                         
   4   0   4          1.02          1.54         1.04 o                         
   5   0   4         87.08         86.34         5.95 o                         
   6   0   4         48.47         53.63         8.45 o                         
  -8   1   4         15.13         14.38         4.54 o                         
  -7   1   4          2.31          3.35         4.46 o                         
  -6   1   4         22.12         18.41         2.39 o                         
  -5   1   4        213.59        209.75         4.57 o                         
  -4   1   4         17.15         20.04         0.82 o                         
  -3   1   4        237.10        253.36         4.64 o                         
  -2   1   4        514.33        475.51         7.49 o                         
  -1   1   4        163.38        142.93         3.88 o                         
   0   1   4          3.92          7.91         0.74 o                         
   1   1   4       2627.26       2695.95        52.17 o                         
   2   1   4        319.42        306.47         9.25 o                         
   3   1   4        376.31        369.73         8.76 o                         
   4   1   4         33.84         34.65         5.90 o                         
   5   1   4        101.81        103.44         3.68 o                         
   6   1   4         52.79         65.07         8.11 o                         
  -8   2   4          9.16         15.11         4.07 o                         
  -7   2   4         94.06         99.69         4.68 o                         
  -6   2   4          2.63          1.44         0.72 o                         
  -5   2   4          3.07          5.58         2.15 o                         
  -4   2   4        435.68        436.54         7.79 o                         
  -3   2   4        592.66        553.24        12.11 o                         
  -2   2   4        887.48        948.70        18.83 o                         
  -1   2   4         35.39         37.41         1.83 o                         
   0   2   4       2292.65       2362.41        48.97 o                         
   1   2   4        469.79        485.02        10.42 o                         
   2   2   4         39.77         44.35         2.76 o                         
   3   2   4         52.96         50.05         2.21 o                         
   4   2   4        352.02        352.21         8.31 o                         
   5   2   4         75.14         76.51         4.56 o                         
  -8   3   4         51.80         50.66         3.32 o                         
  -7   3   4        293.14        301.06         8.05 o                         
  -6   3   4         35.24         35.33         1.68 o                         
  -5   3   4         16.10         18.25         2.79 o                         
  -4   3   4       1037.43       1020.89        19.02 o                         
  -3   3   4        425.02        433.14        18.64 o                         
  -2   3   4         12.21         13.78         0.47 o                         
  -1   3   4        365.03        353.44         6.39 o                         
   0   3   4          1.69          1.14         0.70 o                         
   1   3   4        114.33        116.99         3.53 o                         
   2   3   4        770.37        786.46        16.19 o                         
   3   3   4        210.95        208.39         5.44 o                         
   4   3   4         41.68         43.08         2.67 o                         
   5   3   4         45.62         31.07         3.57 o                         
  -8   4   4         33.14         38.54         7.33 o                         
  -7   4   4         16.38         13.33         3.84 o                         
  -6   4   4         98.27        105.98         3.03 o                         
  -5   4   4        308.77        310.25         6.77 o                         
  -4   4   4        405.14        408.65         9.41 o                         
  -3   4   4         53.95         58.34         1.26 o                         
  -2   4   4        798.79        829.56        18.71 o                         
  -1   4   4          5.56          4.69         2.10 o                         
   0   4   4         80.35         83.15         2.00 o                         
   1   4   4        866.38        858.20        15.36 o                         
   2   4   4         70.53         66.16         3.57 o                         
   3   4   4          7.59          9.21         1.82 o                         
   4   4   4        525.62        518.29        17.07 o                         
  -7   5   4        212.22        228.59         8.43 o                         
  -6   5   4         79.02         76.85         2.88 o                         
  -5   5   4         51.80         51.13         2.14 o                         
  -4   5   4        483.91        474.23        14.70 o                         
  -3   5   4        280.38        285.36         8.33 o                         
  -2   5   4        174.84        177.81         4.72 o                         
  -1   5   4        138.80        132.82         2.97 o                         
   0   5   4        567.49        571.66        12.35 o                         
   1   5   4        143.37        145.42         7.36 o                         
   2   5   4          6.34          7.71         2.04 o                         
   3   5   4        149.90        136.79         6.00 o                         
  -7   6   4          0.73          4.46         7.54 o                         
  -6   6   4          0.72          8.44         4.02 o                         
  -5   6   4        142.96        142.41         4.95 o                         
  -4   6   4        464.11        486.66        13.92 o                         
  -3   6   4         29.53         26.62         2.08 o                         
  -2   6   4        232.11        218.65         8.73 o                         
  -1   6   4        101.82        106.29         4.69 o                         
   0   6   4         32.05         28.00         1.84 o                         
   1   6   4          3.31         -0.30         1.67 o                         
   2   6   4         72.44         68.48         3.85 o                         
  -6   7   4          3.64          5.43         4.04 o                         
  -5   7   4         80.53         93.51         6.00 o                         
  -4   7   4          0.76          7.30         3.25 o                         
  -3   7   4          0.08          3.39         2.06 o                         
  -2   7   4         50.48         55.41         3.47 o                         
  -1   7   4          7.80          3.45         2.31 o                         
   0   7   4         15.13         10.55         2.83 o                         
  -4   8   4        140.97        142.26        10.38 o                         
  -3   8   4         60.50         71.73         5.00 o                         
  -2   8   4          0.18          5.73         3.42 o                         
   0  -8   5         62.21         67.02         6.58 o                         
   1  -8   5         38.47         29.52         4.13 o                         
   2  -8   5        183.75        176.69        11.88 o                         
   3  -8   5         54.31         47.92         7.50 o                         
   4  -8   5          0.04          1.87         3.09 o                         
  -2  -7   5        312.73        304.86        10.33 o                         
  -1  -7   5        209.91        214.58        12.03 o                         
   0  -7   5         25.27         22.74         3.82 o                         
   1  -7   5         55.46         57.12         3.63 o                         
   2  -7   5        102.80        103.51         6.90 o                         
   3  -7   5        227.68        212.58         6.86 o                         
   4  -7   5         28.12         29.96         4.88 o                         
   5  -7   5         90.40         83.40        16.80 o                         
  -3  -6   5        248.87        243.40         7.88 o                         
  -2  -6   5        264.92        275.32         7.54 o                         
  -1  -6   5         20.50         20.99         1.73 o                         
   0  -6   5        277.51        283.05         7.25 o                         
   1  -6   5         13.25         16.79         5.06 o                         
   2  -6   5         22.56         20.69         2.44 o                         
   3  -6   5         48.68         43.95         2.76 o                         
   4  -6   5        374.38        377.38        11.98 o                         
   5  -6   5         27.03         19.83         3.04 o                         
   6  -6   5         49.19         44.65         5.92 o                         
  -4  -5   5        341.68        363.36        11.38 o                         
  -3  -5   5        132.51        120.64         3.72 o                         
  -2  -5   5         21.18         19.33         2.92 o                         
  -1  -5   5        788.67        806.51        21.25 o                         
   0  -5   5         14.23         19.00         1.22 o                         
   1  -5   5         16.53         16.15         3.56 o                         
   2  -5   5        793.22        838.67        31.95 o                         
   3  -5   5        348.82        359.19        10.32 o                         
   4  -5   5          6.90          5.74         1.52 o                         
   5  -5   5         95.99         96.82         8.38 o                         
   6  -5   5         42.80         41.23         7.03 o                         
  -5  -4   5        255.31        271.68         8.75 o                         
  -4  -4   5         19.87         19.97         5.30 o                         
  -3  -4   5          9.12         11.89         1.32 o                         
  -2  -4   5        337.82        339.94         7.09 o                         
  -1  -4   5         32.30         37.16         3.79 o                         
   0  -4   5          7.03          8.13         1.96 o                         
   1  -4   5        568.52        573.17        15.76 o                         
   2  -4   5        197.09        196.20         5.54 o                         
   3  -4   5         10.98         13.43         1.85 o                         
   4  -4   5        210.23        210.03         7.31 o                         
   5  -4   5          2.46          1.21         1.19 o                         
   6  -4   5         19.65         21.15         2.89 o                         
  -6  -3   5         82.12         79.59         5.05 o                         
  -5  -3   5         19.55         19.20         1.79 o                         
  -4  -3   5        500.53        504.30        14.40 o                         
  -3  -3   5        105.00        111.84         2.88 o                         
  -2  -3   5         33.67         35.78         1.20 o                         
  -1  -3   5        622.23        679.58        21.49 o                         
   0  -3   5        191.26        173.70         4.17 o                         
   1  -3   5         29.32         27.83         3.18 o                         
   2  -3   5         29.29         32.39         1.35 o                         
   3  -3   5          0.96          1.30         1.24 o                         
   4  -3   5        484.77        494.24        10.43 o                         
   5  -3   5         70.02         63.07         3.23 o                         
   6  -3   5        176.21        174.28         6.50 o                         
  -7  -2   5          1.34         -4.88         7.64 o                         
  -6  -2   5         30.26         32.70         4.13 o                         
  -5  -2   5        168.33        177.05         4.51 o                         
  -4  -2   5       1994.41       1990.36        45.26 o                         
  -3  -2   5         29.38         28.27         1.90 o                         
  -2  -2   5         13.40         21.45         0.86 o                         
  -1  -2   5       1079.06       1026.56        21.14 o                         
   0  -2   5         42.93         41.30         1.13 o                         
   1  -2   5        189.87        192.68         3.65 o                         
   2  -2   5        369.10        357.68        17.35 o                         
   3  -2   5        191.76        186.60         4.05 o                         
   4  -2   5         59.18         53.08         2.97 o                         
   5  -2   5        612.98        621.09        18.14 o                         
   6  -2   5         60.66         55.02         4.63 o                         
  -7  -1   5          0.63          2.38         2.41 o                         
  -6  -1   5        215.06        218.30        15.34 o                         
  -5  -1   5        339.25        332.59         8.10 o                         
  -4  -1   5        248.77        237.53         6.62 o                         
  -3  -1   5         27.63         25.26         1.08 o                         
  -2  -1   5       2908.18       3022.20        59.60 o                         
  -1  -1   5        400.94        441.95        10.79 o                         
   0  -1   5         34.91         41.98         1.77 o                         
   1  -1   5       3393.24       3406.38        93.09 o                         
   2  -1   5         35.18         32.97         1.34 o                         
   3  -1   5        308.16        290.94         6.72 o                         
   4  -1   5        127.52        132.33         4.14 o                         
   5  -1   5         13.16         11.48         1.48 o                         
   6  -1   5         20.61         19.22         2.54 o                         
  -7   0   5        421.93        486.98        31.89 o                         
  -6   0   5         24.19         23.87         1.64 o                         
  -5   0   5       1139.65       1158.15        33.18 o                         
  -4   0   5        149.87        158.74         3.43 o                         
  -3   0   5         29.25         31.37         1.12 o                         
  -2   0   5        330.54        391.85         6.74 o                         
  -1   0   5        178.87        189.38         3.88 o                         
   0   0   5        414.24        409.86        10.28 o                         
   1   0   5        113.10        113.00         2.53 o                         
   2   0   5          4.83          8.58         1.04 o                         
   3   0   5        454.51        466.46        13.61 o                         
   4   0   5         35.54         27.42         1.94 o                         
   5   0   5          0.07          2.52         3.15 o                         
   6   0   5         75.72         68.27        14.23 o                         
  -8   1   5        221.49        224.20        16.75 o                         
  -7   1   5          0.05          1.03         1.58 o                         
  -6   1   5          6.29          5.20         1.25 o                         
  -5   1   5        247.61        254.27         5.32 o                         
  -4   1   5        366.05        348.97         9.95 o                         
  -3   1   5         52.35         60.81         1.76 o                         
  -2   1   5        287.91        261.46         5.90 o                         
  -1   1   5        433.99        363.70        23.79 o                         
   0   1   5        898.75        985.17        22.30 o                         
   1   1   5        533.74        502.37        11.02 o                         
   2   1   5        562.50        550.40        14.17 o                         
   3   1   5       1342.76       1328.21        30.02 o                         
   4   1   5        116.21        114.95         3.80 o                         
   5   1   5        172.21        167.91         6.18 o                         
   6   1   5         17.13         12.82         3.10 o                         
  -8   2   5          1.56          5.90         2.98 o                         
  -7   2   5         26.42         21.82         2.62 o                         
  -6   2   5        471.55        482.99        12.39 o                         
  -5   2   5       1170.95       1178.92        21.67 o                         
  -4   2   5         33.46         29.94         0.93 o                         
  -3   2   5         95.64         83.80         1.86 o                         
  -2   2   5        327.25        317.74         8.88 o                         
  -1   2   5          4.37          3.39         0.31 o                         
   0   2   5        136.26        148.18         3.59 o                         
   1   2   5       1506.52       1467.46        41.67 o                         
   2   2   5         12.01         12.93         1.26 o                         
   3   2   5          3.08          2.84         3.32 o                         
   4   2   5        194.62        200.66         8.07 o                         
   5   2   5          0.09         -2.93         2.93 o                         
  -8   3   5          0.03         -2.26         2.26 o                         
  -7   3   5         94.76        109.22         3.32 o                         
  -6   3   5         46.33         43.65         1.90 o                         
  -5   3   5         71.66         70.46         2.13 o                         
  -4   3   5        543.96        556.72        10.74 o                         
  -3   3   5        163.42        175.37         4.58 o                         
  -2   3   5         41.37         37.07         1.75 o                         
  -1   3   5        105.69        110.73         3.09 o                         
   0   3   5       1159.03       1190.88        24.40 o                         
   1   3   5         36.11         36.09         1.64 o                         
   2   3   5        423.42        419.90        11.51 o                         
   3   3   5         22.41         23.10         2.11 o                         
   4   3   5          0.02         -0.73         1.95 o                         
  -8   4   5        166.11        156.89        13.04 o                         
  -7   4   5         91.34         88.73         3.66 o                         
  -6   4   5        266.87        271.25         6.46 o                         
  -5   4   5        412.42        416.52         9.77 o                         
  -4   4   5        114.75        117.30         2.83 o                         
  -3   4   5         79.33         72.91         2.37 o                         
  -2   4   5        528.65        525.91        15.68 o                         
  -1   4   5       1208.78       1269.65        37.49 o                         
   0   4   5        131.77        122.73         3.38 o                         
   1   4   5        465.08        460.28        10.92 o                         
   2   4   5         67.90         60.49         2.67 o                         
   3   4   5          0.82          2.33         3.62 o                         
   4   4   5         26.48         22.88         3.17 o                         
  -7   5   5        110.07        110.82        11.32 o                         
  -6   5   5        258.60        254.72        17.89 o                         
  -5   5   5         70.57         72.18         2.99 o                         
  -4   5   5        101.87        100.02         3.85 o                         
  -3   5   5        481.39        483.90        15.04 o                         
  -2   5   5         40.06         42.90         2.34 o                         
  -1   5   5          9.81         12.87         1.21 o                         
   0   5   5        147.73        139.13         3.49 o                         
   1   5   5        708.63        706.02        16.04 o                         
   2   5   5         16.35         15.23         3.49 o                         
   3   5   5         61.76         50.17         3.83 o                         
  -7   6   5        367.57        402.76        16.76 o                         
  -6   6   5          1.43         -2.90         2.90 o                         
  -5   6   5         16.00         17.54         2.89 o                         
  -3   6   5          2.68          4.47         1.87 o                         
  -2   6   5          6.38          7.91         1.88 o                         
  -1   6   5         10.74         11.95         2.63 o                         
   0   6   5         39.00         40.30         3.25 o                         
   1   6   5          0.06          0.46         3.44 o                         
   2   6   5         20.20         10.28         5.50 o                         
  -6   7   5         20.55         30.02         4.31 o                         
  -5   7   5        232.75        243.36        10.56 o                         
  -4   7   5         32.53         42.30         5.46 o                         
  -3   7   5          9.98          5.62         2.61 o                         
  -2   7   5        176.91        186.81         8.71 o                         
  -1   7   5        126.53        129.94         6.73 o                         
   0   7   5        228.88        227.00         8.66 o                         
  -3   8   5        382.34        365.67        18.13 o                         
   1  -8   6         31.93         31.24         4.43 o                         
   2  -8   6          5.88          6.26         2.96 o                         
   3  -8   6        178.15        160.23         9.06 o                         
  -2  -7   6         20.57         19.86         5.22 o                         
  -1  -7   6        251.26        259.76         9.91 o                         
   0  -7   6         12.28          5.82         2.56 o                         
   1  -7   6        100.92         94.40         4.83 o                         
   2  -7   6         41.71         40.69         4.36 o                         
   3  -7   6          0.03         -1.38         2.41 o                         
   4  -7   6         14.38         11.78         2.25 o                         
   5  -7   6        245.61        223.45        41.14 o                         
  -3  -6   6          0.09          3.21         1.92 o                         
  -2  -6   6         73.10         76.01         4.76 o                         
  -1  -6   6          2.11          1.76         2.57 o                         
   0  -6   6         58.09         54.27         4.46 o                         
   1  -6   6        552.38        546.90        14.66 o                         
   2  -6   6         58.06         54.62         4.09 o                         
   3  -6   6          6.99          6.27         1.61 o                         
   4  -6   6        589.36        623.97        44.06 o                         
   5  -6   6          3.68          2.15         2.01 o                         
  -4  -5   6        235.65        235.31         7.58 o                         
  -3  -5   6        210.88        232.46         6.58 o                         
  -2  -5   6         39.82         39.56         3.09 o                         
  -1  -5   6        297.17        293.09        13.87 o                         
   0  -5   6        127.92        131.35         8.48 o                         
   1  -5   6          0.68          0.97         1.06 o                         
   2  -5   6         38.18         44.39         2.14 o                         
   3  -5   6        255.90        246.63         7.38 o                         
   4  -5   6          0.73         -1.39         1.39 o                         
   5  -5   6         18.65         17.85         2.79 o                         
   6  -5   6        162.89        177.16         9.98 o                         
  -5  -4   6        188.17        186.20         6.28 o                         
  -4  -4   6        105.97        110.48         4.58 o                         
  -3  -4   6        137.94        134.25         3.89 o                         
  -2  -4   6        208.74        203.49         4.79 o                         
  -1  -4   6        194.32        209.42         7.91 o                         
   0  -4   6        469.49        479.66        10.14 o                         
   1  -4   6        321.91        306.83         8.60 o                         
   2  -4   6         37.89         39.90         2.70 o                         
   3  -4   6         25.94         20.14         1.45 o                         
   4  -4   6          7.85          9.96         1.94 o                         
   5  -4   6         52.46         48.59         2.99 o                         
   6  -4   6          0.04         -0.51         2.79 o                         
  -6  -3   6         17.95         14.09         6.24 o                         
  -5  -3   6         79.94         96.00         5.49 o                         
  -4  -3   6        154.49        157.64         4.02 o                         
  -3  -3   6         57.92         51.69         1.81 o                         
  -2  -3   6        227.40        235.94         5.27 o                         
  -1  -3   6         11.26          8.48         2.93 o                         
   0  -3   6          1.06          2.52         0.77 o                         
   1  -3   6        768.74        758.52        16.92 o                         
   2  -3   6        168.83        170.67         4.78 o                         
   3  -3   6         20.40         23.21         1.42 o                         
   4  -3   6        487.38        501.78        12.31 o                         
   5  -3   6        129.56        132.88         4.91 o                         
   6  -3   6         33.82         32.08         2.92 o                         
  -6  -2   6         38.15         41.76         3.34 o                         
  -5  -2   6         37.56         43.21         2.95 o                         
  -4  -2   6        176.92        173.12         5.04 o                         
  -3  -2   6        117.76        125.15         3.26 o                         
  -2  -2   6          2.40          1.04         1.30 o                         
  -1  -2   6        424.48        414.88        10.00 o                         
   0  -2   6       1257.94       1222.93        23.76 o                         
   1  -2   6        119.67        114.64         9.24 o                         
   2  -2   6        120.66        132.21         3.40 o                         
   3  -2   6        535.71        548.35        12.24 o                         
   4  -2   6          2.39          4.72         2.23 o                         
   5  -2   6          0.83         -0.50         3.62 o                         
   6  -2   6        361.25        383.00        30.88 o                         
  -7  -1   6         13.69         10.38         2.87 o                         
  -6  -1   6          7.41          2.62         1.98 o                         
  -5  -1   6       1824.69       1892.96        50.87 o                         
  -4  -1   6         72.23         75.96         1.88 o                         
  -3  -1   6         82.46         82.25         1.79 o                         
  -2  -1   6        170.90        139.88         4.05 o                         
  -1  -1   6        535.50        521.76        11.54 o                         
   0  -1   6        462.41        459.25        12.54 o                         
   1  -1   6        574.26        540.62        12.97 o                         
   2  -1   6         10.15         12.95         0.92 o                         
   3  -1   6         85.91         82.62         2.94 o                         
   4  -1   6        357.23        363.59         9.10 o                         
   5  -1   6        253.18        264.29         7.33 o                         
   6  -1   6         17.11         18.15         4.22 o                         
  -7   0   6         29.66         34.87         6.61 o                         
  -6   0   6        300.94        311.67        16.19 o                         
  -5   0   6        225.82        231.52         6.98 o                         
  -4   0   6         59.21         57.56         1.60 o                         
  -3   0   6        129.35        117.99         2.59 o                         
  -2   0   6         10.65          5.66         0.43 o                         
  -1   0   6         55.91         48.68         3.13 o                         
   0   0   6        729.29        733.30        17.00 o                         
   1   0   6          6.15          3.92         0.83 o                         
   2   0   6         41.30         43.07         1.64 o                         
   3   0   6         78.96         92.20         3.47 o                         
   4   0   6        679.18        679.40        20.97 o                         
   5   0   6         46.31         46.15         2.82 o                         
   6   0   6        189.09        203.43         9.69 o                         
  -7   1   6        163.88        191.30        12.25 o                         
  -6   1   6         83.48         87.41         3.40 o                         
  -5   1   6         43.11         42.62         1.58 o                         
  -4   1   6        325.31        334.17         6.72 o                         
  -3   1   6        211.40        231.47         5.02 o                         
  -2   1   6       1231.79       1317.22        22.64 o                         
  -1   1   6        398.16        397.29         9.44 o                         
   0   1   6        816.16        813.21        25.23 o                         
   1   1   6         89.93         92.69         3.14 o                         
   2   1   6        113.97        122.55         3.59 o                         
   3   1   6         57.67         55.19         5.00 o                         
   4   1   6          1.00          2.58         1.55 o                         
   5   1   6         19.86         19.73         2.78 o                         
  -8   2   6        293.09        310.30        23.54 o                         
  -7   2   6          1.84          0.19         2.48 o                         
  -6   2   6        239.37        236.71         6.81 o                         
  -5   2   6        410.42        412.54         8.73 o                         
  -4   2   6        127.29        125.85         3.94 o                         
  -3   2   6        229.95        242.65         4.78 o                         
  -2   2   6        565.84        569.88        15.15 o                         
  -1   2   6        131.26        136.39         6.71 o                         
   0   2   6        196.35        188.37         4.65 o                         
   1   2   6        326.26        332.46         8.39 o                         
   2   2   6        216.56        212.19         5.74 o                         
   3   2   6         15.61         15.70         1.79 o                         
   4   2   6         23.61         21.17         4.65 o                         
   5   2   6         22.41         20.29         3.39 o                         
  -8   3   6         28.37         28.76         4.90 o                         
  -7   3   6         57.70         63.00         5.70 o                         
  -6   3   6        332.38        336.21         8.92 o                         
  -5   3   6         50.47         48.80         2.50 o                         
  -4   3   6        125.23        127.30         3.47 o                         
  -3   3   6        136.16        128.18         3.66 o                         
  -2   3   6          8.73          9.31         1.09 o                         
  -1   3   6       1136.63       1181.40        31.64 o                         
   0   3   6        445.05        429.14        16.42 o                         
   1   3   6        239.86        235.84         6.00 o                         
   2   3   6         77.27         74.90         2.78 o                         
   3   3   6        227.95        234.04         6.46 o                         
   4   3   6        203.56        197.42         6.87 o                         
  -7   4   6        398.17        388.23        12.38 o                         
  -6   4   6         11.07         12.50         2.50 o                         
  -5   4   6         22.64         20.59         2.32 o                         
  -4   4   6        411.12        433.01        14.23 o                         
  -3   4   6        150.86        140.04         4.59 o                         
  -2   4   6         50.07         50.33         1.87 o                         
  -1   4   6        364.14        348.46        15.44 o                         
   0   4   6        212.70        200.97         6.15 o                         
   1   4   6          0.01         -0.78         1.14 o                         
   2   4   6        307.01        299.09         8.01 o                         
   3   4   6         40.57         37.73         4.98 o                         
  -7   5   6         23.87         27.03        12.69 o                         
  -6   5   6         59.50         62.90         6.14 o                         
  -5   5   6        566.35        575.59        19.19 o                         
  -4   5   6          0.09          0.12         1.09 o                         
  -3   5   6        125.13        116.32         4.53 o                         
  -2   5   6        717.77        727.41        22.21 o                         
  -1   5   6         66.05         66.69         3.56 o                         
   0   5   6          0.04          1.70         1.31 o                         
   1   5   6          1.61          3.60         2.00 o                         
   2   5   6        105.87         98.22         6.53 o                         
  -7   6   6          1.10         -0.36         6.13 o                         
  -6   6   6         46.53         47.26         3.10 o                         
  -5   6   6          3.15          0.41         2.35 o                         
  -4   6   6         12.92          1.74         3.02 o                         
  -3   6   6         90.94         97.38         4.60 o                         
  -2   6   6         84.86         94.19         4.52 o                         
  -1   6   6         29.63         32.53         2.84 o                         
   0   6   6        169.59        156.12         9.71 o                         
   1   6   6          0.20         -2.36         2.36 o                         
  -5   7   6         14.11         21.45         6.12 o                         
  -4   7   6        161.71        163.78        12.53 o                         
  -3   7   6         27.29         27.10         2.99 o                         
  -2   7   6          2.07         -2.46         3.07 o                         
  -1   7   6        140.83        139.68         6.98 o                         
   2  -8   7          0.45         -5.58         5.58 o                         
  -2  -7   7          9.16         11.29         2.88 o                         
  -1  -7   7         13.86         16.54         3.04 o                         
   0  -7   7         30.94         31.55         2.74 o                         
   1  -7   7          0.99          2.33         3.10 o                         
   2  -7   7        250.57        245.26        20.83 o                         
   3  -7   7        292.65        274.96        32.39 o                         
   4  -7   7         39.47         38.26         5.22 o                         
  -3  -6   7         23.51         25.28         2.30 o                         
  -2  -6   7        233.31        229.34         8.30 o                         
  -1  -6   7         11.87         18.06         3.89 o                         
   0  -6   7         13.45         13.83         2.16 o                         
   1  -6   7        515.90        528.34        17.78 o                         
   2  -6   7        137.70        142.78         6.36 o                         
   3  -6   7         52.14         50.11        10.90 o                         
   4  -6   7        216.41        206.08        16.29 o                         
   5  -6   7        116.88        102.85         8.24 o                         
  -4  -5   7         13.01          9.46         1.92 o                         
  -3  -5   7         92.49        103.54         5.87 o                         
  -2  -5   7        152.69        159.65         4.47 o                         
  -1  -5   7          2.39          4.12         1.44 o                         
   0  -5   7        822.45        818.67        19.32 o                         
   1  -5   7         33.49         31.28         2.05 o                         
   2  -5   7         97.89         93.07         3.24 o                         
   3  -5   7         94.19         96.41         3.87 o                         
   4  -5   7        407.81        420.24        12.37 o                         
   5  -5   7         27.10         28.52         2.92 o                         
  -5  -4   7         18.42         17.07         2.10 o                         
  -4  -4   7        123.53        134.48         6.29 o                         
  -3  -4   7         24.45         19.46         1.68 o                         
  -2  -4   7        158.12        142.94         4.11 o                         
  -1  -4   7        177.59        174.71         4.59 o                         
   0  -4   7          4.51          5.38         0.73 o                         
   1  -4   7         57.08         54.11         3.08 o                         
   2  -4   7         20.04         19.38         1.36 o                         
   3  -4   7        191.98        200.55         7.85 o                         
   4  -4   7          0.87          4.17         5.03 o                         
   5  -4   7         49.50         54.06         3.46 o                         
   6  -4   7         45.17         42.14         4.97 o                         
  -6  -3   7         28.59         22.68         3.77 o                         
  -5  -3   7        168.56        169.73        11.50 o                         
  -4  -3   7          4.66          4.41         1.43 o                         
  -3  -3   7         16.68         13.56         1.21 o                         
  -2  -3   7        414.76        424.58        10.22 o                         
  -1  -3   7          0.24         -0.37         0.97 o                         
   0  -3   7          0.34         -0.27         0.70 o                         
   1  -3   7        836.31        846.03        18.75 o                         
   2  -3   7        214.71        199.07         5.37 o                         
   3  -3   7          4.23          4.10         1.47 o                         
   4  -3   7        180.26        191.34         5.52 o                         
   5  -3   7         91.92         93.44         4.00 o                         
   6  -3   7         23.51         24.97         3.98 o                         
  -6  -2   7        155.98        167.72        16.52 o                         
  -5  -2   7          4.06          6.06         2.64 o                         
  -4  -2   7        245.17        239.95         6.56 o                         
  -3  -2   7        532.03        553.50        21.44 o                         
  -2  -2   7        177.36        198.92         5.50 o                         
  -1  -2   7        398.14        414.45        13.29 o                         
   0  -2   7       1980.93       1951.79        54.10 o                         
   1  -2   7        159.47        152.39         4.90 o                         
   2  -2   7          1.54          1.90         1.00 o                         
   3  -2   7        331.38        344.15         8.12 o                         
   4  -2   7        101.64         94.84         3.25 o                         
   5  -2   7        159.90        155.99         7.10 o                         
   6  -2   7        173.17        179.46         9.01 o                         
  -7  -1   7         97.54         93.18         5.69 o                         
  -6  -1   7          1.16          3.92         2.12 o                         
  -5  -1   7         38.31         44.03         2.68 o                         
  -4  -1   7        533.00        543.99        10.35 o                         
  -3  -1   7        174.92        175.09         3.35 o                         
  -2  -1   7         93.96         96.95         2.96 o                         
  -1  -1   7        135.03        138.33         4.07 o                         
   0  -1   7         57.60         53.36         2.46 o                         
   1  -1   7         53.25         54.91         2.32 o                         
   2  -1   7        309.27        303.48         7.28 o                         
   3  -1   7         33.65         30.29         1.42 o                         
   4  -1   7        217.07        224.36         5.45 o                         
   5  -1   7        423.13        462.27        15.22 o                         
  -7   0   7          8.47          9.93         2.76 o                         
  -6   0   7         61.81         60.22         7.35 o                         
  -5   0   7        110.54        115.99         3.20 o                         
  -4   0   7        259.58        272.28         5.74 o                         
  -3   0   7         99.33         92.20         2.12 o                         
  -2   0   7        464.28        446.82        19.12 o                         
  -1   0   7         12.39         12.57         0.77 o                         
   0   0   7        247.16        246.06         6.74 o                         
   1   0   7        751.27        754.02        18.00 o                         
   2   0   7         36.21         42.14         2.05 o                         
   3   0   7         42.57         45.74         3.19 o                         
   4   0   7        303.99        310.85         7.27 o                         
   5   0   7         57.62         54.38         5.73 o                         
  -7   1   7         80.32         88.84         7.47 o                         
  -6   1   7        413.29        401.50        10.56 o                         
  -5   1   7          7.11          8.25         1.96 o                         
  -4   1   7        106.71        106.02         2.92 o                         
  -3   1   7         68.76         57.26         1.77 o                         
  -2   1   7        739.42        727.76        19.09 o                         
  -1   1   7         90.83         93.41         5.05 o                         
   0   1   7        767.45        699.33        18.40 o                         
   1   1   7         16.34         17.34         3.74 o                         
   2   1   7          2.36          2.11         0.86 o                         
   3   1   7        535.84        550.50        14.19 o                         
   4   1   7         66.59         57.25         5.16 o                         
   5   1   7         49.74         43.51         4.74 o                         
  -7   2   7        101.13        100.10         5.84 o                         
  -6   2   7         57.65         57.30         2.12 o                         
  -5   2   7         56.84         60.71         4.91 o                         
  -4   2   7        255.05        252.49         6.30 o                         
  -3   2   7          1.65          3.55         0.97 o                         
  -2   2   7         86.94         82.83         2.53 o                         
  -1   2   7        290.78        290.00         8.39 o                         
   0   2   7         63.97         65.05         2.38 o                         
   1   2   7          7.62          8.65         2.94 o                         
   2   2   7         81.39         81.06         2.95 o                         
   3   2   7        177.85        174.82         5.17 o                         
   4   2   7         96.72        105.01         4.62 o                         
  -7   3   7        197.52        168.46        23.42 o                         
  -6   3   7          0.21          2.13         1.96 o                         
  -5   3   7        255.67        240.06         7.70 o                         
  -4   3   7         88.25         83.67         4.12 o                         
  -3   3   7        290.27        299.93         8.34 o                         
  -2   3   7        249.40        247.05         9.65 o                         
  -1   3   7         54.65         48.03         2.20 o                         
   0   3   7         31.03         34.94         2.25 o                         
   1   3   7        839.86        836.90        20.79 o                         
   2   3   7         63.83         59.67         2.70 o                         
   3   3   7         21.91         20.24         2.50 o                         
   4   3   7        332.62        320.44        11.75 o                         
  -7   4   7         10.18         18.43         4.12 o                         
  -6   4   7         42.47         34.41         3.68 o                         
  -5   4   7          0.39          0.73         2.19 o                         
  -4   4   7        562.74        581.35        18.36 o                         
  -3   4   7        211.85        227.24         8.20 o                         
  -2   4   7         14.56         12.82         1.96 o                         
  -1   4   7        100.79        107.60         5.65 o                         
   0   4   7        652.13        652.91        17.25 o                         
   1   4   7          1.36          0.49         1.49 o                         
   2   4   7         40.96         40.20         3.34 o                         
   3   4   7        228.04        229.72        11.31 o                         
  -7   5   7         42.64         36.81         5.89 o                         
  -6   5   7         38.98         36.08         3.51 o                         
  -5   5   7        161.34        157.06         6.39 o                         
  -4   5   7          2.49          7.02         1.65 o                         
  -3   5   7          4.56          5.43         1.81 o                         
  -2   5   7         20.01         16.83         2.10 o                         
  -1   5   7         52.57         58.93         3.10 o                         
   0   5   7          5.38          3.88         2.78 o                         
   1   5   7        231.10        217.19         9.09 o                         
   2   5   7         21.40         23.46         3.46 o                         
  -6   6   7         25.72         20.05         3.27 o                         
  -5   6   7         23.06         26.39         3.41 o                         
  -4   6   7        114.59        120.72         7.86 o                         
  -3   6   7        109.47        110.85         4.75 o                         
  -2   6   7         37.15         39.71         3.33 o                         
  -1   6   7          2.00          7.74         3.16 o                         
   0   6   7          6.11          4.34         3.43 o                         
  -5   7   7          0.33          3.74         6.41 o                         
  -4   7   7        116.87        120.04        10.73 o                         
  -3   7   7        286.48        292.76        12.76 o                         
  -2   7   7         18.03         16.71         3.05 o                         
  -1  -7   8          1.49          0.97         2.09 o                         
   0  -7   8        303.78        334.57        26.43 o                         
   1  -7   8          4.91          5.08         3.16 o                         
   2  -7   8        222.83        225.13        16.79 o                         
   3  -7   8        132.39        129.86         7.16 o                         
  -3  -6   8          1.59          6.58         5.55 o                         
  -2  -6   8         26.51         24.78         2.70 o                         
  -1  -6   8        350.51        369.70        12.49 o                         
   0  -6   8          7.60          7.32         1.76 o                         
   1  -6   8        143.36        140.43         5.06 o                         
   2  -6   8        186.64        179.93        15.22 o                         
   3  -6   8         62.38         54.36         4.24 o                         
   4  -6   8         68.19         66.90         4.57 o                         
  -4  -5   8         75.47         79.81         8.04 o                         
  -3  -5   8         76.79         72.31         5.31 o                         
  -2  -5   8         47.02         53.62         3.17 o                         
  -1  -5   8         33.88         27.81         1.82 o                         
   0  -5   8        218.20        208.80         5.95 o                         
   1  -5   8       1070.81       1127.00        30.10 o                         
   2  -5   8          1.70          2.10         2.62 o                         
   3  -5   8          1.02          2.11         1.72 o                         
   4  -5   8         45.30         48.84         3.29 o                         
   5  -5   8          5.97          6.63         2.49 o                         
  -5  -4   8         37.85         34.92         3.56 o                         
  -4  -4   8          8.52          7.86         1.61 o                         
  -3  -4   8         28.77         29.91         2.68 o                         
  -2  -4   8          1.85          2.94         1.12 o                         
  -1  -4   8         19.34         16.66         1.30 o                         
   0  -4   8        321.35        306.63         7.90 o                         
   1  -4   8          6.41          5.71         1.96 o                         
   2  -4   8         47.13         44.61         1.84 o                         
   3  -4   8        407.20        429.86        11.51 o                         
   4  -4   8         59.18         58.59         4.42 o                         
   5  -4   8          5.87          6.48         3.66 o                         
  -6  -3   8          3.71          3.23         3.83 o                         
  -5  -3   8        154.49        157.86         5.79 o                         
  -4  -3   8         39.88         47.04         2.38 o                         
  -3  -3   8         76.00         65.80         3.38 o                         
  -2  -3   8        208.02        184.14         4.91 o                         
  -1  -3   8        643.85        649.61        13.76 o                         
   0  -3   8        452.40        453.32         9.00 o                         
   1  -3   8          4.27          3.82         2.08 o                         
   2  -3   8        245.24        238.51         6.56 o                         
   3  -3   8        484.60        472.82        10.61 o                         
   4  -3   8          0.56         -1.84         1.84 o                         
   5  -3   8        373.37        398.55        13.58 o                         
  -6  -2   8        172.22        164.38        14.94 o                         
  -5  -2   8        311.80        328.78        10.89 o                         
  -4  -2   8         84.55         84.17         2.81 o                         
  -3  -2   8        938.87        918.15        20.64 o                         
  -2  -2   8        507.57        512.02        10.01 o                         
  -1  -2   8        181.58        171.03         3.72 o                         
   0  -2   8         49.69         56.48         1.86 o                         
   1  -2   8        660.07        634.45        15.40 o                         
   2  -2   8         30.13         29.83         1.57 o                         
   3  -2   8          4.52          5.01         1.74 o                         
   4  -2   8        279.10        293.67         8.47 o                         
   5  -2   8        121.48        113.56         5.85 o                         
  -7  -1   8         66.77         73.30         5.67 o                         
  -6  -1   8          0.54         -0.08         2.69 o                         
  -5  -1   8          8.55          9.16         1.29 o                         
  -4  -1   8        302.71        313.18         7.37 o                         
  -3  -1   8         23.72         33.65         1.13 o                         
  -2  -1   8        223.43        218.39         4.51 o                         
  -1  -1   8        300.61        300.96         8.84 o                         
   0  -1   8       1055.93       1018.33        25.13 o                         
   1  -1   8         68.11         71.20         2.51 o                         
   2  -1   8         22.78         37.49         1.78 o                         
   3  -1   8        191.53        205.62         5.64 o                         
   4  -1   8        102.31        105.98         4.20 o                         
   5  -1   8         12.05         12.87         3.66 o                         
  -7   0   8         34.52         25.20         6.86 o                         
  -6   0   8          4.76          7.66         1.88 o                         
  -5   0   8        592.08        618.46        21.59 o                         
  -4   0   8         33.19         29.91         1.19 o                         
  -3   0   8          4.18          5.10         0.70 o                         
  -2   0   8        110.10         99.28         2.34 o                         
  -1   0   8        394.74        364.25         8.98 o                         
   0   0   8         19.06         18.81         3.92 o                         
   1   0   8        629.98        639.77        14.70 o                         
   2   0   8        130.22        133.14         4.97 o                         
   3   0   8         19.37         15.96         1.60 o                         
   4   0   8         33.29         34.65         3.18 o                         
   5   0   8        316.98        334.57        13.94 o                         
  -7   1   8         76.87         64.13         5.62 o                         
  -6   1   8        158.56        167.25         5.69 o                         
  -5   1   8        253.58        251.94         7.75 o                         
  -4   1   8         13.62         14.78         1.23 o                         
  -3   1   8        580.86        585.50        12.55 o                         
  -2   1   8         35.32         30.29         1.47 o                         
  -1   1   8         61.31         60.77         5.19 o                         
   0   1   8        383.47        387.02         9.98 o                         
   1   1   8        215.73        191.80         4.82 o                         
   2   1   8          0.03          0.68         0.94 o                         
   3   1   8          4.80          8.66         3.08 o                         
   4   1   8        472.52        489.87        14.83 o                         
  -7   2   8        198.16        201.92        11.00 o                         
  -6   2   8         23.09         22.56         2.86 o                         
  -5   2   8         30.90         26.87         2.42 o                         
  -4   2   8        163.36        163.13         4.62 o                         
  -3   2   8        105.99        108.59         5.35 o                         
  -2   2   8         27.18         26.13         1.91 o                         
  -1   2   8         50.42         48.77         5.55 o                         
   0   2   8        343.80        340.83         8.55 o                         
   1   2   8        373.32        370.40        10.52 o                         
   2   2   8         37.95         41.24         2.35 o                         
   3   2   8        273.21        264.65         7.77 o                         
   4   2   8         21.01         22.16         2.98 o                         
  -7   3   8          0.06         -1.22         3.00 o                         
  -6   3   8         25.23         24.50         2.83 o                         
  -5   3   8        265.54        259.44         7.51 o                         
  -4   3   8         39.87         36.38         2.63 o                         
  -3   3   8         70.55         75.33         3.38 o                         
  -2   3   8        806.10        807.90        34.36 o                         
  -1   3   8        128.76        122.95         5.86 o                         
   0   3   8        178.77        180.13         8.46 o                         
   1   3   8        217.55        211.96         6.96 o                         
   2   3   8        267.49        256.81         7.27 o                         
   3   3   8         11.31         12.82         2.19 o                         
  -7   4   8         69.16         65.12         4.79 o                         
  -6   4   8        201.33        202.42        10.61 o                         
  -5   4   8          8.46          5.07         2.33 o                         
  -4   4   8          9.97         10.55         1.62 o                         
  -3   4   8        817.21        836.87        26.98 o                         
  -2   4   8         11.67         11.48         1.90 o                         
  -1   4   8         43.29         39.32         4.19 o                         
   0   4   8        569.79        573.92        17.59 o                         
   1   4   8         13.73         12.54         2.58 o                         
   2   4   8          4.12          6.19         3.50 o                         
  -7   5   8         21.21         17.35         3.77 o                         
  -6   5   8         14.38         12.01         4.31 o                         
  -5   5   8         51.72         47.66         3.49 o                         
  -4   5   8        152.38        154.18         8.88 o                         
  -3   5   8         71.57         66.57         3.55 o                         
  -2   5   8          0.24          0.36         1.50 o                         
  -1   5   8         82.69         79.43         4.29 o                         
   0   5   8        124.86        119.87         8.85 o                         
   1   5   8         41.97         36.72         5.05 o                         
  -6   6   8         13.99          3.95         3.14 o                         
  -5   6   8        117.41        106.16         9.13 o                         
  -4   6   8          8.32         16.71         3.94 o                         
  -3   6   8          0.29          4.11         2.11 o                         
  -2   6   8         98.25        107.28         5.31 o                         
  -1   6   8         60.06         54.03         4.00 o                         
   0   6   8          6.79          4.60         3.86 o                         
   0  -7   9         58.51         55.51         4.34 o                         
   1  -7   9        217.11        182.93        19.42 o                         
  -2  -6   9          7.17          7.73         2.98 o                         
  -1  -6   9         76.94         73.52         5.26 o                         
   0  -6   9        181.89        185.43        10.06 o                         
   1  -6   9         33.80         30.81         2.83 o                         
   2  -6   9         93.81         97.65         9.44 o                         
   3  -6   9        193.94        181.52        12.53 o                         
   4  -6   9         11.33         14.84         5.93 o                         
  -4  -5   9         24.63         23.64         3.96 o                         
  -3  -5   9         36.78         31.45         4.59 o                         
  -2  -5   9        242.93        218.94         6.68 o                         
  -1  -5   9         55.14         55.16         2.73 o                         
   0  -5   9         35.26         31.12         1.98 o                         
   1  -5   9          1.81          1.36         1.39 o                         
   2  -5   9          1.17         -0.18         2.05 o                         
   3  -5   9          1.99          4.55         2.44 o                         
   4  -5   9         56.38         52.02         4.76 o                         
  -5  -4   9         28.78         27.73         2.82 o                         
  -4  -4   9          5.27          6.26         1.67 o                         
  -3  -4   9         80.84         87.32         4.27 o                         
  -2  -4   9         66.55         79.30         2.86 o                         
  -1  -4   9         53.05         50.91         2.82 o                         
   0  -4   9        613.98        634.15        16.42 o                         
   1  -4   9         64.37         65.89         2.46 o                         
   2  -4   9          0.40          2.63         2.53 o                         
   3  -4   9          0.42          4.23         1.91 o                         
   4  -4   9        186.84        192.96        23.13 o                         
   5  -4   9          5.64          6.32         3.19 o                         
  -5  -3   9         65.67         68.30         8.33 o                         
  -4  -3   9        113.74        119.41         4.74 o                         
  -3  -3   9          0.92         -0.31         1.39 o                         
  -2  -3   9          0.63          1.63         1.00 o                         
  -1  -3   9        601.29        605.61        13.29 o                         
   0  -3   9       1500.45       1553.79        35.34 o                         
   1  -3   9          3.35          3.11         0.99 o                         
   2  -3   9         82.88         92.34         3.25 o                         
   3  -3   9        209.03        229.52         5.74 o                         
   4  -3   9         76.05         77.20         4.27 o                         
   5  -3   9         28.79         31.02         3.62 o                         
  -6  -2   9          0.16          2.78         1.94 o                         
  -5  -2   9        266.38        262.39         9.13 o                         
  -4  -2   9         15.99         14.49         1.98 o                         
  -3  -2   9         17.97         14.65         1.35 o                         
  -2  -2   9        649.61        657.70        13.39 o                         
  -1  -2   9          8.04          7.82         2.12 o                         
   0  -2   9        199.11        198.09         4.83 o                         
   1  -2   9        120.72        117.20         3.60 o                         
   2  -2   9        164.38        149.55         4.50 o                         
   3  -2   9          0.05         -0.17         0.59 o                         
   4  -2   9        128.94        129.16         5.70 o                         
   5  -2   9        182.36        202.36         9.87 o                         
  -6  -1   9        297.89        322.46        22.61 o                         
  -5  -1   9         28.96         26.09         1.87 o                         
  -4  -1   9        156.63        140.04         4.74 o                         
  -3  -1   9        689.12        669.74        15.60 o                         
  -2  -1   9         21.85         25.23         1.07 o                         
  -1  -1   9       1107.52       1085.65        23.30 o                         
   0  -1   9        258.06        258.35         8.13 o                         
   1  -1   9          7.04          9.30         1.26 o                         
   2  -1   9        150.21        129.62         4.15 o                         
   3  -1   9        415.82        414.31         9.77 o                         
   4  -1   9        112.18        113.20         5.17 o                         
   5  -1   9          0.29          3.03         3.27 o                         
  -7   0   9         22.67         14.09         4.90 o                         
  -6   0   9         15.05         14.25         4.64 o                         
  -5   0   9         44.00         45.02         2.41 o                         
  -4   0   9        575.81        579.62        11.05 o                         
  -3   0   9          0.09          0.20         0.84 o                         
  -2   0   9         40.67         45.24         1.61 o                         
  -1   0   9        315.89        320.39         9.88 o                         
   0   0   9        315.93        305.48         8.02 o                         
   1   0   9         10.62         12.48         3.24 o                         
   2   0   9        173.48        196.41         5.46 o                         
   3   0   9         67.27         61.40         3.28 o                         
   4   0   9        149.19        159.93         6.13 o                         
  -7   1   9         17.21         19.55         3.24 o                         
  -6   1   9         85.43         90.87         3.61 o                         
  -5   1   9        199.23        217.92         8.62 o                         
  -4   1   9         31.98         29.33         3.28 o                         
  -3   1   9         49.27         50.39         2.03 o                         
  -2   1   9        698.92        708.48        16.35 o                         
  -1   1   9        503.04        510.39        14.76 o                         
   0   1   9          6.79          9.42         1.58 o                         
   1   1   9         60.96         71.53         2.82 o                         
   2   1   9          2.65          1.71         1.34 o                         
   3   1   9         72.57         75.61         4.31 o                         
   4   1   9          0.10          1.06         2.41 o                         
  -7   2   9          9.31          7.23         3.50 o                         
  -6   2   9        294.60        306.26        12.40 o                         
  -5   2   9        118.88        116.32         4.36 o                         
  -4   2   9          1.28         -0.76         1.27 o                         
  -3   2   9        211.23        208.53         6.18 o                         
  -2   2   9          0.04          1.13         0.78 o                         
  -1   2   9         59.00         52.53         2.55 o                         
   0   2   9        765.49        754.01        23.99 o                         
   1   2   9          0.98          0.94         1.68 o                         
   2   2   9          7.27         11.11         2.07 o                         
   3   2   9        363.65        378.39        12.63 o                         
  -7   3   9         39.06         34.24         5.17 o                         
  -6   3   9          1.06         -2.05         2.36 o                         
  -5   3   9         41.54         37.97         3.43 o                         
  -4   3   9        383.46        396.00        11.44 o                         
  -3   3   9        179.97        183.22         6.94 o                         
  -2   3   9          4.51          1.77         1.44 o                         
  -1   3   9        533.47        549.20        16.59 o                         
   0   3   9         12.01         14.05         2.26 o                         
   1   3   9         20.03         21.56         6.63 o                         
   2   3   9        432.67        421.03        26.94 o                         
   3   3   9        205.16        228.88        15.75 o                         
  -7   4   9          4.68          3.48         5.35 o                         
  -6   4   9        209.18        217.69        10.01 o                         
  -5   4   9        150.57        149.77         8.75 o                         
  -4   4   9         15.63         12.55         1.93 o                         
  -3   4   9        359.65        358.87        12.07 o                         
  -2   4   9        149.37        151.87         5.55 o                         
  -1   4   9          8.25          7.91         2.67 o                         
   0   4   9          1.69          1.12         2.21 o                         
   1   4   9        154.52        140.55         7.89 o                         
   2   4   9         14.26         19.39         4.35 o                         
  -6   5   9          9.97          5.02         4.47 o                         
  -5   5   9         35.29         25.43         6.35 o                         
  -4   5   9        259.33        260.46         9.28 o                         
  -3   5   9        281.93        298.64        10.74 o                         
  -2   5   9          7.41          4.94         2.03 o                         
  -1   5   9          8.90          8.63         2.19 o                         
   0   5   9         65.75         59.30         5.74 o                         
  -5   6   9         27.95         23.29         4.36 o                         
  -4   6   9        125.90        131.18        10.68 o                         
  -3   6   9          1.60          2.58         3.07 o                         
  -2   6   9          4.37          7.18         2.54 o                         
  -1   6   9        314.80        301.33        13.76 o                         
  -2  -6  10          1.02          1.86         3.98 o                         
  -1  -6  10          3.92          5.11         2.35 o                         
   0  -6  10        278.77        277.84        25.39 o                         
   1  -6  10          6.26          8.41         2.22 o                         
   2  -6  10         23.91         27.34        10.72 o                         
   3  -6  10        216.12        216.79        14.51 o                         
  -3  -5  10          4.56          8.11         7.25 o                         
  -2  -5  10         42.94         32.65         4.82 o                         
  -1  -5  10         68.61         70.84         3.46 o                         
   0  -5  10         13.78         10.81         2.02 o                         
   1  -5  10        190.00        185.24         7.89 o                         
   2  -5  10        148.28        149.73         6.25 o                         
   3  -5  10         28.25         21.89         3.25 o                         
   4  -5  10        138.07        139.21         8.41 o                         
  -4  -4  10         17.57         14.13         2.33 o                         
  -3  -4  10         37.41         31.84         2.22 o                         
  -2  -4  10         56.38         56.29         4.65 o                         
  -1  -4  10         17.55         17.57         1.85 o                         
   0  -4  10          0.47          2.63         1.89 o                         
   1  -4  10        188.35        195.33         5.91 o                         
   2  -4  10         26.23         22.67         2.09 o                         
   3  -4  10          3.74          0.46         1.11 o                         
   4  -4  10        106.64         93.99         5.10 o                         
  -5  -3  10          0.01         -1.80         4.82 o                         
  -4  -3  10        114.66        103.02         9.52 o                         
  -3  -3  10        517.63        479.24        25.46 o                         
  -2  -3  10         12.78         11.55         1.67 o                         
  -1  -3  10          1.06         -0.32         1.13 o                         
   0  -3  10        219.09        214.96         6.04 o                         
   1  -3  10         52.97         53.78         2.95 o                         
   2  -3  10          1.55          1.91         1.36 o                         
   3  -3  10        424.94        424.90        11.21 o                         
   4  -3  10         18.78         14.49         6.53 o                         
  -6  -2  10          0.01         -1.00         2.10 o                         
  -5  -2  10         85.68         78.37         5.00 o                         
  -4  -2  10         75.32         74.78         2.87 o                         
  -3  -2  10          8.98          7.85         1.22 o                         
  -2  -2  10         17.46         16.03         1.41 o                         
  -1  -2  10        906.58        929.82        18.93 o                         
   0  -2  10         61.76         59.48         4.53 o                         
   1  -2  10          0.55          1.52         1.04 o                         
   2  -2  10         82.82         90.22         3.33 o                         
   3  -2  10          6.89          2.45         5.18 o                         
   4  -2  10         40.68         36.63         3.32 o                         
  -6  -1  10         13.67         14.65         3.06 o                         
  -5  -1  10          1.75          1.24         1.65 o                         
  -4  -1  10        328.98        302.18        10.36 o                         
  -3  -1  10        315.78        344.34         8.62 o                         
  -2  -1  10        184.63        175.59         4.49 o                         
  -1  -1  10        156.81        155.79         4.24 o                         
   0  -1  10        184.37        199.00         6.30 o                         
   1  -1  10        165.47        175.71         5.29 o                         
   2  -1  10          3.58          2.95         1.20 o                         
   3  -1  10         26.76         26.23         2.21 o                         
   4  -1  10        169.31        173.10         7.05 o                         
  -7   0  10         42.49         33.33         5.39 o                         
  -6   0  10         25.38         25.31         5.86 o                         
  -5   0  10          2.73          1.71         4.84 o                         
  -4   0  10        356.31        370.65        11.92 o                         
  -3   0  10        299.88        307.26         7.92 o                         
  -2   0  10         24.31         23.69         1.36 o                         
  -1   0  10         11.77         14.50         2.17 o                         
   0   0  10        234.05        247.43         8.54 o                         
   1   0  10         16.29          9.94         1.13 o                         
   2   0  10        204.43        199.29         5.31 o                         
   3   0  10        197.39        199.40         7.30 o                         
   4   0  10          6.89          3.14         5.01 o                         
  -7   1  10         82.76         59.89         7.22 o                         
  -6   1  10         21.86         21.31         2.38 o                         
  -5   1  10        464.66        449.21        12.35 o                         
  -4   1  10        245.07        241.06         7.34 o                         
  -3   1  10          8.74          5.66         1.32 o                         
  -2   1  10        369.58        367.29        10.63 o                         
  -1   1  10         84.82         81.86         6.39 o                         
   0   1  10         20.03         25.20         4.37 o                         
   1   1  10        122.14        112.83         6.77 o                         
   2   1  10        248.56        249.49         9.60 o                         
   3   1  10          0.65          0.14         3.30 o                         
  -7   2  10          0.33          3.45         6.58 o                         
  -6   2  10        119.29        124.55         8.91 o                         
  -5   2  10        102.93        102.61         5.64 o                         
  -4   2  10        214.86        209.01         6.48 o                         
  -3   2  10        243.10        253.49         8.16 o                         
  -2   2  10        143.64        139.02         4.37 o                         
  -1   2  10          2.03          6.58         3.86 o                         
   0   2  10         78.07         80.89         3.86 o                         
   1   2  10        125.07        128.89         5.47 o                         
   2   2  10         22.00         22.98         3.09 o                         
   3   2  10         14.09         13.45         3.27 o                         
  -7   3  10        144.55        132.04         8.31 o                         
  -6   3  10          0.05         -1.16         3.22 o                         
  -5   3  10        115.57        117.79         7.59 o                         
  -4   3  10        405.33        426.56        12.52 o                         
  -3   3  10        469.87        472.34        15.54 o                         
  -2   3  10         79.47         76.69         3.54 o                         
  -1   3  10        378.35        387.30        14.01 o                         
   0   3  10        121.36        123.39         5.23 o                         
   1   3  10        206.35        196.91         9.17 o                         
   2   3  10         85.54         71.59         5.12 o                         
  -6   4  10          1.51          8.28         3.64 o                         
  -5   4  10        199.47        207.71        12.73 o                         
  -4   4  10          0.04         -1.93         2.05 o                         
  -3   4  10          0.07          1.45         1.52 o                         
  -2   4  10         66.96         62.82         3.20 o                         
  -1   4  10         83.14         81.52         6.74 o                         
   0   4  10         19.94         22.03         3.59 o                         
   1   4  10         82.63         73.51         5.29 o                         
  -5   5  10          1.73          5.62         5.78 o                         
  -4   5  10        111.17        116.49         6.54 o                         
  -3   5  10          3.88          3.92         2.31 o                         
  -2   5  10          0.51          3.03         2.78 o                         
  -1   5  10          1.68          0.06         3.24 o                         
  -1  -6  11          2.37          6.72         2.62 o                         
   0  -6  11         77.53         61.66        11.55 o                         
   1  -6  11          4.81          1.10         2.87 o                         
  -3  -5  11         40.00         35.33         3.66 o                         
  -2  -5  11          0.24          1.21         1.86 o                         
  -1  -5  11         56.41         63.58         3.70 o                         
   0  -5  11         46.55         45.77         3.64 o                         
   1  -5  11         66.20         58.78         3.60 o                         
   2  -5  11        138.58        136.98        18.89 o                         
   3  -5  11        163.49        166.02        10.39 o                         
  -4  -4  11         39.25         35.55         2.62 o                         
  -3  -4  11          0.04          2.60         1.64 o                         
  -2  -4  11          7.27          4.23         1.90 o                         
  -1  -4  11        156.29        160.14         7.13 o                         
   0  -4  11          4.13          3.61         1.61 o                         
   1  -4  11        135.28        126.50         5.90 o                         
   2  -4  11        250.39        255.07        22.84 o                         
   3  -4  11         20.23         17.64         3.46 o                         
  -5  -3  11         41.11         34.65         2.69 o                         
  -4  -3  11          3.93          1.38         2.07 o                         
  -3  -3  11         78.42         82.56         3.33 o                         
  -2  -3  11         27.67         27.67         2.19 o                         
  -1  -3  11          8.08          9.21         2.61 o                         
   0  -3  11        661.41        671.44        19.22 o                         
   1  -3  11         81.49         72.41         3.81 o                         
   2  -3  11         18.97         16.62         1.78 o                         
   3  -3  11         12.93         12.89         3.89 o                         
  -5  -2  11         30.24         27.27         4.00 o                         
  -4  -2  11        307.41        275.69        24.07 o                         
  -3  -2  11          1.09          1.25         1.17 o                         
  -2  -2  11         12.10         12.05         2.05 o                         
  -1  -2  11        188.13        187.15         6.04 o                         
   0  -2  11         64.57         64.38         2.93 o                         
   1  -2  11        172.04        177.95         5.58 o                         
   2  -2  11        239.80        242.70         7.88 o                         
   3  -2  11         74.84         69.82         4.03 o                         
  -6  -1  11         13.92         14.74         3.06 o                         
  -5  -1  11        139.98        136.71         7.21 o                         
  -4  -1  11          4.78          1.87         2.57 o                         
  -3  -1  11         65.86         63.33         2.41 o                         
  -2  -1  11        229.12        240.48         5.67 o                         
  -1  -1  11          2.85          3.29         3.12 o                         
   0  -1  11         40.93         32.44         2.37 o                         
   1  -1  11        216.62        236.50         7.12 o                         
   2  -1  11        196.68        191.87         5.73 o                         
   3  -1  11          0.05         -0.74         3.65 o                         
  -6   0  11        123.96        125.94         6.82 o                         
  -5   0  11          4.12          4.21         3.59 o                         
  -4   0  11         60.58         67.48         2.80 o                         
  -3   0  11        267.26        266.92        12.16 o                         
  -2   0  11        174.98        165.22         6.92 o                         
  -1   0  11          0.81         -1.59         1.59 o                         
   0   0  11        189.38        194.25         7.71 o                         
   1   0  11          0.76         -1.01         1.92 o                         
   2   0  11         26.93         18.53         3.49 o                         
   3   0  11         29.07         25.69         3.43 o                         
  -6   1  11          1.47          3.02         2.21 o                         
  -5   1  11         71.87         57.64         3.29 o                         
  -4   1  11        300.60        309.70         8.44 o                         
  -3   1  11          3.74          3.36         1.45 o                         
  -2   1  11         19.84         19.40         1.94 o                         
  -1   1  11        179.52        178.05         8.36 o                         
   0   1  11         35.53         32.82         5.69 o                         
   1   1  11         76.70         71.51         3.98 o                         
   2   1  11        153.25        169.80        12.79 o                         
   3   1  11         78.73         80.27         8.22 o                         
  -6   2  11         13.04         10.73         4.35 o                         
  -5   2  11        263.29        270.95         8.32 o                         
  -4   2  11          0.17         -1.88         1.88 o                         
  -3   2  11         36.18         30.38         2.29 o                         
  -2   2  11         83.90         90.79         7.34 o                         
  -1   2  11         47.05         46.28         3.04 o                         
   0   2  11          0.37          3.71         4.96 o                         
   1   2  11        479.76        490.46        17.88 o                         
   2   2  11         60.27         53.63         4.34 o                         
  -6   3  11        440.94        425.30        18.92 o                         
  -5   3  11          0.08         -2.02         4.78 o                         
  -4   3  11         47.23         45.87         4.38 o                         
  -3   3  11         19.97         20.81         2.27 o                         
  -2   3  11         19.83         21.81         2.83 o                         
  -1   3  11         20.85         23.81         3.94 o                         
   0   3  11        544.51        524.60        18.86 o                         
   1   3  11          0.10          0.30         2.75 o                         
  -6   4  11          0.49         -3.58         3.58 o                         
  -5   4  11          0.33         -2.25         8.91 o                         
  -4   4  11        224.37        214.08        10.23 o                         
  -3   4  11          1.24          4.90         2.23 o                         
  -2   4  11         61.23         60.14         4.22 o                         
  -1   4  11         85.74         81.24         6.86 o                         
   0   4  11         32.43         28.17         4.37 o                         
  -4   5  11         58.29         52.78         4.63 o                         
  -3   5  11        146.74        145.06         7.86 o                         
  -2   5  11         79.34         76.14         5.02 o                         
  -2  -5  12          7.92          3.74         2.57 o                         
  -1  -5  12         19.15         21.03         4.61 o                         
   0  -5  12         65.02         58.05         7.82 o                         
   1  -5  12          0.54          2.18         2.51 o                         
  -3  -4  12          7.64          1.53         1.87 o                         
  -2  -4  12          0.25         -1.12         2.02 o                         
  -1  -4  12        294.63        307.99        16.24 o                         
   0  -4  12          2.84          0.37         1.95 o                         
   1  -4  12         16.90         16.64         2.80 o                         
   2  -4  12        275.95        277.98        12.26 o                         
  -4  -3  12         17.95         22.39         3.39 o                         
  -3  -3  12         19.40         11.94         2.11 o                         
  -2  -3  12        184.70        178.05        18.18 o                         
  -1  -3  12         13.76         13.66         1.93 o                         
   0  -3  12         21.45         18.74         3.57 o                         
   1  -3  12        487.39        514.13        18.28 o                         
   2  -3  12         25.37         23.50         2.62 o                         
   3  -3  12         61.36         63.31         7.17 o                         
  -5  -2  12         41.86         35.69         4.12 o                         
  -4  -2  12         58.97         59.86         4.97 o                         
  -3  -2  12         46.45         42.23         4.84 o                         
  -2  -2  12         63.99         60.36         3.09 o                         
  -1  -2  12         39.75         39.33         3.44 o                         
   0  -2  12        331.15        324.01        10.74 o                         
   1  -2  12         22.86         17.07         3.51 o                         
   2  -2  12          4.33          3.01         2.53 o                         
   3  -2  12        245.55        266.34        13.60 o                         
  -5  -1  12         97.28        107.50         9.42 o                         
  -4  -1  12         64.32         71.95         4.07 o                         
  -3  -1  12         34.30         29.24         2.28 o                         
  -2  -1  12         62.50         63.25         3.47 o                         
  -1  -1  12        667.43        690.00        19.15 o                         
   0  -1  12         34.82         45.66         5.92 o                         
   1  -1  12         13.91         11.13         2.17 o                         
   2  -1  12         86.94         99.94         6.56 o                         
  -6   0  12         41.27         35.41         7.03 o                         
  -5   0  12         96.60         90.64         7.44 o                         
  -4   0  12          1.73          3.93         3.66 o                         
  -3   0  12        196.14        202.91         6.59 o                         
  -2   0  12         89.42         87.32         2.97 o                         
  -1   0  12         17.11         15.57         2.15 o                         
   0   0  12          7.90         10.63         2.87 o                         
   1   0  12        218.95        229.83         9.62 o                         
   2   0  12          0.56          1.76         2.68 o                         
  -6   1  12         14.51          7.45         4.66 o                         
  -5   1  12         20.81         23.66         2.95 o                         
  -4   1  12        164.45        161.14         5.14 o                         
  -3   1  12        156.20        155.43         5.57 o                         
  -2   1  12         64.37         61.65         2.88 o                         
  -1   1  12          0.11          2.65         2.58 o                         
   0   1  12        214.92        234.97        10.50 o                         
   1   1  12          1.17         -2.36         3.46 o                         
   2   1  12          2.55          8.89         4.28 o                         
  -6   2  12         37.92         35.54         5.01 o                         
  -5   2  12        124.58        116.82         6.72 o                         
  -4   2  12        142.84        149.01         6.83 o                         
  -3   2  12          3.70          8.77         2.52 o                         
  -2   2  12         49.10         60.62         3.51 o                         
  -1   2  12        325.94        327.50        19.12 o                         
   0   2  12         87.24         81.01         4.83 o                         
   1   2  12        142.03        144.21         8.23 o                         
  -5   3  12         60.43         55.66         3.65 o                         
  -4   3  12         24.66         23.21         4.34 o                         
  -3   3  12        316.31        321.06        12.25 o                         
  -2   3  12         47.22         45.91         3.37 o                         
  -1   3  12          5.94          7.87         3.14 o                         
   0   3  12         29.87         28.62         4.15 o                         
  -4   4  12         39.01         40.73         3.12 o                         
  -3   4  12          3.46          1.45         2.71 o                         
  -2   4  12          0.90          1.56         2.53 o                         
  -2  -4  13          2.26          3.51         2.89 o                         
  -1  -4  13          1.75          0.43         5.20 o                         
   0  -4  13         67.08         68.86         5.44 o                         
   1  -4  13         48.90         45.30         3.51 o                         
  -3  -3  13         12.58          9.01         2.57 o                         
  -2  -3  13          5.44         -0.04         0.60 o                         
  -1  -3  13         67.14         62.31         4.57 o                         
   0  -3  13        125.22        128.93         6.53 o                         
   1  -3  13         42.82         51.26         6.06 o                         
  -4  -2  13         22.69         24.11         4.12 o                         
  -3  -2  13        122.13        109.21        17.84 o                         
  -2  -2  13         71.94         70.05         4.06 o                         
  -1  -2  13          7.57          7.14         2.59 o                         
   0  -2  13        340.28        354.19        13.43 o                         
   1  -2  13        225.22        250.07        11.90 o                         
   2  -2  13          0.28          2.90         4.94 o                         
  -5  -1  13         30.74         32.25         4.18 o                         
  -4  -1  13        216.11        216.57        17.00 o                         
  -3  -1  13          8.40         10.98         2.46 o                         
  -2  -1  13         36.77         37.10         3.07 o                         
  -1  -1  13        203.69        213.20         5.84 o                         
   0  -1  13        224.98        225.32        10.55 o                         
   1  -1  13          4.54          6.02         2.69 o                         
   2  -1  13         40.35         52.44         7.20 o                         
  -5   0  13        140.46        148.23         8.12 o                         
  -4   0  13          3.08         -2.12         2.12 o                         
  -3   0  13         26.18         28.91         5.37 o                         
  -2   0  13        102.77        106.78         3.89 o                         
  -1   0  13         56.95         47.17         4.00 o                         
   0   0  13        120.38        149.74         7.44 o                         
   1   0  13         19.07         18.09         4.18 o                         
  -5   1  13          0.12          1.65         1.84 o                         
  -4   1  13         26.61         29.87         5.52 o                         
  -3   1  13         83.51         84.51         4.17 o                         
  -2   1  13        108.89        113.16         4.36 o                         
  -1   1  13        106.14         99.20         6.01 o                         
   0   1  13         66.99         70.90         5.57 o                         
   1   1  13         70.18         74.55         5.06 o                         
  -5   2  13          0.66         -1.93         2.90 o                         
  -4   2  13        585.76        626.84        19.58 o                         
  -3   2  13          1.09         -1.74         2.63 o                         
  -2   2  13          9.86          8.95         2.84 o                         
  -1   2  13        216.49        238.14        14.39 o                         
   0   2  13         83.14         66.57         9.64 o                         
  -4   3  13          5.42          6.25         3.55 o                         
  -3   3  13          0.87         -3.03         3.03 o                         
  -2   3  13        155.50        161.01         9.27 o                         
  -2  -3  14          7.03         14.20         6.62 o                         
  -1  -3  14        172.54        161.43        19.55 o                         
   0  -3  14          0.20          4.24         3.74 o                         
  -3  -2  14          3.45          2.31         3.18 o                         
  -2  -2  14         36.92         39.55         3.39 o                         
  -1  -2  14          6.28          1.36         2.77 o                         
   0  -2  14         42.43         42.52         4.12 o                         
  -3  -1  14         19.15         13.17         4.17 o                         
  -2  -1  14          0.69         -2.05         2.58 o                         
  -1  -1  14          0.74          4.62         2.31 o                         
   0  -1  14        137.21        119.76        13.20 o                         
  -4   0  14         96.51         99.99         6.82 o                         
  -3   0  14          0.77         -2.62         6.98 o                         
  -2   0  14         24.04         27.44         2.86 o                         
  -1   0  14        375.79        386.43        15.92 o                         
   0   0  14         17.67         28.29         4.47 o                         
  -4   1  14         15.40          8.67         5.31 o                         
  -3   1  14         67.79         54.95         4.15 o                         
  -2   1  14        246.65        265.57        12.32 o                         
  -1   1  14         29.48         32.62         3.91 o                         
  -3   2  14        113.03        113.62         7.36 o                         
                                                                                
