# Supplementary material for: Structures of five salt forms of di­sulfonated monoazo dyes
Source: Acta Crystallogr C Struct Chem. 2020 Sep 23;76(Pt 10):972–81. doi: 10.1107/S2053229620012735 (PMC7533915; doi:10.1107/S2053229620012735)
Supplement: Supplementary file 4 [file c-76-00972-IIIsup4.hkl]

data_III                                                                        
_shelx_title ' ark1 in P2(1)/c      0.01   0.01   0.50'                         
_shelx_refln_list_code          4                                               
_shelx_F_calc_maximum      235.80                                               
_exptl_crystal_F_000       936.00                                               
_reflns_d_resolution_high  0.8224                                               
                                                                                
loop_                                                                           
 _space_group_symop_operation_xyz                                               
 'x, y, z'                                                                      
 '-x, y+1/2, -z+1/2'                                                            
 '-x, -y, -z'                                                                   
 'x, -y-1/2, z-1/2'                                                             
                                                                                
_cell_length_a    13.9454                                                       
_cell_length_b    19.5170                                                       
_cell_length_c     6.9014                                                       
_cell_angle_alpha  90.000                                                       
_cell_angle_beta   93.838                                                       
_cell_angle_gamma  90.000                                                       
                                                                                
_shelx_F_squared_multiplier     1.000                                           
                                                                                
loop_                                                                           
 _refln_index_h                                                                 
 _refln_index_k                                                                 
 _refln_index_l                                                                 
 _refln_F_squared_calc                                                          
 _refln_F_squared_meas                                                          
 _refln_F_squared_sigma                                                         
 _refln_observed_status                                                         
   1   0   0        530.38        513.31        16.93 o                         
   2   0   0        822.21        810.74        21.87 o                         
   3   0   0      13674.17      15554.42       384.04 o                         
   4   0   0       5834.14       6532.13       162.71 o                         
   5   0   0          0.54          0.43        13.30 o                         
   6   0   0        161.10        153.04        11.51 o                         
   7   0   0       2973.76       2760.43        89.82 o                         
   8   0   0       8437.68       8960.20       224.34 o                         
   9   0   0         37.83         21.34        12.56 o                         
  10   0   0        208.98        255.56        27.99 o                         
  11   0   0        650.59        692.87        32.40 o                         
  12   0   0         82.82         63.54        18.72 o                         
  13   0   0        790.28        799.40        38.65 o                         
  14   0   0          1.02         13.64        19.48 o                         
  15   0   0        761.18        820.12        51.74 o                         
  16   0   0        160.95        200.60        56.53 o                         
   1   1   0        155.08        136.50         3.85 o                         
   2   1   0          0.10         -3.62         3.62 o                         
   3   1   0      10980.79      12166.88       246.34 o                         
   4   1   0       3341.59       3633.75        64.86 o                         
   5   1   0         16.27         11.90         6.07 o                         
   6   1   0       8559.65      10288.32       180.82 o                         
   7   1   0        464.62        423.52        12.87 o                         
   8   1   0       3935.46       4281.16        77.60 o                         
   9   1   0        199.25        196.33        11.22 o                         
  10   1   0        277.73        302.00        12.33 o                         
  11   1   0        657.96        671.18        18.51 o                         
  12   1   0        176.13        202.09        15.49 o                         
  13   1   0         33.09         57.75        13.76 o                         
  14   1   0          9.61          2.10        13.44 o                         
  15   1   0          3.36          3.45        14.16 o                         
  16   1   0        202.61        240.43        18.82 o                         
   0   2   0       2425.05       2223.10        90.06 o                         
   1   2   0        889.29        904.35        17.08 o                         
   2   2   0        835.04        810.89        15.84 o                         
   3   2   0       2680.63       3027.04        54.10 o                         
   4   2   0         91.86        107.72         6.57 o                         
   5   2   0       1343.15       1249.11        24.59 o                         
   6   2   0        323.19        345.14        12.87 o                         
   7   2   0       2364.24       2677.84        49.64 o                         
   8   2   0        721.71        770.80        19.88 o                         
   9   2   0       2086.30       2219.48        42.55 o                         
  10   2   0        104.52        117.13         9.70 o                         
  11   2   0       2045.69       2130.53        46.48 o                         
  12   2   0        283.47        279.51        14.62 o                         
  13   2   0          9.43          4.59        12.79 o                         
  14   2   0        142.82        151.38        15.56 o                         
  15   2   0          2.45         25.45        14.32 o                         
  16   2   0          0.06         27.54        16.25 o                         
   1   3   0         58.50         96.49         5.59 o                         
   2   3   0       9276.53      10332.25       180.80 o                         
   3   3   0       3694.90       3914.90        69.56 o                         
   4   3   0       1318.20       1431.20        27.39 o                         
   5   3   0       1185.77       1272.93        25.11 o                         
   6   3   0       4931.88       5367.66        95.86 o                         
   7   3   0        500.61        439.49        13.13 o                         
   8   3   0        213.40        189.05         9.58 o                         
   9   3   0        163.92        150.41         9.39 o                         
  10   3   0        140.70        146.05        10.22 o                         
  11   3   0       2564.40       2815.55        67.32 o                         
  12   3   0        924.02        938.96        25.51 o                         
  13   3   0        270.35        354.63        18.94 o                         
  14   3   0        187.26        222.09        17.54 o                         
  15   3   0        184.49        155.19        16.83 o                         
  16   3   0        230.27        252.98        19.51 o                         
   0   4   0      17445.84      19873.87       490.41 o                         
   1   4   0         58.02         67.05         5.33 o                         
   2   4   0      14980.71      17394.60       303.90 o                         
   3   4   0      37378.56      43452.21       756.95 o                         
   4   4   0        107.36         86.11        11.03 o                         
   5   4   0       5474.06       4791.66        85.61 o                         
   6   4   0       2475.02       2577.56        47.83 o                         
   7   4   0         57.28         35.54         7.74 o                         
   8   4   0         52.19         62.08         8.21 o                         
   9   4   0       1171.25       1139.18        24.70 o                         
  10   4   0       4358.14       4539.08        82.80 o                         
  11   4   0         54.77         50.64        10.83 o                         
  12   4   0       3582.78       3616.30        74.85 o                         
  13   4   0         55.60         47.51        14.26 o                         
  14   4   0        141.98        176.69        19.54 o                         
  15   4   0        173.43        194.79        24.71 o                         
  16   4   0          1.90          9.75        16.43 o                         
   1   5   0        158.66        223.58        14.10 o                         
   2   5   0       2260.91       2450.50        51.42 o                         
   3   5   0       6068.04       6964.00       161.96 o                         
   4   5   0       2246.14       2402.06        44.20 o                         
   5   5   0       1126.27       1150.29        23.61 o                         
   6   5   0       2928.10       2796.86        51.67 o                         
   7   5   0       2018.68       1993.25        38.15 o                         
   8   5   0        777.36        809.90        19.28 o                         
   9   5   0       1024.07       1073.60        23.99 o                         
  10   5   0          0.10         -8.69         8.69 o                         
  11   5   0        111.90        135.12        12.11 o                         
  12   5   0          0.40         -2.39        10.96 o                         
  13   5   0        657.45        711.69        26.07 o                         
  14   5   0         50.67         97.11        18.72 o                         
  15   5   0        149.25        197.01        19.79 o                         
  16   5   0        755.70        774.15        32.91 o                         
   0   6   0       5404.75       5428.26       355.08 o                         
   1   6   0        348.29        370.41        14.14 o                         
   2   6   0         16.87         23.98         5.97 o                         
   3   6   0       2628.47       2905.27        53.03 o                         
   4   6   0       3573.22       4060.93        72.95 o                         
   5   6   0       1269.56       1540.27        30.26 o                         
   6   6   0        695.41        689.88        16.85 o                         
   7   6   0        372.35        399.51        18.09 o                         
   8   6   0        797.42        824.78        19.44 o                         
   9   6   0        436.44        414.60        13.81 o                         
  10   6   0          2.79         17.40         9.00 o                         
  11   6   0          7.68         11.94        10.99 o                         
  12   6   0        644.63        620.32        20.72 o                         
  13   6   0         36.97         47.68        13.85 o                         
  14   6   0          1.73         25.40        15.42 o                         
  15   6   0        152.38        147.03        19.09 o                         
  16   6   0         32.72         10.37        20.29 o                         
   1   7   0       3034.62       2761.38        50.31 o                         
   2   7   0          0.08          1.97         6.05 o                         
   3   7   0         47.06         12.70         7.99 o                         
   4   7   0          7.63         11.34         6.92 o                         
   5   7   0         36.21         44.55         7.93 o                         
   6   7   0         62.92         94.06         7.98 o                         
   7   7   0       1597.00       1598.88        32.08 o                         
   8   7   0       1851.80       2007.07        39.15 o                         
   9   7   0         11.05          4.47         8.16 o                         
  10   7   0       1608.84       1692.78        38.36 o                         
  11   7   0        868.18        874.88        24.59 o                         
  12   7   0        188.34        189.12        13.76 o                         
  13   7   0        467.93        425.82        19.54 o                         
  14   7   0         85.98         78.92        20.71 o                         
  15   7   0         61.00         26.21        15.94 o                         
  16   7   0        437.08        400.66        56.41 o                         
   0   8   0      15263.48      16002.39       396.60 o                         
   1   8   0       4017.58       4591.25        82.27 o                         
   2   8   0       4966.13       5387.59        96.13 o                         
   3   8   0        541.03        612.31        15.69 o                         
   4   8   0          8.18         -8.32         8.32 o                         
   5   8   0       1859.47       1806.61        35.09 o                         
   6   8   0        177.50        186.42         9.51 o                         
   7   8   0         13.40         -2.33         7.46 o                         
   8   8   0       5062.99       5194.76        93.88 o                         
   9   8   0        153.78        172.48        17.81 o                         
  10   8   0       1384.22       1378.14        53.10 o                         
  11   8   0          3.01          6.49        10.83 o                         
  12   8   0         80.90         92.60        13.37 o                         
  13   8   0         48.50         39.78        13.69 o                         
  14   8   0        158.02        180.52        18.78 o                         
  15   8   0        108.62        115.66        17.89 o                         
   1   9   0       6055.60       6817.12       136.92 o                         
   2   9   0       5072.38       5943.51       106.11 o                         
   3   9   0        736.40        882.21        19.94 o                         
   4   9   0         38.41         60.24         8.14 o                         
   5   9   0       1194.41       1278.65        27.04 o                         
   6   9   0       1928.00       2093.79        40.43 o                         
   7   9   0        523.28        546.23        15.99 o                         
   8   9   0        725.39        715.36        18.76 o                         
   9   9   0        490.46        506.14        15.99 o                         
  10   9   0       1047.64       1095.16        31.10 o                         
  11   9   0        287.12        299.47        16.42 o                         
  12   9   0        129.67        132.01        18.81 o                         
  13   9   0        834.27        889.45        28.49 o                         
  14   9   0        299.53        366.03        23.06 o                         
  15   9   0          2.18          3.40        15.55 o                         
   0  10   0       1465.33       1542.58        43.02 o                         
   1  10   0        160.62        161.11         8.89 o                         
   2  10   0         81.83         83.92         7.86 o                         
   3  10   0          0.28         -1.21         7.18 o                         
   4  10   0          0.99          5.08         7.19 o                         
   5  10   0        205.88        232.78        11.72 o                         
   6  10   0        257.75        268.54        12.28 o                         
   7  10   0        816.38        894.15        21.31 o                         
   8  10   0         66.92         76.71         9.49 o                         
   9  10   0        368.17        451.79        18.52 o                         
  10  10   0         18.09         17.23        11.33 o                         
  11  10   0        112.02        105.62        14.18 o                         
  12  10   0        343.14        340.94        18.44 o                         
  13  10   0          3.54          5.68        17.77 o                         
  14  10   0        170.85        137.96        18.38 o                         
  15  10   0        262.66        258.01        21.55 o                         
   1  11   0        512.37        567.93        15.31 o                         
   2  11   0       1327.38       1317.45        30.33 o                         
   3  11   0       1651.95       1662.47        33.10 o                         
   4  11   0        345.29        363.02        12.85 o                         
   5  11   0        276.81        301.84        11.40 o                         
   6  11   0        588.20        579.23        18.21 o                         
   7  11   0         98.82         96.98         9.58 o                         
   8  11   0       1751.30       1767.83        39.45 o                         
   9  11   0        219.88        278.61        24.16 o                         
  10  11   0        349.76        369.40        28.18 o                         
  11  11   0       1751.08       1745.53        51.71 o                         
  12  11   0         86.09         87.64        14.20 o                         
  13  11   0        829.51        838.74        32.57 o                         
  14  11   0         26.68         21.85        16.62 o                         
   0  12   0        307.24        343.82        16.78 o                         
   1  12   0        154.05        146.64         9.00 o                         
   2  12   0        661.05        682.79        17.41 o                         
   3  12   0         21.98         27.82         7.95 o                         
   4  12   0        644.16        613.60        16.67 o                         
   5  12   0       1441.05       1507.44        33.85 o                         
   6  12   0        177.38        187.86        11.53 o                         
   7  12   0         21.99         20.54         9.96 o                         
   8  12   0       3958.44       4127.47        83.30 o                         
   9  12   0         47.78         29.53        11.40 o                         
  10  12   0        817.26        784.66        26.39 o                         
  11  12   0        558.28        536.18        22.15 o                         
  12  12   0        142.63        162.09        20.01 o                         
  13  12   0          7.42        -12.70        13.34 o                         
  14  12   0         86.30        108.82        33.82 o                         
   1  13   0        313.55        359.02        15.42 o                         
   2  13   0       1588.60       1663.39        33.36 o                         
   3  13   0        621.19        725.20        21.04 o                         
   4  13   0        107.95        119.50         9.55 o                         
   5  13   0        651.31        644.92        17.74 o                         
   6  13   0        860.34        852.80        23.71 o                         
   7  13   0       2533.91       2495.41        52.93 o                         
   8  13   0        268.47        269.08        14.32 o                         
   9  13   0          5.12         -9.41        11.18 o                         
  10  13   0         43.58         36.88        14.71 o                         
  11  13   0         88.21        100.95        15.17 o                         
  12  13   0         11.67         18.18        13.09 o                         
  13  13   0         30.86         17.12        14.63 o                         
  14  13   0         70.77         77.08        18.49 o                         
   0  14   0          2.62         -1.64        12.88 o                         
   1  14   0       1057.83        993.04        23.83 o                         
   2  14   0        197.37        190.89        11.08 o                         
   3  14   0         66.80         69.77         8.89 o                         
   4  14   0          2.31         -0.56         8.52 o                         
   5  14   0        303.33        294.58        14.62 o                         
   6  14   0         53.10         60.30        11.58 o                         
   7  14   0         13.21          7.99        10.74 o                         
   8  14   0        110.31        101.42        12.40 o                         
   9  14   0        144.47        121.08        14.72 o                         
  10  14   0          8.88         20.77        15.49 o                         
  11  14   0         36.06         64.62        15.40 o                         
  12  14   0        129.93        106.96        15.31 o                         
  13  14   0        107.15        105.94        21.36 o                         
   1  15   0          1.88          0.44         8.75 o                         
   2  15   0        450.30        485.00        15.37 o                         
   3  15   0       1218.57       1242.75        27.67 o                         
   4  15   0       2327.93       2355.34        50.72 o                         
   5  15   0        471.82        541.84        19.25 o                         
   6  15   0        611.46        604.15        20.56 o                         
   7  15   0        415.53        408.95        21.06 o                         
   8  15   0        891.25        892.41        25.46 o                         
   9  15   0          7.98         -0.59        13.04 o                         
  10  15   0        533.16        541.23        22.57 o                         
  11  15   0        100.78        148.21        16.19 o                         
  12  15   0         11.51         -0.42        16.22 o                         
  13  15   0        332.66        266.69        23.33 o                         
   0  16   0       1047.98       1095.46        35.70 o                         
   1  16   0        156.60        156.21        11.38 o                         
   2  16   0        807.63        915.92        22.63 o                         
   3  16   0       1445.42       1455.51        45.02 o                         
   4  16   0       2005.65       1886.56        42.43 o                         
   5  16   0          5.44         11.95        11.72 o                         
   6  16   0         83.25        103.17        12.95 o                         
   7  16   0         41.09         64.85        12.29 o                         
   8  16   0         51.16         74.73        13.20 o                         
   9  16   0        113.22         83.92        14.49 o                         
  10  16   0       1066.07       1014.29        37.22 o                         
  11  16   0          4.43         -9.26        17.01 o                         
  12  16   0        208.53        285.82        27.09 o                         
   1  17   0         59.22         86.37        12.64 o                         
   2  17   0         96.01        143.03        12.98 o                         
   3  17   0        381.17        340.52        16.14 o                         
   4  17   0        554.40        538.40        19.91 o                         
   5  17   0        118.45         94.54        13.18 o                         
   6  17   0        589.58        631.96        21.82 o                         
   7  17   0          4.89         -0.97        16.13 o                         
   8  17   0          9.74         11.36        12.22 o                         
   9  17   0          9.59         16.30        18.90 o                         
  10  17   0         35.56         59.64        18.00 o                         
  11  17   0          4.10         14.76        19.14 o                         
   0  18   0          0.76         10.99        16.08 o                         
   1  18   0         22.40         32.71        12.00 o                         
   2  18   0        245.52        218.18        14.59 o                         
   3  18   0        254.33        229.46        15.54 o                         
   4  18   0        195.97        198.10        18.47 o                         
   5  18   0        149.41        171.08        14.88 o                         
   6  18   0         85.22         92.65        13.44 o                         
   7  18   0        506.41        524.41        27.02 o                         
   8  18   0        372.82        411.93        21.22 o                         
   9  18   0         10.91          5.40        17.45 o                         
  10  18   0        603.13        605.89        36.13 o                         
  11  18   0         81.40         93.25        33.21 o                         
   1  19   0          2.05          1.04        15.74 o                         
   2  19   0         35.47         14.44        12.64 o                         
   3  19   0       1191.03       1137.11        31.51 o                         
   4  19   0        489.66        454.90        19.25 o                         
   5  19   0          1.26         11.56        14.28 o                         
   6  19   0          0.07         15.64        14.51 o                         
   7  19   0        150.31        180.91        17.52 o                         
   8  19   0        738.92        764.87        39.05 o                         
   9  19   0         21.12         22.14        17.69 o                         
  10  19   0        135.22        113.74        19.86 o                         
   0  20   0       1650.94       1792.67        81.12 o                         
   1  20   0        131.13        186.32        17.29 o                         
   2  20   0        700.72        722.19        31.65 o                         
   3  20   0         91.40        120.31        15.99 o                         
   4  20   0         43.87         35.69        20.10 o                         
   5  20   0        280.86        248.38        18.50 o                         
   6  20   0        327.38        329.54        20.82 o                         
   7  20   0        291.33        273.96        19.07 o                         
   8  20   0        197.53        210.15        21.13 o                         
   9  20   0          4.50         15.62        17.81 o                         
   1  21   0          5.39         -3.77        15.17 o                         
   2  21   0        273.17        279.48        22.62 o                         
   3  21   0         26.73         21.92        17.67 o                         
   4  21   0         49.17         37.32        15.56 o                         
   5  21   0         61.01         86.94        16.41 o                         
   6  21   0         19.70         38.98        15.95 o                         
   7  21   0         27.39         46.31        15.93 o                         
   0  22   0        620.54        666.19        52.38 o                         
   1  22   0         90.66         93.13        22.46 o                         
   2  22   0        295.97        323.35        31.20 o                         
   3  22   0        209.69        240.99        22.47 o                         
   4  22   0         29.70         48.11        23.38 o                         
   5  22   0        949.21       1097.96        73.32 o                         
   6  22   0          1.68         -4.29        15.91 o                         
   1  23   0          4.27         27.37        22.35 o                         
   2  23   0        246.87        244.46        40.16 o                         
   3  23   0        165.93        222.68        37.43 o                         
   4  23   0         68.54         64.70        20.84 o                         
 -16   1   1        499.14        528.29        24.22 o                         
 -15   1   1         16.16         12.11        13.85 o                         
 -14   1   1         45.85         42.95        14.05 o                         
 -13   1   1        357.72        359.69        19.12 o                         
 -12   1   1        263.29        256.35        16.26 o                         
 -11   1   1        130.66        158.66        13.89 o                         
 -10   1   1        159.18        163.16        12.37 o                         
  -9   1   1        269.77        247.25        18.08 o                         
  -8   1   1        138.49        141.54        11.33 o                         
  -7   1   1        307.54        333.84        14.54 o                         
  -6   1   1      11515.08      11834.52       252.93 o                         
  -5   1   1       3330.75       3054.95        61.12 o                         
  -4   1   1        826.16        825.12        30.84 o                         
  -3   1   1      10786.52      10657.12       205.54 o                         
  -2   1   1       7983.49       7464.63       144.52 o                         
  -1   1   1      12708.81      13741.60       240.02 o                         
   0   1   1       6641.18       6192.68       108.89 o                         
   1   1   1        700.18        585.49        14.17 o                         
   2   1   1      39809.65      44373.38       988.34 o                         
   3   1   1       3473.89       3370.85        60.38 o                         
   4   1   1        884.56        824.32        17.40 o                         
   5   1   1       1980.26       1966.58        36.80 o                         
   6   1   1        273.89        324.56        10.97 o                         
   7   1   1        900.66        865.57        19.68 o                         
   8   1   1         96.15         88.32        10.81 o                         
   9   1   1        990.91       1007.24        24.84 o                         
  10   1   1        194.54        173.62        11.09 o                         
  11   1   1         28.18         26.10         9.93 o                         
  12   1   1        547.00        525.55        19.06 o                         
  13   1   1         10.92         23.91        12.18 o                         
  14   1   1        188.28        171.01        16.76 o                         
  15   1   1        176.80        225.03        18.44 o                         
  16   1   1        177.58        230.15        24.71 o                         
 -16   2   1        525.07        501.44        23.50 o                         
 -15   2   1          8.92          8.93        13.61 o                         
 -14   2   1         21.38         51.82        14.40 o                         
 -13   2   1          2.09          6.80        12.67 o                         
 -12   2   1          1.16         11.72        14.20 o                         
 -11   2   1         13.05         15.48        11.17 o                         
 -10   2   1        455.07        452.62        22.00 o                         
  -9   2   1       4438.09       4789.14        95.81 o                         
  -8   2   1        929.58       1014.74        24.75 o                         
  -7   2   1       3915.72       4103.18        82.13 o                         
  -6   2   1        921.43        919.52        22.42 o                         
  -5   2   1          2.38         15.13         6.87 o                         
  -4   2   1       7884.52       7682.64       149.41 o                         
  -3   2   1         29.25         35.16         6.83 o                         
  -2   2   1       3820.36       3715.47        66.01 o                         
  -1   2   1         38.08         26.28         5.26 o                         
   0   2   1      10906.08      11482.12       219.94 o                         
   1   2   1        243.64        258.57         8.39 o                         
   2   2   1       2109.92       2120.50        45.99 o                         
   3   2   1       1483.31       1558.47        35.99 o                         
   4   2   1         75.42         71.89         6.19 o                         
   5   2   1       1797.33       1566.27        30.19 o                         
   6   2   1        167.62        148.26         9.35 o                         
   7   2   1        180.08        213.42        11.60 o                         
   8   2   1        976.37       1047.34        23.01 o                         
   9   2   1       4030.05       4225.75        77.17 o                         
  10   2   1       2899.93       2920.85        55.24 o                         
  11   2   1        259.09        228.19        14.57 o                         
  12   2   1        119.21        115.30        11.51 o                         
  13   2   1        433.31        460.34        18.91 o                         
  14   2   1         11.56          4.94        14.41 o                         
  15   2   1        475.79        483.83        23.40 o                         
  16   2   1          1.21         -3.02        16.89 o                         
 -16   3   1        155.37        178.33        17.57 o                         
 -15   3   1        109.16        118.63        15.75 o                         
 -14   3   1         24.21         24.11        13.85 o                         
 -13   3   1        942.75        902.16        29.56 o                         
 -12   3   1        550.13        620.40        23.69 o                         
 -11   3   1         72.33         71.71        13.00 o                         
 -10   3   1        726.54        659.67        24.99 o                         
  -9   3   1          0.95          0.92         8.45 o                         
  -8   3   1        275.61        323.67        12.70 o                         
  -7   3   1        346.56        480.47        15.25 o                         
  -6   3   1       3991.56       3885.76        77.79 o                         
  -5   3   1       5553.67       5842.99       114.64 o                         
  -4   3   1        133.50        159.86        12.83 o                         
  -3   3   1       1404.04       1233.69        26.71 o                         
  -2   3   1        485.58        463.74        13.14 o                         
  -1   3   1        837.74        738.37        15.85 o                         
   0   3   1       1354.82       1250.63        23.65 o                         
   1   3   1        875.73        900.71        35.31 o                         
   2   3   1       6497.03       6697.99       128.06 o                         
   3   3   1        191.79        171.67         6.84 o                         
   4   3   1        308.60        295.25         9.45 o                         
   5   3   1         37.72         36.44         6.57 o                         
   6   3   1        767.70        892.18        20.07 o                         
   7   3   1        515.98        620.26        16.20 o                         
   8   3   1        134.57        125.43         9.00 o                         
   9   3   1        798.04        827.18        20.08 o                         
  10   3   1        208.89        247.09        12.02 o                         
  11   3   1        136.80        140.36        11.38 o                         
  12   3   1       2032.28       2053.32        45.99 o                         
  13   3   1       1424.35       1441.24        35.27 o                         
  14   3   1         35.24         24.69        13.99 o                         
  15   3   1         59.70         68.46        17.67 o                         
  16   3   1         52.57         49.15        17.33 o                         
 -16   4   1          5.37         -3.85        14.50 o                         
 -15   4   1          3.86         20.79        14.52 o                         
 -14   4   1        349.17        337.31        19.13 o                         
 -13   4   1         94.78         91.96        14.60 o                         
 -12   4   1          2.51         -2.84        12.27 o                         
 -11   4   1       2127.53       2214.46        48.29 o                         
 -10   4   1        387.25        381.45        22.62 o                         
  -9   4   1        793.68        822.18        22.05 o                         
  -8   4   1         90.74        118.65         9.92 o                         
  -7   4   1         44.10         51.49         8.87 o                         
  -6   4   1        198.29        252.51        11.20 o                         
  -5   4   1        364.43        391.05        12.31 o                         
  -4   4   1        741.56        660.60        15.44 o                         
  -3   4   1        603.52        623.60        14.72 o                         
  -2   4   1        275.01        331.41        12.51 o                         
  -1   4   1       1268.26       1238.69        25.95 o                         
   0   4   1          6.14          5.75         5.52 o                         
   1   4   1       1815.30       1704.40        47.94 o                         
   2   4   1         18.81         31.91         6.51 o                         
   3   4   1        429.55        525.27        14.25 o                         
   4   4   1       4426.14       4598.85        82.13 o                         
   5   4   1        121.92        140.75         9.60 o                         
   6   4   1          2.14          5.40         7.96 o                         
   7   4   1       1694.41       1862.00        36.14 o                         
   8   4   1         44.45         62.71         8.23 o                         
   9   4   1         17.20         16.76         8.19 o                         
  10   4   1         45.34         40.46         9.19 o                         
  11   4   1         45.53         48.08        10.51 o                         
  12   4   1        110.72        130.37        12.44 o                         
  13   4   1        263.08        278.74        15.69 o                         
  14   4   1         51.24         30.68        15.30 o                         
  15   4   1         27.31          1.60        15.07 o                         
  16   4   1         64.71         30.95        17.16 o                         
 -16   5   1        290.82        298.71        20.25 o                         
 -15   5   1        206.34        173.30        17.48 o                         
 -14   5   1        375.46        341.55        19.94 o                         
 -13   5   1         80.09         81.26        14.85 o                         
 -12   5   1         37.70         34.92        13.04 o                         
 -11   5   1       1364.57       1324.78        32.26 o                         
 -10   5   1       3565.89       3349.59        69.28 o                         
  -9   5   1        899.43        869.57        23.09 o                         
  -8   5   1       3729.38       3460.53        70.39 o                         
  -7   5   1        128.79        151.98        10.60 o                         
  -6   5   1       3294.38       3303.18        60.37 o                         
  -5   5   1        146.08        151.45         9.72 o                         
  -4   5   1       1190.09       1248.32        25.11 o                         
  -3   5   1      26128.85      28013.88       538.42 o                         
  -2   5   1       1957.20       1840.71        34.69 o                         
  -1   5   1       1536.15       1398.54        26.69 o                         
   0   5   1       1191.87       1103.55        23.88 o                         
   1   5   1        294.26        260.19         9.57 o                         
   2   5   1        114.16        137.85         7.63 o                         
   3   5   1       6249.84       6501.80       125.49 o                         
   4   5   1       5597.86       5537.35       116.08 o                         
   5   5   1       4535.42       4640.03        83.23 o                         
   6   5   1        193.02        220.07         9.64 o                         
   7   5   1       2304.46       2176.26        41.40 o                         
   8   5   1         40.25         59.22         9.57 o                         
   9   5   1        911.20        911.73        21.48 o                         
  10   5   1         55.45         64.25         9.63 o                         
  11   5   1          3.07          2.08        12.88 o                         
  12   5   1       1636.34       1602.61        37.89 o                         
  13   5   1        104.75        115.92        14.58 o                         
  14   5   1        707.78        650.05        28.54 o                         
  15   5   1        385.60        318.94        22.04 o                         
  16   5   1        181.30        213.46        21.02 o                         
 -16   6   1        121.94        129.87        18.62 o                         
 -15   6   1         45.20         33.18        15.12 o                         
 -14   6   1       1198.47       1154.41        44.90 o                         
 -13   6   1        140.13        178.99        17.65 o                         
 -12   6   1        168.92        136.91        15.23 o                         
 -11   6   1        626.95        648.51        20.94 o                         
 -10   6   1         24.04         27.79        11.53 o                         
  -9   6   1        980.45       1028.84        26.03 o                         
  -8   6   1       1318.81       1210.92        25.71 o                         
  -7   6   1         16.00         21.94         7.64 o                         
  -6   6   1          4.26         -6.80         6.80 o                         
  -5   6   1        123.13        128.54         8.65 o                         
  -4   6   1        623.78        839.18        20.73 o                         
  -3   6   1        683.96        722.85        16.84 o                         
  -2   6   1        821.31        879.30        19.05 o                         
  -1   6   1       3149.24       3017.73        54.60 o                         
   0   6   1      14079.31      14492.25       253.55 o                         
   1   6   1        712.59        693.13        17.15 o                         
   2   6   1       1083.64        988.16        26.83 o                         
   3   6   1         71.09        152.27        11.27 o                         
   4   6   1         53.35         88.65         8.54 o                         
   5   6   1          0.87          1.54         6.93 o                         
   6   6   1       1247.75       1365.95        27.88 o                         
   7   6   1       1634.17       1693.39        33.36 o                         
   8   6   1       1340.48       1264.24        26.74 o                         
   9   6   1        161.39        157.69        12.09 o                         
  10   6   1       4071.39       4116.59        75.87 o                         
  11   6   1          4.55         -8.62         9.85 o                         
  12   6   1        974.30        971.02        29.71 o                         
  13   6   1        368.28        318.10        17.90 o                         
  14   6   1        218.66        198.41        16.67 o                         
  15   6   1        939.03        960.28        36.38 o                         
  16   6   1        367.08        345.25        44.63 o                         
 -16   7   1         31.28         35.62        17.26 o                         
 -15   7   1          2.65        -13.41        15.44 o                         
 -14   7   1          7.38         11.22        14.36 o                         
 -13   7   1        128.32        102.72        16.41 o                         
 -12   7   1         74.77         47.52        13.26 o                         
 -11   7   1        760.71        674.98        21.55 o                         
 -10   7   1        108.12        146.04        13.97 o                         
  -9   7   1        776.08        702.94        22.83 o                         
  -8   7   1        264.31        269.57        15.52 o                         
  -7   7   1         42.49         30.24         7.68 o                         
  -6   7   1        643.97        641.49        16.35 o                         
  -5   7   1       7184.17       7385.86       131.23 o                         
  -4   7   1         21.16         29.68         8.95 o                         
  -3   7   1          0.47          8.64         8.85 o                         
  -2   7   1       6024.24       6596.91       116.95 o                         
  -1   7   1       1311.05       1289.81        25.50 o                         
   0   7   1        121.75        172.79         7.71 o                         
   1   7   1       3073.42       3194.88        63.27 o                         
   2   7   1          6.45          4.44         7.72 o                         
   3   7   1        446.78        422.24        13.90 o                         
   4   7   1        334.56        361.98        12.59 o                         
   5   7   1        849.96        920.39        22.69 o                         
   6   7   1        715.41        666.55        16.78 o                         
   7   7   1          0.69          1.20         7.77 o                         
   8   7   1        263.12        259.35        11.34 o                         
   9   7   1        381.73        373.03        13.39 o                         
  10   7   1         25.90         44.12        10.00 o                         
  11   7   1       1236.48       1253.84        30.93 o                         
  12   7   1        672.00        633.88        36.88 o                         
  13   7   1          5.84         19.28        13.33 o                         
  14   7   1          1.27         -2.67        13.70 o                         
  15   7   1         43.90         26.94        15.98 o                         
 -15   8   1         57.40         73.77        17.57 o                         
 -14   8   1        432.88        418.59        23.73 o                         
 -13   8   1         48.21         58.01        15.26 o                         
 -12   8   1          0.03          3.47        14.27 o                         
 -11   8   1        255.97        232.21        19.39 o                         
 -10   8   1         65.54         66.04        11.46 o                         
  -9   8   1        560.43        580.73        19.15 o                         
  -8   8   1       2769.96       2763.58        52.26 o                         
  -7   8   1        111.71        121.02         9.01 o                         
  -6   8   1       1276.06       1125.97        24.20 o                         
  -5   8   1        819.79        847.82        19.89 o                         
  -4   8   1        554.58        581.82        15.90 o                         
  -3   8   1        947.52       1235.12        27.85 o                         
  -2   8   1       1161.47       1120.75        23.63 o                         
  -1   8   1        669.76        749.44        17.45 o                         
   0   8   1       1641.42       1634.06        31.67 o                         
   1   8   1          0.04         -2.43         6.35 o                         
   2   8   1       1069.86        998.95        23.85 o                         
   3   8   1        216.01        160.63        12.05 o                         
   4   8   1       1914.06       2116.24        44.13 o                         
   5   8   1       1272.45       1304.20        29.46 o                         
   6   8   1         65.96         76.80         9.05 o                         
   7   8   1        657.62        654.52        17.22 o                         
   8   8   1         99.84        112.47        10.85 o                         
   9   8   1        327.58        295.63        13.58 o                         
  10   8   1          1.00         -5.05        10.64 o                         
  11   8   1         79.24         94.62        11.98 o                         
  12   8   1        411.83        450.53        28.95 o                         
  13   8   1        162.19        178.59        19.16 o                         
  14   8   1          4.38          0.62        13.75 o                         
  15   8   1         95.00        128.83        18.84 o                         
 -15   9   1        435.20        445.83        38.32 o                         
 -14   9   1        190.75        177.90        26.58 o                         
 -13   9   1        509.99        545.49        26.51 o                         
 -12   9   1          0.01         13.91        13.01 o                         
 -11   9   1       1233.21       1129.36        29.45 o                         
 -10   9   1         27.05         -4.38        10.57 o                         
  -9   9   1        476.03        440.35        16.64 o                         
  -8   9   1       2628.89       2573.61        49.31 o                         
  -7   9   1       1005.18        959.40        22.12 o                         
  -6   9   1       3707.32       3526.29        65.10 o                         
  -5   9   1       2142.80       1903.08        40.65 o                         
  -4   9   1        464.99        547.25        20.28 o                         
  -3   9   1       1846.42       1842.53        35.74 o                         
  -2   9   1       1889.67       1996.60        38.23 o                         
  -1   9   1        111.25        100.63         8.20 o                         
   0   9   1        912.72        845.54        19.14 o                         
   1   9   1        178.38        168.15         8.83 o                         
   2   9   1      16445.75      17388.11       331.81 o                         
   3   9   1        257.36        353.20        13.29 o                         
   4   9   1        286.83        233.22        10.87 o                         
   5   9   1         11.38         18.99        13.14 o                         
   6   9   1         19.95         44.91         8.87 o                         
   7   9   1        309.01        290.75        12.89 o                         
   8   9   1         64.40         86.61        10.50 o                         
   9   9   1       1443.54       1453.49        33.74 o                         
  10   9   1        860.16        844.25        24.00 o                         
  11   9   1         52.99         32.22        12.42 o                         
  12   9   1         17.08         21.12        12.89 o                         
  13   9   1        136.99        158.06        15.97 o                         
  14   9   1         29.95         32.30        13.92 o                         
  15   9   1        117.30        104.42        22.99 o                         
 -15  10   1        106.13        127.19        18.64 o                         
 -14  10   1        308.40        347.19        22.61 o                         
 -13  10   1        144.45        159.23        17.97 o                         
 -12  10   1         31.63         22.23        12.49 o                         
 -11  10   1        771.11        749.99        25.39 o                         
 -10  10   1        790.55        702.59        22.30 o                         
  -9  10   1        279.44        279.84        14.61 o                         
  -8  10   1        327.82        306.82        12.64 o                         
  -7  10   1         86.60        109.91         9.39 o                         
  -6  10   1         15.50          9.72         8.15 o                         
  -5  10   1       2611.95       2606.44        49.57 o                         
  -4  10   1         66.05         69.87         8.61 o                         
  -3  10   1       2410.58       2425.07        45.73 o                         
  -2  10   1        371.21        394.82        12.36 o                         
  -1  10   1        249.41        223.33         9.85 o                         
   0  10   1       7172.06       7293.23       129.35 o                         
   1  10   1       4137.75       3847.15        69.90 o                         
   2  10   1         74.61        121.78         9.92 o                         
   3  10   1        805.10        729.77        21.55 o                         
   4  10   1        554.78        487.31        15.94 o                         
   5  10   1       1178.64       1125.57        29.46 o                         
   6  10   1        112.31        116.53        10.15 o                         
   7  10   1       1058.73       1050.76        26.01 o                         
   8  10   1       3309.26       3271.82        66.97 o                         
   9  10   1         40.86         41.62        11.16 o                         
  10  10   1       3505.17       3415.56        70.17 o                         
  11  10   1          0.56        -12.99        12.99 o                         
  12  10   1       1950.57       2018.53        50.74 o                         
  13  10   1       1036.73       1012.32        36.54 o                         
  14  10   1        109.51         99.70        17.70 o                         
  15  10   1        405.28        359.21        29.55 o                         
 -14  11   1         39.68         53.03        16.30 o                         
 -13  11   1        189.09        181.06        18.53 o                         
 -12  11   1         93.35         80.37        14.31 o                         
 -11  11   1         93.31        110.82        15.30 o                         
 -10  11   1        337.03        325.90        17.55 o                         
  -9  11   1       1165.77       1145.46        29.64 o                         
  -8  11   1        364.38        385.00        14.38 o                         
  -7  11   1        115.29        121.94        10.19 o                         
  -6  11   1       1846.06       1697.88        34.63 o                         
  -5  11   1        665.82        669.78        19.46 o                         
  -4  11   1        110.27        145.59         9.37 o                         
  -3  11   1       1372.46       1355.12        27.93 o                         
  -2  11   1       1400.14       1341.25        27.68 o                         
  -1  11   1       1030.47       1047.60        22.96 o                         
   0  11   1        175.67        191.83        10.43 o                         
   1  11   1         52.39         60.53         7.50 o                         
   2  11   1       1430.95       1339.14        30.60 o                         
   3  11   1        573.93        556.07        17.36 o                         
   4  11   1        391.66        408.14        19.91 o                         
   5  11   1        189.61        210.62        11.60 o                         
   6  11   1          2.26          3.16         9.10 o                         
   7  11   1        114.72        124.81        10.82 o                         
   8  11   1        241.33        252.03        13.69 o                         
   9  11   1         90.96         65.88        11.68 o                         
  10  11   1       1857.96       1808.86        41.01 o                         
  11  11   1         25.31         26.29        12.94 o                         
  12  11   1          5.10         15.68        13.53 o                         
  13  11   1        615.22        652.24        29.23 o                         
  14  11   1         73.45         57.71        18.12 o                         
 -14  12   1         28.44         39.61        17.01 o                         
 -13  12   1         11.16         -2.29        15.12 o                         
 -12  12   1         28.12         19.25        13.73 o                         
 -11  12   1        216.36        251.91        27.40 o                         
 -10  12   1        113.46        147.55        16.23 o                         
  -9  12   1       3322.12       3012.78        71.08 o                         
  -8  12   1       1608.15       1636.01        34.53 o                         
  -7  12   1       2465.05       2214.15        43.83 o                         
  -6  12   1       1623.69       1654.96        37.34 o                         
  -5  12   1        583.82        607.89        17.30 o                         
  -4  12   1        290.95        289.50        11.90 o                         
  -3  12   1        767.67        765.45        18.96 o                         
  -2  12   1         31.92         31.64         8.22 o                         
  -1  12   1         85.82        111.55         8.80 o                         
   0  12   1       1979.77       1849.68        36.41 o                         
   1  12   1       2286.74       2131.65        40.92 o                         
   2  12   1        350.04        329.82        14.66 o                         
   3  12   1        441.19        472.46        20.55 o                         
   4  12   1         44.76         32.17         9.57 o                         
   5  12   1       1950.19       1848.62        43.55 o                         
   6  12   1        170.22        165.78        11.67 o                         
   7  12   1       1588.80       1613.03        37.77 o                         
   8  12   1       1840.45       1781.90        40.32 o                         
   9  12   1        691.99        667.56        21.49 o                         
  10  12   1        153.20        146.62        13.68 o                         
  11  12   1        238.83        260.36        20.36 o                         
  12  12   1         75.30         24.85        16.79 o                         
  13  12   1          2.56        -12.08        15.60 o                         
  14  12   1        195.27        212.35        21.60 o                         
 -14  13   1        137.32        146.08        19.14 o                         
 -13  13   1        748.06        753.11        39.17 o                         
 -12  13   1        354.98        314.51        21.50 o                         
 -11  13   1        647.02        674.03        25.67 o                         
 -10  13   1        823.43        780.53        26.52 o                         
  -9  13   1         65.36         65.91        13.11 o                         
  -8  13   1        821.38        734.86        24.63 o                         
  -7  13   1         82.82         59.58        11.27 o                         
  -6  13   1        490.84        531.69        18.16 o                         
  -5  13   1          0.83         -0.09         9.76 o                         
  -4  13   1         37.98         32.39         9.03 o                         
  -3  13   1       3282.88       3270.02        61.16 o                         
  -2  13   1         92.00         99.37         9.05 o                         
  -1  13   1       4789.29       4580.14        83.49 o                         
   0  13   1       1193.99       1089.01        24.01 o                         
   1  13   1         32.58         34.50         7.85 o                         
   2  13   1       1229.32       1138.87        27.74 o                         
   3  13   1         92.18         91.95        10.75 o                         
   4  13   1       1064.76        982.76        25.29 o                         
   5  13   1       2404.54       2453.63        51.91 o                         
   6  13   1        303.67        320.53        14.87 o                         
   7  13   1        582.47        589.99        19.96 o                         
   8  13   1        117.16        141.17        12.97 o                         
   9  13   1          1.15          7.87        11.56 o                         
  10  13   1        363.55        373.22        25.45 o                         
  11  13   1        865.22        888.47        35.53 o                         
  12  13   1        342.43        343.80        22.68 o                         
  13  13   1        313.38        290.03        22.56 o                         
 -13  14   1        627.50        631.66        30.07 o                         
 -12  14   1          3.18         35.35        14.55 o                         
 -11  14   1        219.23        257.04        17.91 o                         
 -10  14   1        195.18        190.03        16.25 o                         
  -9  14   1        183.56        173.61        15.42 o                         
  -8  14   1        175.96        201.22        15.17 o                         
  -7  14   1        109.38        137.81        14.20 o                         
  -6  14   1        267.76        273.23        13.06 o                         
  -5  14   1        118.15        105.62        10.35 o                         
  -4  14   1         47.01         36.91         9.64 o                         
  -3  14   1        114.89        102.18        10.07 o                         
  -2  14   1       2627.81       2645.09        50.70 o                         
  -1  14   1       1899.94       1858.98        37.11 o                         
   0  14   1        589.66        569.40        16.58 o                         
   1  14   1          0.63         -2.62         7.95 o                         
   2  14   1       5104.50       4792.55        95.37 o                         
   3  14   1          0.16          5.63         9.88 o                         
   4  14   1         27.50         59.46        15.65 o                         
   5  14   1       1633.51       1550.56        46.53 o                         
   6  14   1        210.61        201.86        13.27 o                         
   7  14   1       1511.91       1532.43        36.13 o                         
   8  14   1        781.05        777.13        26.98 o                         
   9  14   1        993.05       1068.78        41.30 o                         
  10  14   1       1460.91       1567.95        48.91 o                         
  11  14   1         29.00         21.34        16.48 o                         
  12  14   1         12.84          3.87        16.16 o                         
  13  14   1          2.86         -9.51        17.20 o                         
 -13  15   1          3.03        -15.05        15.05 o                         
 -12  15   1        122.26        123.05        16.49 o                         
 -11  15   1         20.65          8.58        14.13 o                         
 -10  15   1         46.93         43.22        22.86 o                         
  -9  15   1       1218.48       1188.21        34.95 o                         
  -8  15   1        539.22        465.65        20.74 o                         
  -7  15   1         68.65         73.95        12.12 o                         
  -6  15   1          4.03         -1.71        11.47 o                         
  -5  15   1        320.18        334.74        13.89 o                         
  -4  15   1        151.47        164.07        11.62 o                         
  -3  15   1        278.11        265.14        18.77 o                         
  -2  15   1        565.95        558.51        17.10 o                         
  -1  15   1       2654.09       2495.29        48.14 o                         
   0  15   1        302.45        311.03        15.38 o                         
   1  15   1         44.10         45.41        10.58 o                         
   2  15   1        153.16        192.37        15.25 o                         
   3  15   1       1718.35       1693.99        38.84 o                         
   4  15   1        104.23        108.71        12.41 o                         
   5  15   1        159.95        138.77        12.40 o                         
   6  15   1        184.33        176.45        13.19 o                         
   7  15   1        345.05        336.16        22.16 o                         
   8  15   1         16.36         23.57        13.69 o                         
   9  15   1         18.87         20.52        14.49 o                         
  10  15   1         25.87          4.32        15.83 o                         
  11  15   1          5.83         -0.78        16.11 o                         
  12  15   1         33.23         29.59        17.32 o                         
 -12  16   1         25.73         17.13        15.30 o                         
 -11  16   1         62.42         71.56        15.58 o                         
 -10  16   1        299.20        285.54        18.25 o                         
  -9  16   1        136.77        114.58        14.56 o                         
  -8  16   1        212.03        225.38        16.52 o                         
  -7  16   1        345.46        348.29        16.84 o                         
  -6  16   1       1667.38       1505.54        36.03 o                         
  -5  16   1       2894.46       2799.90        66.91 o                         
  -4  16   1       1204.83       1157.90        26.89 o                         
  -3  16   1        123.99        119.23        11.20 o                         
  -2  16   1         18.60         42.19        10.12 o                         
  -1  16   1        377.98        408.95        14.86 o                         
   0  16   1        113.66         89.78        10.29 o                         
   1  16   1        628.06        575.10        19.65 o                         
   2  16   1        213.22        213.65        13.68 o                         
   3  16   1       1297.88       1127.77        29.43 o                         
   4  16   1       2546.47       2520.90        60.82 o                         
   5  16   1       1324.71       1284.29        35.75 o                         
   6  16   1        584.21        567.67        22.83 o                         
   7  16   1        165.33        170.35        15.68 o                         
   8  16   1        806.59        746.25        26.77 o                         
   9  16   1         22.49         22.94        15.10 o                         
  10  16   1        225.18        160.05        18.65 o                         
  11  16   1        322.04        333.59        28.80 o                         
  12  16   1        317.73        353.67        24.19 o                         
 -11  17   1        466.19        452.96        26.09 o                         
 -10  17   1        211.31        209.49        17.80 o                         
  -9  17   1         12.32          6.22        13.75 o                         
  -8  17   1       1736.63       1754.84        46.52 o                         
  -7  17   1          4.80          7.75        12.14 o                         
  -6  17   1        241.95        268.86        17.05 o                         
  -5  17   1        115.29        150.80        13.98 o                         
  -4  17   1        376.38        381.98        16.95 o                         
  -3  17   1       1752.40       1697.30        39.63 o                         
  -2  17   1       1290.94       1220.83        28.01 o                         
  -1  17   1        485.44        467.14        16.25 o                         
   0  17   1        440.49        470.87        21.28 o                         
   1  17   1          4.38         17.45        11.25 o                         
   2  17   1       2067.97       1972.20        44.36 o                         
   3  17   1         39.09         51.16        14.05 o                         
   4  17   1        896.55        973.40        30.69 o                         
   5  17   1       1491.78       1444.51        39.97 o                         
   6  17   1         98.17         73.12        14.42 o                         
   7  17   1        105.71        110.58        15.22 o                         
   8  17   1        378.39        340.39        21.28 o                         
   9  17   1          5.38          3.42        14.63 o                         
  10  17   1         53.98        106.97        24.76 o                         
  11  17   1          2.26          6.99        17.34 o                         
 -10  18   1         92.83        114.66        16.63 o                         
  -9  18   1        469.27        492.07        22.50 o                         
  -8  18   1         63.07         76.58        14.85 o                         
  -7  18   1        181.07        184.18        15.12 o                         
  -6  18   1        547.19        542.12        20.78 o                         
  -5  18   1        523.63        579.39        24.09 o                         
  -4  18   1          4.24          6.75        11.95 o                         
  -3  18   1        309.26        269.80        15.79 o                         
  -2  18   1          3.67          9.67        10.48 o                         
  -1  18   1         28.48         34.53        12.00 o                         
   0  18   1        160.91        199.68        14.58 o                         
   1  18   1        115.95        135.33        15.14 o                         
   2  18   1        491.86        478.84        35.03 o                         
   3  18   1        550.89        556.78        31.16 o                         
   4  18   1        872.90        770.02        27.71 o                         
   5  18   1        714.75        691.14        32.44 o                         
   6  18   1         19.16         13.54        14.12 o                         
   7  18   1         15.39         23.56        14.75 o                         
   8  18   1       1152.21       1084.15        39.07 o                         
   9  18   1        116.67        127.37        16.34 o                         
  10  18   1        303.82        299.39        28.86 o                         
 -10  19   1          1.92        -14.38        17.89 o                         
  -9  19   1         11.48          4.05        14.66 o                         
  -8  19   1         85.73         83.92        15.87 o                         
  -7  19   1        233.72        261.95        18.83 o                         
  -6  19   1        204.29        233.12        16.50 o                         
  -5  19   1        102.57        125.09        14.26 o                         
  -4  19   1        291.55        295.90        16.66 o                         
  -3  19   1        341.91        333.42        17.22 o                         
  -2  19   1        303.92        300.55        19.20 o                         
  -1  19   1         22.23         19.45        12.34 o                         
   0  19   1        413.65        410.28        20.42 o                         
   1  19   1        331.81        279.85        17.89 o                         
   2  19   1        878.85        838.91        37.61 o                         
   3  19   1          2.82         -3.76        14.04 o                         
   4  19   1         32.16         41.88        14.98 o                         
   5  19   1         73.29         86.14        19.08 o                         
   6  19   1         33.66         23.02        15.21 o                         
   7  19   1        110.51         99.28        16.13 o                         
   8  19   1          1.56         -2.83        14.92 o                         
   9  19   1         71.36         97.37        21.46 o                         
  -9  20   1        294.60        287.43        40.88 o                         
  -8  20   1        157.40        178.61        17.87 o                         
  -7  20   1        911.37        978.03        34.39 o                         
  -6  20   1        231.03        269.17        26.67 o                         
  -5  20   1         79.94         89.57        16.44 o                         
  -4  20   1          6.07         -1.64        15.06 o                         
  -3  20   1         67.86         81.11        15.67 o                         
  -2  20   1        277.09        253.79        21.33 o                         
  -1  20   1        402.62        384.14        24.43 o                         
   0  20   1         97.39        131.71        15.88 o                         
   1  20   1         38.21         29.61        14.65 o                         
   2  20   1        101.26        107.37        16.31 o                         
   3  20   1         12.57         34.58        15.10 o                         
   4  20   1        354.82        380.63        26.74 o                         
   5  20   1        595.82        573.90        44.44 o                         
   6  20   1         45.52         54.02        15.78 o                         
   7  20   1        372.25        406.33        25.60 o                         
   8  20   1         71.80         55.20        16.17 o                         
  -7  21   1          0.73          3.89        15.80 o                         
  -6  21   1       1414.65       1407.41        47.89 o                         
  -5  21   1       1266.40       1320.70        68.31 o                         
  -4  21   1         10.62         15.58        17.33 o                         
  -3  21   1       1565.40       1486.07        75.82 o                         
  -2  21   1          0.31          9.27        17.31 o                         
  -1  21   1        591.59        635.44        30.20 o                         
   0  21   1        364.37        398.45        25.54 o                         
   1  21   1        169.22        156.77        20.22 o                         
   2  21   1        688.94        572.07        42.22 o                         
   3  21   1         27.44         47.97        15.46 o                         
   4  21   1        902.36        862.58        30.30 o                         
   5  21   1        385.24        357.17        21.54 o                         
   6  21   1        196.65        196.58        30.05 o                         
   7  21   1       1057.84       1176.09        51.89 o                         
  -6  22   1          3.80         -0.42        19.52 o                         
  -5  22   1         72.82         57.22        22.78 o                         
  -4  22   1          9.22          5.48        18.28 o                         
  -3  22   1         17.61         35.84        18.76 o                         
  -2  22   1        165.78        203.03        21.22 o                         
  -1  22   1        134.26        166.55        23.37 o                         
   0  22   1        384.75        476.13        44.35 o                         
   1  22   1          0.13        -17.31        17.31 o                         
   2  22   1        158.88        210.60        26.39 o                         
   3  22   1         27.18         23.34        15.91 o                         
   4  22   1          2.32         27.24        15.99 o                         
   5  22   1        322.75        273.63        20.29 o                         
  -3  23   1          7.73         -1.41        18.64 o                         
  -2  23   1        113.08        105.58        21.13 o                         
  -1  23   1         15.51         34.11        19.65 o                         
   0  23   1         25.30         37.46        21.88 o                         
   1  23   1        232.92        289.60        42.39 o                         
   2  23   1        321.46        371.89        52.06 o                         
   3  23   1         53.73         41.77        19.29 o                         
 -16   0   2        308.32        339.57        41.20 o                         
 -15   0   2         11.71          6.14        20.06 o                         
 -14   0   2          8.58         36.94        20.19 o                         
 -13   0   2       1331.32       1145.08        69.62 o                         
 -12   0   2        448.45        465.94        29.62 o                         
 -11   0   2       2778.93       2796.96       257.73 o                         
 -10   0   2        151.73        145.48        27.78 o                         
  -9   0   2       2851.11       2775.74        93.78 o                         
  -8   0   2         67.56         53.35        20.44 o                         
  -7   0   2        959.92        835.48        35.26 o                         
  -6   0   2       5381.78       5188.20       164.97 o                         
  -5   0   2      11889.63      11770.19       365.43 o                         
  -4   0   2      17693.39      15271.68       528.67 o                         
  -3   0   2       4521.21       4311.60       109.44 o                         
  -2   0   2       8878.27       8800.49       253.86 o                         
  -1   0   2       3564.07       3077.42        79.17 o                         
   0   0   2      55601.66      61765.02      1519.92 o                         
   1   0   2      21246.22      21021.83      1242.16 o                         
   2   0   2      28970.53      29352.99       771.18 o                         
   3   0   2        322.25        313.77        16.07 o                         
   4   0   2        465.58        323.20        15.36 o                         
   5   0   2       1063.87       1065.16        31.93 o                         
   6   0   2        873.09        913.11        28.46 o                         
   7   0   2      10634.67      10814.19       269.99 o                         
   8   0   2        474.47        426.72        18.91 o                         
   9   0   2        631.26        662.23        24.78 o                         
  10   0   2        573.94        554.88        23.72 o                         
  11   0   2        421.26        412.03        25.45 o                         
  12   0   2        132.24        115.76        16.12 o                         
  13   0   2          1.05          8.97        18.52 o                         
  14   0   2          3.03         -9.35        27.35 o                         
  15   0   2        488.43        505.43        51.74 o                         
  16   0   2        182.10        194.04        30.66 o                         
 -16   1   2         38.60         35.49        15.86 o                         
 -15   1   2         42.55         42.72        14.84 o                         
 -14   1   2        544.79        578.91        24.22 o                         
 -13   1   2        146.12        154.91        15.11 o                         
 -12   1   2         30.01         36.84        12.30 o                         
 -11   1   2        145.66        137.67        17.06 o                         
 -10   1   2        361.13        415.98        18.60 o                         
  -9   1   2         63.77         57.48        11.89 o                         
  -8   1   2        582.84        580.25        20.82 o                         
  -7   1   2        292.95        300.60        15.35 o                         
  -6   1   2       1031.72       1076.56        36.05 o                         
  -5   1   2       3763.52       3701.32        74.34 o                         
  -4   1   2       2171.36       2073.79        43.26 o                         
  -3   1   2       8492.15       7648.47       135.07 o                         
  -2   1   2        444.68        343.80        10.79 o                         
  -1   1   2        495.71        550.59        14.09 o                         
   0   1   2      11287.25      10814.21       189.55 o                         
   1   1   2      28658.95      30261.38       526.76 o                         
   2   1   2          0.28          1.63         5.81 o                         
   3   1   2       6306.10       5954.35       105.64 o                         
   4   1   2       3424.37       3095.83        56.74 o                         
   5   1   2        882.23        797.74        19.14 o                         
   6   1   2       3994.51       3786.30        68.86 o                         
   7   1   2        995.16        914.78        20.80 o                         
   8   1   2         19.76         29.00         7.81 o                         
   9   1   2       1161.51       1205.43        26.24 o                         
  10   1   2        571.43        572.63        17.19 o                         
  11   1   2       1462.34       1497.12        35.29 o                         
  12   1   2        488.92        523.62        17.90 o                         
  13   1   2          0.18         10.52        11.25 o                         
  14   1   2        700.06        736.33        24.36 o                         
  15   1   2         50.62         54.80        23.42 o                         
  16   1   2          7.33         10.46        17.81 o                         
 -16   2   2          0.02        -14.49        14.49 o                         
 -15   2   2         11.22         31.36        14.61 o                         
 -14   2   2        106.75        127.16        15.57 o                         
 -13   2   2        111.84        113.53        14.88 o                         
 -12   2   2          0.78         -2.18        12.71 o                         
 -11   2   2        344.31        353.83        25.71 o                         
 -10   2   2       1587.13       1506.40        49.60 o                         
  -9   2   2       1521.74       1548.06        48.65 o                         
  -8   2   2        169.06        190.37        14.64 o                         
  -7   2   2        146.43        208.79        11.01 o                         
  -6   2   2       2059.65       1964.30        42.05 o                         
  -5   2   2        173.32        171.82        10.18 o                         
  -4   2   2       2148.14       1796.80        38.18 o                         
  -3   2   2        367.59        417.51        13.71 o                         
  -2   2   2        555.41        529.29        14.19 o                         
  -1   2   2       3694.26       3614.43        65.22 o                         
   0   2   2      13752.54      14371.71       306.39 o                         
   1   2   2       2616.30       2237.49        41.21 o                         
   2   2   2        709.05        714.72        18.33 o                         
   3   2   2        136.65        127.48        10.66 o                         
   4   2   2       1580.37       1363.75        31.47 o                         
   5   2   2        296.31        305.58        10.64 o                         
   6   2   2         89.51         99.84         8.20 o                         
   7   2   2        838.14        824.78        19.25 o                         
   8   2   2        920.98        875.92        20.45 o                         
   9   2   2       1664.78       1659.46        33.59 o                         
  10   2   2        189.81        188.18        12.42 o                         
  11   2   2        550.94        618.06        18.60 o                         
  12   2   2          2.93        -10.48        10.48 o                         
  13   2   2         84.33         78.08        12.41 o                         
  14   2   2          5.63         33.50        17.85 o                         
  15   2   2          0.07        -15.79        15.79 o                         
  16   2   2         12.96          4.50        17.38 o                         
 -16   3   2        431.46        409.13        22.24 o                         
 -15   3   2         61.17         91.27        15.46 o                         
 -14   3   2          8.71        -12.54        13.37 o                         
 -13   3   2         43.30         58.21        14.52 o                         
 -12   3   2       1442.10       1375.34        38.44 o                         
 -11   3   2         76.47         52.89        12.95 o                         
 -10   3   2         97.33        114.05        12.39 o                         
  -9   3   2       2983.42       2904.55        69.20 o                         
  -8   3   2          8.72         14.15         9.53 o                         
  -7   3   2       2244.33       2331.17        49.14 o                         
  -6   3   2      10365.17      10582.46       205.91 o                         
  -5   3   2        648.11        586.22        17.43 o                         
  -4   3   2       2138.74       2071.31        43.73 o                         
  -3   3   2        973.72       1045.70        21.87 o                         
  -2   3   2         38.46         19.85         6.70 o                         
  -1   3   2        213.35        151.00         8.32 o                         
   0   3   2       1098.38       1033.88        21.21 o                         
   1   3   2        603.49        622.07        14.56 o                         
   2   3   2       3218.89       2483.68        45.34 o                         
   3   3   2       1300.05       1097.76        28.99 o                         
   4   3   2         40.28         64.19         6.96 o                         
   5   3   2       1839.31       1983.06        37.84 o                         
   6   3   2       2154.73       2322.82        43.92 o                         
   7   3   2       1614.52       1664.89        36.03 o                         
   8   3   2        130.54        132.51        10.10 o                         
   9   3   2       1206.51       1203.27        26.57 o                         
  10   3   2        154.91        135.10        10.80 o                         
  11   3   2         37.85         44.27        10.30 o                         
  12   3   2       3808.57       3923.35        73.71 o                         
  13   3   2         13.91        -10.71        13.27 o                         
  14   3   2         60.77         74.85        14.98 o                         
  15   3   2          5.91         18.37        16.60 o                         
  16   3   2         54.81         73.22        18.77 o                         
 -16   4   2        861.31        810.94        29.41 o                         
 -15   4   2        137.93        115.86        16.16 o                         
 -14   4   2       1121.30       1146.41        35.32 o                         
 -13   4   2        296.34        318.50        21.76 o                         
 -12   4   2        883.59        828.49        28.47 o                         
 -11   4   2        809.29        831.64        36.69 o                         
 -10   4   2        758.18        700.94        24.56 o                         
  -9   4   2       4292.45       4103.41        94.85 o                         
  -8   4   2       2098.98       1952.70        42.42 o                         
  -7   4   2       4954.14       4790.68        95.99 o                         
  -6   4   2       4867.11       4377.70        87.62 o                         
  -5   4   2       1583.98       1642.95        35.97 o                         
  -4   4   2         44.47         29.89         6.85 o                         
  -3   4   2        245.99        232.08         9.56 o                         
  -2   4   2        499.45        389.12        12.07 o                         
  -1   4   2      20340.77      20035.41       386.22 o                         
   0   4   2        246.29        267.97        13.85 o                         
   1   4   2       7029.60       5924.10       115.42 o                         
   2   4   2          0.05         18.69         9.02 o                         
   3   4   2       1721.35       1781.67        46.80 o                         
   4   4   2       2359.84       2315.00        57.50 o                         
   5   4   2          4.98          3.29         6.91 o                         
   6   4   2        607.93        596.25        15.56 o                         
   7   4   2         67.79         83.97         8.53 o                         
   8   4   2         85.37         90.97         8.95 o                         
   9   4   2        499.91        528.67        16.01 o                         
  10   4   2       1556.53       1589.91        33.41 o                         
  11   4   2        321.20        316.66        14.81 o                         
  12   4   2       1224.48       1225.32        30.96 o                         
  13   4   2         12.08          6.85        16.04 o                         
  14   4   2        223.94        201.34        17.80 o                         
  15   4   2        535.05        547.70        28.14 o                         
 -16   5   2         21.91         32.59        14.68 o                         
 -15   5   2          1.65         -6.16        14.02 o                         
 -14   5   2         15.43         19.78        14.06 o                         
 -13   5   2         74.33         39.82        14.27 o                         
 -12   5   2         39.58         14.89        13.44 o                         
 -11   5   2        365.54        386.59        28.12 o                         
 -10   5   2        550.47        580.82        21.75 o                         
  -9   5   2        215.67        215.04        12.72 o                         
  -8   5   2         29.27         42.26         9.66 o                         
  -7   5   2       1365.76       1282.46        30.99 o                         
  -6   5   2       2984.81       2626.71        54.74 o                         
  -5   5   2        327.78        320.62        12.96 o                         
  -4   5   2        692.05        790.78        20.95 o                         
  -3   5   2         23.63         39.02         7.55 o                         
  -2   5   2       4764.92       5197.82        92.92 o                         
  -1   5   2         21.22         10.27         8.20 o                         
   0   5   2       3480.37       3559.78        64.22 o                         
   1   5   2       2548.95       2620.57        53.00 o                         
   2   5   2       2973.82       2545.88        83.99 o                         
   3   5   2       9943.40       9624.54       234.39 o                         
   4   5   2      17039.09      16649.07       317.21 o                         
   5   5   2        242.23        329.43        10.89 o                         
   6   5   2        545.24        566.46        14.88 o                         
   7   5   2       2445.25       2420.03        46.23 o                         
   8   5   2         52.51         43.11         8.70 o                         
   9   5   2       1613.17       1648.62        33.88 o                         
  10   5   2        166.73        189.76        11.83 o                         
  11   5   2       1309.51       1364.23        33.05 o                         
  12   5   2        802.81        773.43        23.39 o                         
  13   5   2        119.46        114.60        15.66 o                         
  14   5   2          8.96         10.72        14.51 o                         
  15   5   2          0.03        -16.75        16.75 o                         
 -16   6   2         31.35         23.87        15.43 o                         
 -15   6   2         55.02         63.78        15.42 o                         
 -14   6   2         26.75         11.94        14.22 o                         
 -13   6   2        337.94        328.83        19.53 o                         
 -12   6   2         49.57         33.45        12.61 o                         
 -11   6   2       1283.08       1287.12        37.05 o                         
 -10   6   2         20.70         -1.07        10.34 o                         
  -9   6   2       1180.41       1198.20        29.71 o                         
  -8   6   2        164.22        172.30        11.67 o                         
  -7   6   2         21.63          9.01         9.10 o                         
  -6   6   2        430.39        448.51        13.49 o                         
  -5   6   2        263.80        341.43        12.02 o                         
  -4   6   2       1520.17       1450.70        29.46 o                         
  -3   6   2         59.11         62.29         8.05 o                         
  -2   6   2         47.73         58.68         7.67 o                         
  -1   6   2       2314.77       2235.62        41.85 o                         
   0   6   2       1740.86       1776.97        33.90 o                         
   1   6   2       1598.96       1445.79        31.45 o                         
   2   6   2        197.30        166.99        12.34 o                         
   3   6   2       1609.52       1602.55        39.35 o                         
   4   6   2       2369.53       2409.87        55.88 o                         
   5   6   2        179.83        236.16        16.11 o                         
   6   6   2       1960.80       1968.84        54.37 o                         
   7   6   2        641.45        646.91        16.97 o                         
   8   6   2         52.96         60.68         9.05 o                         
   9   6   2        368.49        389.27        15.51 o                         
  10   6   2        189.26        187.84        13.21 o                         
  11   6   2         37.89         37.73        11.73 o                         
  12   6   2        126.31        122.48        13.41 o                         
  13   6   2        386.71        364.44        20.57 o                         
  14   6   2          0.77          4.26        14.33 o                         
  15   6   2         83.77         90.38        18.56 o                         
 -15   7   2        308.69        323.44        24.80 o                         
 -14   7   2        483.94        520.47        23.87 o                         
 -13   7   2         63.00         47.54        15.22 o                         
 -12   7   2        895.33        907.50        29.90 o                         
 -11   7   2        506.03        513.00        28.67 o                         
 -10   7   2         32.69         15.73        11.23 o                         
  -9   7   2        197.23        208.23        13.03 o                         
  -8   7   2        879.66        879.71        23.84 o                         
  -7   7   2          3.63          2.47         9.13 o                         
  -6   7   2        141.62        160.37         9.90 o                         
  -5   7   2        581.81        658.22        17.00 o                         
  -4   7   2        487.01        517.09        22.52 o                         
  -3   7   2       8303.09       8333.32       147.94 o                         
  -2   7   2        165.77        204.97         9.33 o                         
  -1   7   2       1493.24       1287.26        26.41 o                         
   0   7   2        212.29        181.67         8.49 o                         
   1   7   2        264.24        274.48        12.00 o                         
   2   7   2        416.55        353.38        19.82 o                         
   3   7   2       2845.77       2881.32        65.75 o                         
   4   7   2         47.41         36.01         8.46 o                         
   5   7   2         53.97         39.95         7.84 o                         
   6   7   2       1973.63       1940.76        41.14 o                         
   7   7   2        134.20        128.21         8.97 o                         
   8   7   2         47.74         68.06         9.83 o                         
   9   7   2        487.79        532.25        31.32 o                         
  10   7   2        919.45        863.28        24.51 o                         
  11   7   2          5.81          8.93        11.50 o                         
  12   7   2       2014.46       2057.17        46.15 o                         
  13   7   2         55.33         52.85        14.35 o                         
  14   7   2        718.71        719.87        37.48 o                         
  15   7   2        139.56        154.38        20.46 o                         
 -15   8   2         35.49         34.53        15.18 o                         
 -14   8   2         25.02         14.97        14.47 o                         
 -13   8   2       1216.61       1107.83        34.38 o                         
 -12   8   2        119.86        112.72        15.94 o                         
 -11   8   2       1017.01        873.15        29.04 o                         
 -10   8   2         12.01         10.67        10.68 o                         
  -9   8   2       3435.38       3280.05        77.78 o                         
  -8   8   2          0.05         -9.37         9.37 o                         
  -7   8   2       1419.13       1421.30        29.67 o                         
  -6   8   2        577.62        550.88        16.81 o                         
  -5   8   2         14.19         15.26        10.81 o                         
  -4   8   2       3189.43       2848.75        53.55 o                         
  -3   8   2       1088.81        946.78        21.56 o                         
  -2   8   2       1850.13       2043.98        39.16 o                         
  -1   8   2        708.04        631.56        25.40 o                         
   0   8   2         73.95         94.00         7.79 o                         
   1   8   2        537.92        478.78        18.46 o                         
   2   8   2        821.21        833.04        20.73 o                         
   3   8   2       1650.73       1622.68        34.75 o                         
   4   8   2       3219.92       3149.72        71.50 o                         
   5   8   2         66.75         66.62         8.47 o                         
   6   8   2        766.52        744.23        23.07 o                         
   7   8   2         79.67         78.72         9.55 o                         
   8   8   2        219.59        231.06        12.65 o                         
   9   8   2        260.47        222.09        12.82 o                         
  10   8   2        896.40        873.32        24.59 o                         
  11   8   2        102.86        117.09        12.95 o                         
  12   8   2         20.36         14.17        14.30 o                         
  13   8   2          2.57         -5.44        15.92 o                         
  14   8   2          7.81         16.05        17.22 o                         
  15   8   2        412.22        426.06        45.03 o                         
 -15   9   2         77.90         93.94        17.48 o                         
 -14   9   2         57.06         34.35        15.81 o                         
 -13   9   2          0.82         -9.96        13.57 o                         
 -12   9   2         88.60         89.21        14.93 o                         
 -11   9   2         19.45          9.26        12.36 o                         
 -10   9   2         86.71         83.87        12.21 o                         
  -9   9   2        287.29        303.94        14.90 o                         
  -8   9   2        129.42        145.56        12.26 o                         
  -7   9   2        174.83        172.47        10.52 o                         
  -6   9   2        392.36        400.16        13.72 o                         
  -5   9   2         26.01         24.73        12.28 o                         
  -4   9   2          5.15          5.12         7.96 o                         
  -3   9   2       1808.42       1676.40        33.28 o                         
  -2   9   2        109.86        132.19        10.28 o                         
  -1   9   2       2483.55       2736.17        51.07 o                         
   0   9   2        869.39        801.32        18.59 o                         
   1   9   2        294.64        285.60        14.17 o                         
   2   9   2       3184.98       3139.63        63.02 o                         
   3   9   2        802.06        878.87        21.80 o                         
   4   9   2       1237.20       1212.96        41.46 o                         
   5   9   2         32.40         28.12         8.14 o                         
   6   9   2       2242.40       2170.85        46.01 o                         
   7   9   2        522.68        518.39        17.25 o                         
   8   9   2         89.93         87.10        10.83 o                         
   9   9   2       1225.42       1174.32        28.87 o                         
  10   9   2        953.66        977.25        30.09 o                         
  11   9   2         33.25         45.85        14.15 o                         
  12   9   2        341.13        305.73        36.14 o                         
  13   9   2         66.69         46.83        17.00 o                         
  14   9   2        228.05        248.33        21.42 o                         
 -15  10   2         39.87         54.75        17.26 o                         
 -14  10   2        373.51        417.32        27.46 o                         
 -13  10   2         44.69         30.78        14.79 o                         
 -12  10   2          1.93          6.34        13.54 o                         
 -11  10   2        281.80        215.51        15.04 o                         
 -10  10   2          7.87         41.67        11.78 o                         
  -9  10   2          5.81        -10.96        10.96 o                         
  -8  10   2         34.08         35.29        11.13 o                         
  -7  10   2        463.21        449.72        20.61 o                         
  -6  10   2       1080.32       1026.93        23.60 o                         
  -5  10   2        112.89         92.57         9.46 o                         
  -4  10   2          0.11         -8.52         8.52 o                         
  -3  10   2         63.88         67.58         8.67 o                         
  -2  10   2        191.52        202.45        10.03 o                         
  -1  10   2        973.31        956.60        21.56 o                         
   0  10   2       9777.83       9994.52       193.72 o                         
   1  10   2       3466.34       3363.83        67.53 o                         
   2  10   2        356.91        375.39        20.29 o                         
   3  10   2        209.17        217.42        10.85 o                         
   4  10   2          1.07         -5.37         7.84 o                         
   5  10   2        461.94        467.38        15.47 o                         
   6  10   2         28.64         34.19        11.97 o                         
   7  10   2        351.22        332.05        17.45 o                         
   8  10   2         31.88         23.53        12.87 o                         
   9  10   2        206.74        236.50        16.23 o                         
  10  10   2        427.98        409.14        19.30 o                         
  11  10   2          4.63          5.68        14.21 o                         
  12  10   2        196.85        159.17        18.62 o                         
  13  10   2         46.30         55.24        19.49 o                         
  14  10   2         10.88         30.35        17.70 o                         
 -14  11   2         10.59         26.12        16.16 o                         
 -13  11   2        447.10        438.88        24.55 o                         
 -12  11   2        116.07        164.94        42.79 o                         
 -11  11   2        168.80        152.70        15.53 o                         
 -10  11   2         47.59         45.75        11.96 o                         
  -9  11   2        170.19        184.51        13.99 o                         
  -8  11   2       4422.96       4220.41        97.34 o                         
  -7  11   2        886.66        797.62        20.84 o                         
  -6  11   2       3231.17       3199.33        66.06 o                         
  -5  11   2         51.71         51.86         9.70 o                         
  -4  11   2          5.91          8.45         8.39 o                         
  -3  11   2        111.87        126.35         9.69 o                         
  -2  11   2        164.29        181.70        10.19 o                         
  -1  11   2        858.01        834.29        19.92 o                         
   0  11   2       2205.87       2120.12        42.09 o                         
   1  11   2        128.56        139.60        16.00 o                         
   2  11   2       4117.13       3982.73        79.70 o                         
   3  11   2         85.56         98.82         9.53 o                         
   4  11   2       1592.72       1497.19        33.40 o                         
   5  11   2       1330.77       1224.69        33.37 o                         
   6  11   2        142.67        173.93        14.28 o                         
   7  11   2       5040.85       4935.44       110.20 o                         
   8  11   2         52.35         49.83        15.31 o                         
   9  11   2       1368.62       1447.86        39.35 o                         
  10  11   2        640.46        624.63        24.42 o                         
  11  11   2        137.35        127.01        15.41 o                         
  12  11   2        394.54        338.42        22.30 o                         
  13  11   2         44.46         42.57        18.87 o                         
  14  11   2        280.90        269.46        27.77 o                         
 -14  12   2        927.45       1038.08        47.26 o                         
 -13  12   2         31.95         37.76        16.28 o                         
 -12  12   2         77.22         47.07        16.20 o                         
 -11  12   2       1312.56       1274.71        36.50 o                         
 -10  12   2          0.97        -11.42        11.42 o                         
  -9  12   2         29.56         15.95        11.58 o                         
  -8  12   2        443.80        497.62        18.91 o                         
  -7  12   2       2215.43       2049.03        53.97 o                         
  -6  12   2        799.23        823.56        21.38 o                         
  -5  12   2        305.51        326.64        14.31 o                         
  -4  12   2        402.33        417.25        14.37 o                         
  -3  12   2        844.57        836.25        20.65 o                         
  -2  12   2        102.36        114.40        11.76 o                         
  -1  12   2       1442.30       1296.17        27.55 o                         
   0  12   2        155.17        165.15        12.53 o                         
   1  12   2       2388.59       2197.48        46.57 o                         
   2  12   2          0.20          7.25         9.08 o                         
   3  12   2       1205.70       1112.81        39.88 o                         
   4  12   2        261.36        293.45        15.78 o                         
   5  12   2        191.72        225.79        25.35 o                         
   6  12   2         62.90         70.12        17.42 o                         
   7  12   2        258.02        286.49        16.60 o                         
   8  12   2       2025.59       1971.20        49.16 o                         
   9  12   2         11.73          0.19        13.26 o                         
  10  12   2          5.70          7.55        13.70 o                         
  11  12   2        522.10        492.63        27.15 o                         
  12  12   2        142.58        134.28        18.49 o                         
  13  12   2        384.59        326.24        22.71 o                         
 -13  13   2        222.92        216.21        20.74 o                         
 -12  13   2         31.38         55.89        16.07 o                         
 -11  13   2        301.13        266.96        21.48 o                         
 -10  13   2        323.91        322.04        18.36 o                         
  -9  13   2         15.74         24.92        12.13 o                         
  -8  13   2        493.46        483.63        19.05 o                         
  -7  13   2        344.21        343.94        16.36 o                         
  -6  13   2        520.43        511.90        17.91 o                         
  -5  13   2        584.56        553.49        17.56 o                         
  -4  13   2        170.67        178.85        11.10 o                         
  -3  13   2          3.63          3.37         9.00 o                         
  -2  13   2         90.64         99.23         9.80 o                         
  -1  13   2        182.52        242.94        13.94 o                         
   0  13   2        776.93        815.07        20.50 o                         
   1  13   2         64.96         62.82         9.88 o                         
   2  13   2          0.16         -1.35        11.11 o                         
   3  13   2          1.15         -5.42        11.22 o                         
   4  13   2        351.00        348.20        20.96 o                         
   5  13   2          1.30         -5.57        11.60 o                         
   6  13   2        786.67        779.88        25.99 o                         
   7  13   2        258.32        289.68        17.37 o                         
   8  13   2          5.06         12.21        13.56 o                         
   9  13   2       1126.67       1080.08        32.91 o                         
  10  13   2         30.52         40.00        14.48 o                         
  11  13   2         58.02         44.69        14.66 o                         
  12  13   2         50.08         66.93        17.41 o                         
  13  13   2          6.15         18.33        16.93 o                         
 -13  14   2          0.76         14.54        16.46 o                         
 -12  14   2         25.87         32.92        14.49 o                         
 -11  14   2        314.18        325.28        19.38 o                         
 -10  14   2        481.65        500.76        21.97 o                         
  -9  14   2        218.01        179.72        15.83 o                         
  -8  14   2         30.92         38.89        14.29 o                         
  -7  14   2        291.87        272.66        15.01 o                         
  -6  14   2         33.86         55.09        10.59 o                         
  -5  14   2        210.11        214.03        12.48 o                         
  -4  14   2       1085.13       1046.86        24.88 o                         
  -3  14   2        588.28        564.61        17.27 o                         
  -2  14   2        163.06        176.30        11.25 o                         
  -1  14   2       2362.23       2324.20        45.61 o                         
   0  14   2         68.90         92.36        11.39 o                         
   1  14   2       1181.83       1108.85        31.91 o                         
   2  14   2          7.52          3.20        11.49 o                         
   3  14   2       1695.32       1588.55        41.11 o                         
   4  14   2       2302.01       2229.82        54.35 o                         
   5  14   2        657.53        619.75        23.19 o                         
   6  14   2         25.16         19.12        13.06 o                         
   7  14   2        355.55        315.13        19.27 o                         
   8  14   2         11.24         17.35        13.98 o                         
   9  14   2         47.57         40.56        14.35 o                         
  10  14   2        116.82         97.08        18.16 o                         
  11  14   2         19.47         16.14        18.90 o                         
  12  14   2        102.18         78.66        18.06 o                         
 -12  15   2         71.03        106.65        16.06 o                         
 -11  15   2        515.71        540.02        23.87 o                         
 -10  15   2        282.43        270.93        22.40 o                         
  -9  15   2        134.20        129.67        15.37 o                         
  -8  15   2        412.04        461.31        25.72 o                         
  -7  15   2        203.80        196.50        14.66 o                         
  -6  15   2        196.50        215.49        13.13 o                         
  -5  15   2        336.40        352.45        14.94 o                         
  -4  15   2       1511.10       1409.08        31.05 o                         
  -3  15   2       3754.00       3664.88        68.97 o                         
  -2  15   2          0.02         11.67         9.78 o                         
  -1  15   2         17.68         29.53         9.88 o                         
   0  15   2          2.09         11.89        12.78 o                         
   1  15   2          6.81         22.78        12.86 o                         
   2  15   2       3429.15       3270.12        80.94 o                         
   3  15   2         23.57         31.10        12.61 o                         
   4  15   2       7556.53       7674.15       192.79 o                         
   5  15   2       1000.89        961.95        30.17 o                         
   6  15   2         42.44         41.11        13.45 o                         
   7  15   2        899.15        930.91        29.97 o                         
   8  15   2         53.10         67.62        17.15 o                         
   9  15   2        104.60         67.97        15.33 o                         
  10  15   2        390.91        367.62        29.79 o                         
  11  15   2         49.59         42.05        17.73 o                         
  12  15   2        402.26        397.99        24.06 o                         
 -12  16   2         20.73         30.38        15.44 o                         
 -11  16   2        344.82        394.16        21.50 o                         
 -10  16   2        478.03        423.01        25.17 o                         
  -9  16   2       1168.49       1169.92        35.19 o                         
  -8  16   2        112.94        116.32        15.41 o                         
  -7  16   2         88.55         99.77        14.64 o                         
  -6  16   2        102.52        102.75        11.88 o                         
  -5  16   2        277.81        263.92        14.01 o                         
  -4  16   2          0.38         18.78        10.54 o                         
  -3  16   2         54.39         70.62        11.15 o                         
  -2  16   2        742.24        691.67        21.70 o                         
  -1  16   2       2395.89       2417.14        58.82 o                         
   0  16   2        288.03        260.03        19.18 o                         
   1  16   2       1224.83       1162.08        33.78 o                         
   2  16   2        140.44        129.85        14.87 o                         
   3  16   2        497.65        516.62        34.24 o                         
   4  16   2         99.74        118.85        14.86 o                         
   5  16   2        152.64        161.24        15.76 o                         
   6  16   2          1.50          0.62        13.60 o                         
   7  16   2         15.41         14.10        14.20 o                         
   8  16   2         19.96         18.87        14.51 o                         
   9  16   2        142.72        145.38        16.54 o                         
  10  16   2        832.60        780.32        40.53 o                         
  11  16   2          0.28        -17.16        17.16 o                         
 -11  17   2          0.50         -4.24        14.74 o                         
 -10  17   2        140.48        144.12        17.14 o                         
  -9  17   2         83.05        102.21        15.58 o                         
  -8  17   2        120.03        109.95        16.08 o                         
  -7  17   2          3.11         12.77        16.45 o                         
  -6  17   2          4.51         26.69        12.56 o                         
  -5  17   2         24.53         47.53        11.71 o                         
  -4  17   2          0.16          7.11        11.12 o                         
  -3  17   2        586.45        558.78        18.63 o                         
  -2  17   2        105.09        118.25        15.23 o                         
  -1  17   2         25.02          7.27        13.36 o                         
   0  17   2          1.24         -2.01        13.02 o                         
   1  17   2          5.36         -4.49        13.49 o                         
   2  17   2        111.37        110.90        15.21 o                         
   3  17   2        224.20        208.00        16.59 o                         
   4  17   2        101.32        109.10        15.08 o                         
   5  17   2        347.85        358.61        22.78 o                         
   6  17   2          0.01        -13.80        13.80 o                         
   7  17   2         75.50         82.86        15.31 o                         
   8  17   2          0.02         10.02        14.90 o                         
   9  17   2          5.71         34.23        15.39 o                         
  10  17   2         78.17         54.53        15.44 o                         
 -10  18   2         93.59         86.90        17.15 o                         
  -9  18   2        327.99        332.86        20.40 o                         
  -8  18   2          3.63         11.61        14.85 o                         
  -7  18   2         90.87         79.22        24.84 o                         
  -6  18   2        362.87        417.39        19.12 o                         
  -5  18   2         24.17         21.58        12.49 o                         
  -4  18   2          2.52         18.41        12.51 o                         
  -3  18   2          0.08        -13.47        13.47 o                         
  -2  18   2        956.45        863.67        28.96 o                         
  -1  18   2        873.76        745.89        26.52 o                         
   0  18   2        907.54        817.66        37.34 o                         
   1  18   2        418.97        388.38        27.00 o                         
   2  18   2         69.52         50.96        14.67 o                         
   3  18   2        434.14        421.78        25.26 o                         
   4  18   2        152.44        152.92        16.24 o                         
   5  18   2         89.89         86.49        15.53 o                         
   6  18   2        344.72        320.69        22.05 o                         
   7  18   2         75.75         67.15        15.51 o                         
   8  18   2        337.08        300.64        36.88 o                         
   9  18   2         45.61         38.25        15.27 o                         
  -9  19   2        286.17        279.64        19.98 o                         
  -8  19   2       1145.89       1223.32        37.33 o                         
  -7  19   2        453.14        474.38        27.96 o                         
  -6  19   2        239.14        290.11        19.63 o                         
  -5  19   2          5.91          8.10        14.57 o                         
  -4  19   2         19.30         17.88        16.93 o                         
  -3  19   2       1054.12       1062.86        45.82 o                         
  -2  19   2          4.44         11.91        14.20 o                         
  -1  19   2        169.01        200.55        17.61 o                         
   0  19   2         57.52         52.05        15.25 o                         
   1  19   2        104.16        110.50        22.22 o                         
   2  19   2        840.13        854.16        29.14 o                         
   3  19   2        419.18        423.12        35.77 o                         
   4  19   2        896.30        806.01        50.43 o                         
   5  19   2       1237.38       1133.10        47.66 o                         
   6  19   2         14.68        -11.91        14.61 o                         
   7  19   2        941.19       1012.22        38.21 o                         
   8  19   2         13.24         14.71        15.52 o                         
   9  19   2        218.63        150.10        30.66 o                         
  -8  20   2         31.62         47.55        20.28 o                         
  -7  20   2          0.51         36.56        22.98 o                         
  -6  20   2         23.96         25.23        21.23 o                         
  -5  20   2        156.21        143.11        19.91 o                         
  -4  20   2        742.66        747.64        39.07 o                         
  -3  20   2        341.51        292.46        29.34 o                         
  -2  20   2         23.48         19.59        14.50 o                         
  -1  20   2        884.77        795.71        28.46 o                         
   0  20   2        877.11        914.61        55.88 o                         
   1  20   2        599.28        473.97        35.95 o                         
   2  20   2         19.13         15.27        15.16 o                         
   3  20   2         11.83         11.87        15.00 o                         
   4  20   2        387.34        382.56        43.05 o                         
   5  20   2          0.11         -7.27        14.78 o                         
   6  20   2          4.26         29.66        15.74 o                         
   7  20   2         74.68         97.15        17.96 o                         
  -7  21   2        303.80        310.42        41.52 o                         
  -6  21   2          2.14          2.20        22.12 o                         
  -5  21   2         20.41         17.67        18.07 o                         
  -4  21   2         21.86         38.12        18.41 o                         
  -3  21   2        123.21         98.37        19.43 o                         
  -2  21   2        129.08        167.49        20.62 o                         
  -1  21   2         25.96         11.48        17.30 o                         
   0  21   2          0.31          6.87        14.92 o                         
   1  21   2          7.50          1.35        14.96 o                         
   2  21   2        117.50        121.06        17.42 o                         
   3  21   2          8.21         26.93        15.57 o                         
   4  21   2         30.14         23.27        15.76 o                         
   5  21   2          2.77         -1.82        15.19 o                         
   6  21   2          0.08         12.45        16.17 o                         
  -5  22   2         36.76         37.08        19.68 o                         
  -4  22   2        451.12        414.38        51.98 o                         
  -3  22   2         12.91         28.48        19.12 o                         
  -2  22   2          9.28         22.24        19.27 o                         
  -1  22   2        488.24        481.73        40.32 o                         
   0  22   2        181.13        176.29        21.13 o                         
   1  22   2        727.05        760.72        34.15 o                         
   2  22   2         39.60         49.67        16.83 o                         
   3  22   2         74.08         88.41        17.33 o                         
   4  22   2        475.55        425.16        37.28 o                         
  -1  23   2        316.40        353.18       108.90 o                         
   0  23   2         34.16         37.97        20.11 o                         
 -16   1   3          9.40         14.17        14.60 o                         
 -15   1   3        477.27        539.51        24.13 o                         
 -14   1   3        311.41        304.61        19.62 o                         
 -13   1   3         16.02         19.04        13.95 o                         
 -12   1   3        137.36        144.16        15.47 o                         
 -11   1   3        403.89        431.60        20.88 o                         
 -10   1   3        123.69        126.33        14.45 o                         
  -9   1   3       1079.32       1001.68        30.74 o                         
  -8   1   3          0.37          3.48        11.18 o                         
  -7   1   3        744.79        680.46        23.65 o                         
  -6   1   3        757.44        755.83        24.82 o                         
  -5   1   3        356.36        348.04        14.24 o                         
  -4   1   3       2171.49       2120.78        40.76 o                         
  -3   1   3        269.43        332.09        11.70 o                         
  -2   1   3        994.10        896.32        20.70 o                         
  -1   1   3        376.92        381.68        14.11 o                         
   0   1   3       1490.42       1402.57        28.94 o                         
   1   1   3        102.20        112.06         9.25 o                         
   2   1   3       3108.82       2748.51        81.21 o                         
   3   1   3       6085.02       5994.38       120.31 o                         
   4   1   3         14.09         19.89         7.37 o                         
   5   1   3        967.16       1041.74        22.79 o                         
   6   1   3          0.18          3.85         7.53 o                         
   7   1   3        460.19        461.68        14.15 o                         
   8   1   3         81.04         81.79         9.47 o                         
   9   1   3        218.48        226.77        13.57 o                         
  10   1   3        142.05        138.08        12.78 o                         
  11   1   3         11.77         15.12        13.30 o                         
  12   1   3        233.32        247.39        14.02 o                         
  13   1   3         53.29         58.07        13.66 o                         
  14   1   3        204.39        227.43        16.88 o                         
  15   1   3         83.04        103.50        19.08 o                         
 -16   2   3        216.03        258.80        19.44 o                         
 -15   2   3        125.53        153.67        17.13 o                         
 -14   2   3          0.05         -2.08        14.09 o                         
 -13   2   3          2.04        -13.40        13.40 o                         
 -12   2   3         18.34         19.65        13.32 o                         
 -11   2   3        204.61        171.47        15.95 o                         
 -10   2   3        620.61        673.18        24.99 o                         
  -9   2   3       4287.16       4215.10        97.86 o                         
  -8   2   3        157.87        206.24        17.24 o                         
  -7   2   3         13.62         24.48         9.99 o                         
  -6   2   3       2681.24       2510.02        52.89 o                         
  -5   2   3        273.14        285.69        10.76 o                         
  -4   2   3         24.13         52.60         7.82 o                         
  -3   2   3        261.68        227.01        11.04 o                         
  -2   2   3       6049.69       6130.52       109.63 o                         
  -1   2   3          1.56         11.49         7.83 o                         
   0   2   3        656.32        586.14        16.84 o                         
   1   2   3         74.51         72.58        13.96 o                         
   2   2   3        256.14        245.88        10.47 o                         
   3   2   3       3029.64       3181.84        58.34 o                         
   4   2   3          3.20         12.89         7.27 o                         
   5   2   3       1030.62       1004.82        32.07 o                         
   6   2   3        782.28        798.75        19.10 o                         
   7   2   3        157.09        131.28         9.38 o                         
   8   2   3         30.85         30.83         8.70 o                         
   9   2   3       3835.33       3864.98        71.77 o                         
  10   2   3        100.55        128.10        13.24 o                         
  11   2   3        285.62        280.50        13.95 o                         
  12   2   3        227.31        198.98        14.38 o                         
  13   2   3          3.87          3.12        16.23 o                         
  14   2   3         53.11         51.74        14.06 o                         
  15   2   3          2.51         22.14        15.96 o                         
 -16   3   3         94.39         76.18        16.26 o                         
 -15   3   3        229.63        233.48        18.73 o                         
 -14   3   3        331.96        334.11        20.01 o                         
 -13   3   3        153.23        136.48        15.79 o                         
 -12   3   3        792.05        803.41        43.70 o                         
 -11   3   3         48.21         52.44        13.45 o                         
 -10   3   3       1488.36       1472.78        40.50 o                         
  -9   3   3        619.71        619.15        22.95 o                         
  -8   3   3         81.06         60.16        10.02 o                         
  -7   3   3        118.53         88.11        10.02 o                         
  -6   3   3         55.19         43.08        14.85 o                         
  -5   3   3        722.30        747.23        18.48 o                         
  -4   3   3        481.50        446.20        15.48 o                         
  -3   3   3         49.23         59.23         8.19 o                         
  -2   3   3         49.77         91.91         8.61 o                         
  -1   3   3       3440.53       3436.70        63.21 o                         
   0   3   3          6.02          9.11         8.02 o                         
   1   3   3          0.10          2.35         7.03 o                         
   2   3   3        481.02        523.98        17.85 o                         
   3   3   3        304.87        299.42        16.28 o                         
   4   3   3         62.66         48.55         7.51 o                         
   5   3   3         15.53         22.53         9.55 o                         
   6   3   3         85.94         85.32         9.33 o                         
   7   3   3         27.40         39.23         8.24 o                         
   8   3   3        154.54        168.67        10.36 o                         
   9   3   3        561.12        508.72        16.13 o                         
  10   3   3          0.22          4.79        10.83 o                         
  11   3   3        101.31         82.48        12.54 o                         
  12   3   3        485.18        432.54        18.63 o                         
  13   3   3        643.26        694.86        37.44 o                         
  14   3   3         35.17          8.10        18.77 o                         
  15   3   3          0.70         28.95        19.50 o                         
 -15   4   3        317.62        338.64        30.52 o                         
 -14   4   3         86.21         94.04        16.91 o                         
 -13   4   3        880.30        879.52        34.76 o                         
 -12   4   3         60.72         45.34        14.07 o                         
 -11   4   3        497.13        555.31        23.32 o                         
 -10   4   3          2.75        -11.22        11.66 o                         
  -9   4   3         32.45         32.55        15.86 o                         
  -8   4   3        417.32        447.72        16.61 o                         
  -7   4   3        240.81        249.27        16.81 o                         
  -6   4   3         91.39        117.36        10.45 o                         
  -5   4   3          0.14          0.03         7.38 o                         
  -4   4   3       5750.55       5803.82       114.19 o                         
  -3   4   3        408.04        412.23        13.31 o                         
  -2   4   3        127.27        117.76         9.71 o                         
  -1   4   3       1469.38       1471.76        29.99 o                         
   0   4   3       2616.16       2529.06        47.26 o                         
   1   4   3        632.82        631.36        16.04 o                         
   2   4   3       1260.33       1207.35        24.80 o                         
   3   4   3       1293.56       1229.02        35.64 o                         
   4   4   3        530.39        526.90        14.34 o                         
   5   4   3        145.13        187.63        16.47 o                         
   6   4   3         77.31         90.18         8.45 o                         
   7   4   3        485.46        514.47        16.20 o                         
   8   4   3        207.55        195.11        11.44 o                         
   9   4   3         77.06         73.38        10.38 o                         
  10   4   3          0.12        -11.06        11.06 o                         
  11   4   3        257.76        232.11        14.66 o                         
  12   4   3          4.39         -7.47        11.96 o                         
  13   4   3          0.01         24.96        21.20 o                         
  14   4   3        432.71        449.05        26.00 o                         
  15   4   3         31.14         47.30        19.61 o                         
 -15   5   3         70.59         91.83        16.27 o                         
 -14   5   3       1638.55       1557.13        47.85 o                         
 -13   5   3        269.16        272.49        18.89 o                         
 -12   5   3        902.88        913.98        35.22 o                         
 -11   5   3        112.19        148.87        15.82 o                         
 -10   5   3         29.02         44.62        13.54 o                         
  -9   5   3       2896.46       2781.14        59.30 o                         
  -8   5   3        140.22        134.08        11.65 o                         
  -7   5   3       2568.19       2429.89        52.07 o                         
  -6   5   3          2.10         -8.41         8.58 o                         
  -5   5   3        649.77        588.24        15.90 o                         
  -4   5   3        269.12        251.52        10.96 o                         
  -3   5   3       4155.65       4228.73        77.11 o                         
  -2   5   3        665.86        639.27        18.58 o                         
  -1   5   3          3.41          2.69         6.90 o                         
   0   5   3        657.48        646.43        16.21 o                         
   1   5   3         72.65         67.01         9.59 o                         
   2   5   3         97.73         88.62        12.89 o                         
   3   5   3       3888.70       3806.56        76.46 o                         
   4   5   3        956.47        898.72        36.13 o                         
   5   5   3          2.47         -6.95         6.95 o                         
   6   5   3        168.73        191.15        16.74 o                         
   7   5   3         87.99         96.87         9.13 o                         
   8   5   3        145.96        158.57        10.58 o                         
   9   5   3         23.88         31.81        10.65 o                         
  10   5   3          5.13          5.84        11.40 o                         
  11   5   3         45.98         71.51        17.06 o                         
  12   5   3       1206.45       1291.74        43.64 o                         
  13   5   3         78.52         66.99        15.56 o                         
  14   5   3        602.37        555.79        30.24 o                         
 -15   6   3        167.33        205.46        19.27 o                         
 -14   6   3         48.17         32.99        14.65 o                         
 -13   6   3        106.51        114.72        15.66 o                         
 -12   6   3        147.49        123.92        16.32 o                         
 -11   6   3       1648.45       1498.29        41.83 o                         
 -10   6   3          8.37         20.08        13.55 o                         
  -9   6   3       1649.21       1632.63        38.26 o                         
  -8   6   3        209.59        205.73        13.08 o                         
  -7   6   3          1.65          1.86         9.63 o                         
  -6   6   3       2723.95       2662.12        56.32 o                         
  -5   6   3          1.96          1.54         7.49 o                         
  -4   6   3        425.37        339.01        12.25 o                         
  -3   6   3       6892.67       6956.42       124.50 o                         
  -2   6   3        848.64        777.06        19.10 o                         
  -1   6   3       1872.43       1679.73        33.22 o                         
   0   6   3        324.71        273.47        10.05 o                         
   1   6   3        442.22        426.35        18.49 o                         
   2   6   3         46.11         44.54         8.71 o                         
   3   6   3        547.67        636.49        18.58 o                         
   4   6   3        201.11        204.83        10.58 o                         
   5   6   3       2229.07       2268.15        58.47 o                         
   6   6   3       3251.16       3467.33        70.48 o                         
   7   6   3         71.10         86.70         9.86 o                         
   8   6   3         54.43         44.15        10.33 o                         
   9   6   3        954.09        893.22        28.56 o                         
  10   6   3          0.03         13.32        13.06 o                         
  11   6   3        954.44        904.79        29.34 o                         
  12   6   3        259.11        264.07        18.53 o                         
  13   6   3        681.21        651.67        27.01 o                         
  14   6   3        922.77        931.60        48.86 o                         
 -15   7   3         11.31         25.49        15.50 o                         
 -14   7   3        163.42        176.42        26.59 o                         
 -13   7   3        161.37        146.09        16.27 o                         
 -12   7   3         45.89         34.41        14.21 o                         
 -11   7   3        356.54        288.39        18.42 o                         
 -10   7   3          0.02          6.85        12.56 o                         
  -9   7   3        137.78        134.40        12.59 o                         
  -8   7   3        321.78        283.66        14.44 o                         
  -7   7   3        373.29        332.96        14.79 o                         
  -6   7   3       1113.24       1181.15        25.91 o                         
  -5   7   3        636.42        653.30        17.54 o                         
  -4   7   3        549.55        506.56        15.22 o                         
  -3   7   3         10.16          5.03         7.73 o                         
  -2   7   3        630.02        731.19        19.95 o                         
  -1   7   3        138.80        145.64         8.78 o                         
   0   7   3        360.28        389.68        14.37 o                         
   1   7   3        694.92        634.14        18.90 o                         
   2   7   3         59.34         77.86        11.48 o                         
   3   7   3        188.23        173.51        13.18 o                         
   4   7   3          5.55          9.26        10.95 o                         
   5   7   3        471.61        502.61        15.79 o                         
   6   7   3        416.38        417.26        18.81 o                         
   7   7   3          0.09         -8.37        11.65 o                         
   8   7   3          2.66          7.93        12.57 o                         
   9   7   3          0.73          6.52        14.38 o                         
  10   7   3         10.74          4.70        13.30 o                         
  11   7   3        469.33        486.32        29.30 o                         
  12   7   3         32.90         23.25        14.44 o                         
  13   7   3          1.33         -0.21        15.02 o                         
  14   7   3         36.79         46.81        19.92 o                         
 -15   8   3        118.60        118.43        16.71 o                         
 -14   8   3        372.40        361.50        21.24 o                         
 -13   8   3        136.27        141.48        21.48 o                         
 -12   8   3        323.56        323.04        19.09 o                         
 -11   8   3        118.20        120.97        15.11 o                         
 -10   8   3        143.56        145.94        15.30 o                         
  -9   8   3        173.01        193.06        14.07 o                         
  -8   8   3        171.04        186.32        13.19 o                         
  -7   8   3        541.42        535.05        21.10 o                         
  -6   8   3        119.81        122.81        10.10 o                         
  -5   8   3         84.29         70.11         9.08 o                         
  -4   8   3         67.84         79.65         8.86 o                         
  -3   8   3        208.95        177.48        11.28 o                         
  -2   8   3        110.06        139.71         9.18 o                         
  -1   8   3        806.18        728.68        18.20 o                         
   0   8   3         56.14         45.97         9.41 o                         
   1   8   3        905.63        864.84        22.72 o                         
   2   8   3        107.29        116.84        12.19 o                         
   3   8   3         22.07         34.21        16.41 o                         
   4   8   3          0.05         12.20        11.34 o                         
   5   8   3       1038.65       1038.68        34.94 o                         
   6   8   3         94.73        107.54        12.76 o                         
   7   8   3       1193.13       1184.68        33.12 o                         
   8   8   3       1059.91       1041.27        30.33 o                         
   9   8   3        202.62        219.82        15.94 o                         
  10   8   3          0.60         -0.61        13.51 o                         
  11   8   3         23.53         12.90        14.29 o                         
  12   8   3         49.66         30.94        14.93 o                         
  13   8   3        218.34        207.33        17.83 o                         
  14   8   3        164.54        162.28        23.19 o                         
 -14   9   3         52.52         49.26        15.35 o                         
 -13   9   3        100.16        129.17        16.70 o                         
 -12   9   3        600.10        635.45        25.67 o                         
 -11   9   3        282.81        278.96        22.68 o                         
 -10   9   3        965.51        955.22        27.33 o                         
  -9   9   3       3437.40       3315.99        78.64 o                         
  -8   9   3         45.23         59.46        11.42 o                         
  -7   9   3       1198.77       1171.84        30.02 o                         
  -6   9   3          3.92          4.55         8.88 o                         
  -5   9   3        332.84        326.64        12.94 o                         
  -4   9   3         30.28         20.55         8.66 o                         
  -3   9   3         13.37          7.90         8.13 o                         
  -2   9   3       6719.25       6568.06       117.92 o                         
  -1   9   3          9.44         21.93         7.69 o                         
   0   9   3        147.89        192.37        14.87 o                         
   1   9   3        220.58        223.57        15.08 o                         
   2   9   3       3064.14       3003.03        69.09 o                         
   3   9   3       1579.40       1699.90        46.00 o                         
   4   9   3         35.88         21.93        12.26 o                         
   5   9   3         58.54         53.94        12.19 o                         
   6   9   3        265.40        254.59        15.91 o                         
   7   9   3          0.20          7.45        12.70 o                         
   8   9   3        157.02        178.35        15.63 o                         
   9   9   3       1050.35        977.08        29.94 o                         
  10   9   3        339.84        328.09        18.44 o                         
  11   9   3        128.44        118.50        23.60 o                         
  12   9   3        374.76        374.22        20.56 o                         
  13   9   3         51.72         58.47        18.08 o                         
  14   9   3        161.74        176.44        71.86 o                         
 -14  10   3        247.64        246.33        19.04 o                         
 -13  10   3        104.77         82.74        16.79 o                         
 -12  10   3         46.70         62.50        15.30 o                         
 -11  10   3        381.93        365.10        20.20 o                         
 -10  10   3        464.80        404.91        17.89 o                         
  -9  10   3       1850.90       1708.49        40.55 o                         
  -8  10   3        116.38        127.71        17.50 o                         
  -7  10   3       1225.15       1261.48        32.03 o                         
  -6  10   3       3592.45       3566.95        83.35 o                         
  -5  10   3        449.27        424.29        15.13 o                         
  -4  10   3        470.61        474.66        16.41 o                         
  -3  10   3        209.77        243.85        11.50 o                         
  -2  10   3        347.67        386.92        13.58 o                         
  -1  10   3       5649.08       5497.87        99.22 o                         
   0  10   3        162.19        180.40        11.57 o                         
   1  10   3       7338.36       7022.52       137.57 o                         
   2  10   3       2990.49       3027.85        70.21 o                         
   3  10   3        607.62        574.76        21.33 o                         
   4  10   3        685.00        656.21        23.43 o                         
   5  10   3        165.26        166.80        13.79 o                         
   6  10   3        788.62        763.53        25.76 o                         
   7  10   3        257.71        245.64        16.28 o                         
   8  10   3        264.00        282.60        17.07 o                         
   9  10   3       2168.71       2155.75        59.74 o                         
  10  10   3         42.26         28.02        13.96 o                         
  11  10   3       1058.24       1100.44        34.50 o                         
  12  10   3         41.35         24.42        15.12 o                         
  13  10   3         19.15         31.10        17.60 o                         
 -14  11   3          0.08        -13.31        15.40 o                         
 -13  11   3          9.56          2.36        14.16 o                         
 -12  11   3          0.03         -6.15        13.62 o                         
 -11  11   3        242.87        285.03        18.66 o                         
 -10  11   3        546.09        523.21        20.29 o                         
  -9  11   3         14.01         16.63        11.77 o                         
  -8  11   3        282.98        269.72        15.52 o                         
  -7  11   3       1554.96       1415.53        34.91 o                         
  -6  11   3         48.66         34.98         9.88 o                         
  -5  11   3         10.64         21.77        10.19 o                         
  -4  11   3          0.46         -0.67         8.58 o                         
  -3  11   3        186.95        204.04        11.21 o                         
  -2  11   3         13.74         40.17         8.80 o                         
  -1  11   3       1008.40        989.83        22.82 o                         
   0  11   3        408.41        427.18        15.96 o                         
   1  11   3        537.60        564.25        21.55 o                         
   2  11   3        263.51        315.98        16.59 o                         
   3  11   3        551.60        529.46        20.34 o                         
   4  11   3        217.57        211.75        15.12 o                         
   5  11   3        265.96        279.19        22.86 o                         
   6  11   3        572.82        599.33        22.96 o                         
   7  11   3         66.93        109.48        21.20 o                         
   8  11   3         89.52        119.54        14.85 o                         
   9  11   3         13.31         -8.81        13.84 o                         
  10  11   3        825.89        794.53        27.78 o                         
  11  11   3         69.06         97.62        15.63 o                         
  12  11   3         42.78         31.82        15.62 o                         
  13  11   3         41.75         47.91        18.08 o                         
 -13  12   3         75.71         86.49        22.67 o                         
 -12  12   3        429.67        407.47        21.66 o                         
 -11  12   3        246.17        246.48        26.16 o                         
 -10  12   3          1.07         -0.67        11.55 o                         
  -9  12   3        700.43        581.96        21.00 o                         
  -8  12   3       1593.59       1464.79        36.16 o                         
  -7  12   3        411.71        387.01        17.52 o                         
  -6  12   3        740.02        723.21        23.15 o                         
  -5  12   3         13.51         12.95         9.74 o                         
  -4  12   3       2850.07       2733.59        52.78 o                         
  -3  12   3          4.93         10.94         9.49 o                         
  -2  12   3       1992.60       1926.77        38.80 o                         
  -1  12   3        202.77        215.89        18.01 o                         
   0  12   3        892.22        924.49        24.90 o                         
   1  12   3       1311.14       1321.18        39.00 o                         
   2  12   3       1489.43       1493.91        39.47 o                         
   3  12   3        122.53        149.23        14.66 o                         
   4  12   3       2911.99       2707.13        83.25 o                         
   5  12   3        457.35        441.95        21.67 o                         
   6  12   3       1292.83       1250.42        35.33 o                         
   7  12   3         27.96         13.24        12.54 o                         
   8  12   3        271.47        244.53        17.16 o                         
   9  12   3       2135.09       2096.48        52.75 o                         
  10  12   3        268.63        248.19        17.81 o                         
  11  12   3          7.60         14.28        15.11 o                         
  12  12   3          2.74         -0.14        15.21 o                         
 -13  13   3         35.32         44.69        17.22 o                         
 -12  13   3       2157.32       2108.85        77.18 o                         
 -11  13   3         91.88         86.46        15.45 o                         
 -10  13   3         27.68         20.61        12.45 o                         
  -9  13   3        622.83        621.96        22.33 o                         
  -8  13   3        116.91        119.09        13.56 o                         
  -7  13   3        347.06        361.26        17.26 o                         
  -6  13   3         41.29         36.03        11.34 o                         
  -5  13   3       4813.32       4800.94        97.86 o                         
  -4  13   3       1630.98       1590.60        34.07 o                         
  -3  13   3          1.30         18.83         9.69 o                         
  -2  13   3       1692.26       1648.47        38.13 o                         
  -1  13   3        132.30        151.01        12.64 o                         
   0  13   3        678.04        661.92        37.71 o                         
   1  13   3       4064.69       3966.30        90.38 o                         
   2  13   3       1905.35       1863.44        46.90 o                         
   3  13   3       1463.60       1366.49        37.26 o                         
   4  13   3        111.86        125.15        14.82 o                         
   5  13   3        537.00        503.60        21.66 o                         
   6  13   3         16.03          7.09        13.24 o                         
   7  13   3       1324.35       1306.09        36.87 o                         
   8  13   3        229.54        216.25        16.83 o                         
   9  13   3          9.66          9.97        14.03 o                         
  10  13   3          0.03        -14.06        14.06 o                         
  11  13   3         69.17         85.76        20.06 o                         
  12  13   3        708.03        762.18        33.08 o                         
 -12  14   3          3.14          8.99        15.97 o                         
 -11  14   3        174.51        161.41        18.16 o                         
 -10  14   3         42.22         59.45        13.37 o                         
  -9  14   3         92.54         83.53        15.92 o                         
  -8  14   3         98.97         94.78        14.55 o                         
  -7  14   3          4.79         14.39        11.49 o                         
  -6  14   3        733.66        733.41        23.53 o                         
  -5  14   3         76.63         60.67        10.97 o                         
  -4  14   3        782.38        825.40        40.04 o                         
  -3  14   3        888.47        852.61        25.06 o                         
  -2  14   3         44.58         40.71        11.74 o                         
  -1  14   3       3619.73       3668.23        84.64 o                         
   0  14   3        407.54        408.02        19.45 o                         
   1  14   3       1722.10       1675.51        43.64 o                         
   2  14   3          3.35          8.11        15.99 o                         
   3  14   3       1671.51       1607.77        66.63 o                         
   4  14   3       2731.54       2607.71        82.11 o                         
   5  14   3        372.43        378.50        30.25 o                         
   6  14   3       1280.10       1334.26        37.48 o                         
   7  14   3         46.21         42.16        14.39 o                         
   8  14   3          1.54         -1.30        13.66 o                         
   9  14   3         86.00         94.26        15.45 o                         
  10  14   3          4.42          9.76        13.86 o                         
  11  14   3        351.09        327.26        19.95 o                         
 -12  15   3         48.42         34.30        17.05 o                         
 -11  15   3          2.61         13.51        13.84 o                         
 -10  15   3         17.57         23.66        14.21 o                         
  -9  15   3         95.00        114.54        15.20 o                         
  -8  15   3          8.60          4.61        12.22 o                         
  -7  15   3        457.68        460.13        21.35 o                         
  -6  15   3        216.65        232.14        19.38 o                         
  -5  15   3          0.23          6.75        10.68 o                         
  -4  15   3        573.43        554.11        23.98 o                         
  -3  15   3        670.19        627.77        21.82 o                         
  -2  15   3       2634.33       2552.91        63.73 o                         
  -1  15   3         83.87         96.04        15.10 o                         
   0  15   3          1.36         26.42        13.93 o                         
   1  15   3        514.04        612.64        24.15 o                         
   2  15   3         23.95         11.51        13.84 o                         
   3  15   3        413.17        423.63        36.19 o                         
   4  15   3         64.16         94.98        19.54 o                         
   5  15   3        973.82       1002.50        34.85 o                         
   6  15   3       1020.11        934.58        35.13 o                         
   7  15   3        522.09        547.35        52.18 o                         
   8  15   3          0.86         -1.32        14.09 o                         
   9  15   3        131.68        118.10        19.27 o                         
  10  15   3        194.06        156.40        17.29 o                         
  11  15   3         43.81         35.98        14.72 o                         
 -11  16   3         27.78         30.40        19.45 o                         
 -10  16   3         19.01         27.12        14.63 o                         
  -9  16   3        517.61        560.48        35.49 o                         
  -8  16   3         13.85         15.91        12.93 o                         
  -7  16   3          3.16         27.63        14.59 o                         
  -6  16   3        507.62        498.77        40.73 o                         
  -5  16   3        145.74        159.21        14.63 o                         
  -4  16   3         43.39         43.78        12.80 o                         
  -3  16   3        306.76        316.90        18.74 o                         
  -2  16   3        793.61        832.67        33.19 o                         
  -1  16   3       3633.22       3588.34        96.04 o                         
   0  16   3        197.22        192.81        23.32 o                         
   1  16   3       2252.39       2313.50        57.51 o                         
   2  16   3         97.88         78.52        15.14 o                         
   3  16   3         29.95         32.90        14.41 o                         
   4  16   3        410.67        398.35        23.75 o                         
   5  16   3         13.41          5.10        13.69 o                         
   6  16   3       2714.50       2624.14        73.59 o                         
   7  16   3         29.00         12.56        14.17 o                         
   8  16   3          3.41        -11.66        14.10 o                         
   9  16   3        167.91        155.78        19.27 o                         
  10  16   3         15.69         19.87        15.08 o                         
 -10  17   3        145.25        176.43        17.80 o                         
  -9  17   3        378.03        439.02        44.34 o                         
  -8  17   3        128.39        155.27        19.09 o                         
  -7  17   3       1415.24       1352.58        70.81 o                         
  -6  17   3         88.07         77.66        16.16 o                         
  -5  17   3        753.85        713.46        24.08 o                         
  -4  17   3         75.37         49.71        15.16 o                         
  -3  17   3         18.98          7.57        14.33 o                         
  -2  17   3       3031.88       3062.53        73.17 o                         
  -1  17   3        112.58        130.06        16.96 o                         
   0  17   3        510.63        538.85        23.42 o                         
   1  17   3        763.74        703.39        48.03 o                         
   2  17   3        459.70        472.56        28.03 o                         
   3  17   3         19.34         11.16        14.12 o                         
   4  17   3        615.32        599.10        48.31 o                         
   5  17   3       1514.53       1512.46        58.73 o                         
   6  17   3        297.35        265.54        21.57 o                         
   7  17   3          0.16          9.43        14.63 o                         
   8  17   3         43.58         23.49        14.76 o                         
   9  17   3        455.75        458.50        29.87 o                         
  -9  18   3        371.62        401.47        25.71 o                         
  -8  18   3        133.05        104.03        18.60 o                         
  -7  18   3         35.89         35.21        18.07 o                         
  -6  18   3         12.77         32.67        15.81 o                         
  -5  18   3         67.03         89.23        18.64 o                         
  -4  18   3         82.47        123.07        16.41 o                         
  -3  18   3        160.72        178.53        17.56 o                         
  -2  18   3         52.04         50.02        18.86 o                         
  -1  18   3       1135.69       1236.10        45.17 o                         
   0  18   3          0.30         -6.05        15.30 o                         
   1  18   3        987.04        916.04        50.89 o                         
   2  18   3         70.08         73.66        22.40 o                         
   3  18   3        215.67        213.68        25.08 o                         
   4  18   3        761.80        802.99        28.87 o                         
   5  18   3          1.69          0.12        14.49 o                         
   6  18   3        561.07        527.49        38.35 o                         
   7  18   3        169.54        185.43        17.88 o                         
   8  18   3          4.11         13.38        15.08 o                         
  -8  19   3          0.01         47.30        18.46 o                         
  -7  19   3          1.80         11.31        21.87 o                         
  -6  19   3          0.56         20.06        21.82 o                         
  -5  19   3         10.25         18.82        17.65 o                         
  -4  19   3         61.50         58.56        16.35 o                         
  -3  19   3         42.30         43.54        15.92 o                         
  -2  19   3        349.58        390.48        21.71 o                         
  -1  19   3        126.21        126.44        16.91 o                         
   0  19   3         89.90         88.35        16.14 o                         
   1  19   3         96.91         91.13        16.36 o                         
   2  19   3         20.99         29.87        14.80 o                         
   3  19   3         30.84         30.71        14.84 o                         
   4  19   3         74.49         60.94        15.56 o                         
   5  19   3         26.51         -9.28        14.43 o                         
   6  19   3          0.60         11.62        15.19 o                         
   7  19   3         11.04          3.34        15.73 o                         
  -7  20   3          9.81        -10.40        21.72 o                         
  -6  20   3        861.65        829.78        82.72 o                         
  -5  20   3         22.24         29.23        22.27 o                         
  -4  20   3        873.71        977.90        32.88 o                         
  -3  20   3          5.54         14.94        15.30 o                         
  -2  20   3        158.67        156.38        17.79 o                         
  -1  20   3        552.62        556.17        32.73 o                         
   0  20   3         88.58         82.79        16.66 o                         
   1  20   3        534.00        521.22        45.27 o                         
   2  20   3          2.66         -0.31        15.53 o                         
   3  20   3         28.41         50.46        16.31 o                         
   4  20   3        447.53        471.15        37.15 o                         
   5  20   3         23.89         34.97        16.63 o                         
   6  20   3        318.15        365.55        34.02 o                         
  -5  21   3        351.82        323.86        30.26 o                         
  -4  21   3        541.84        554.98        29.62 o                         
  -3  21   3         84.89         91.86        20.50 o                         
  -2  21   3        421.79        376.23        22.77 o                         
  -1  21   3        108.71         88.51        17.28 o                         
   0  21   3          8.49        -12.67        15.70 o                         
   1  21   3        390.05        414.77        44.44 o                         
   2  21   3       1363.87       1366.13        99.49 o                         
   3  21   3        626.67        597.13        84.33 o                         
   4  21   3        228.73        191.81        18.58 o                         
  -2  22   3         91.61         88.16        24.09 o                         
  -1  22   3        144.49        142.51        19.17 o                         
   0  22   3        166.98        179.59        19.35 o                         
   1  22   3        570.06        593.12        76.34 o                         
 -15   0   4       1484.16       1523.00        62.39 o                         
 -14   0   4         88.85         65.53        38.32 o                         
 -13   0   4        813.76        901.54        44.45 o                         
 -12   0   4         14.17          5.80        19.34 o                         
 -11   0   4        378.17        409.55        29.77 o                         
 -10   0   4        196.74        236.79        43.75 o                         
  -9   0   4        110.65        131.75        21.98 o                         
  -8   0   4        142.98        156.15        22.67 o                         
  -7   0   4       1922.12       1883.83       106.99 o                         
  -6   0   4       2722.21       2679.81        72.43 o                         
  -5   0   4        112.76        104.13        13.54 o                         
  -4   0   4        140.49        179.13        25.81 o                         
  -3   0   4         58.32        181.31        18.42 o                         
  -1   0   4        968.24       1603.89        58.07 o                         
   0   0   4      27103.36      26937.78       697.53 o                         
   1   0   4       9696.66       9961.28       249.72 o                         
   2   0   4       5138.13       5214.75       133.06 o                         
   3   0   4         87.05        127.34        13.10 o                         
   4   0   4         16.83          4.71        15.75 o                         
   5   0   4        997.89        966.64        31.64 o                         
   6   0   4       3517.64       3393.83        89.35 o                         
   7   0   4        703.05        624.61        25.17 o                         
   8   0   4         61.95         56.28        14.91 o                         
   9   0   4       3380.86       3298.83        88.49 o                         
  10   0   4       1099.14       1161.61        38.83 o                         
  11   0   4        536.75        481.68        27.23 o                         
  12   0   4        366.29        414.03        46.04 o                         
  13   0   4        172.71        189.62        24.79 o                         
  14   0   4        372.17        466.27        46.63 o                         
 -15   1   4        212.79        215.49        23.32 o                         
 -14   1   4        253.93        244.89        18.62 o                         
 -13   1   4          1.45          5.63        13.97 o                         
 -12   1   4        885.41        896.26        30.96 o                         
 -11   1   4         15.60         28.32        18.25 o                         
 -10   1   4          4.75        -13.11        13.11 o                         
  -9   1   4         37.07         17.63        15.95 o                         
  -8   1   4       1719.49       1855.48        48.75 o                         
  -7   1   4       5279.40       5116.43       103.37 o                         
  -6   1   4         87.97         72.10         9.11 o                         
  -5   1   4        523.15        487.82        19.28 o                         
  -4   1   4        588.27        841.53        21.19 o                         
  -3   1   4        142.33        292.30        23.16 o                         
  -2   1   4        334.04        339.39        12.71 o                         
  -1   1   4        549.05        636.66        20.04 o                         
   0   1   4       1538.15       1626.79        36.18 o                         
   1   1   4       1735.93       1524.24        30.97 o                         
   2   1   4       6658.48       6470.30       115.89 o                         
   3   1   4      11642.52      11321.15       200.13 o                         
   4   1   4         44.03         56.43         9.24 o                         
   5   1   4        103.64        101.31        16.92 o                         
   6   1   4       1149.06       1279.68        27.55 o                         
   7   1   4        814.67        870.81        21.29 o                         
   8   1   4          3.57         -5.05         9.83 o                         
   9   1   4         28.37         50.79        10.78 o                         
  10   1   4        104.59        105.02        16.19 o                         
  11   1   4        748.27        790.79        22.26 o                         
  12   1   4         61.27         54.55        15.32 o                         
  13   1   4        128.49        151.32        20.82 o                         
  14   1   4         18.44         23.39        22.27 o                         
 -15   2   4          8.93         19.77        15.26 o                         
 -14   2   4          8.64          5.23        14.47 o                         
 -13   2   4         83.46         92.82        15.38 o                         
 -12   2   4         43.23         46.10        15.21 o                         
 -11   2   4        343.26        359.13        20.25 o                         
 -10   2   4          6.52         20.68        13.01 o                         
  -9   2   4        366.48        389.58        20.00 o                         
  -8   2   4        103.15        115.75        14.15 o                         
  -7   2   4          2.73          3.11        10.06 o                         
  -6   2   4        497.69        539.57        16.20 o                         
  -5   2   4       1010.12        988.91        22.94 o                         
  -4   2   4        298.21        326.48        12.33 o                         
  -3   2   4        250.80        252.01        12.24 o                         
  -2   2   4         72.47         88.35         8.88 o                         
  -1   2   4        432.90        479.76        15.03 o                         
   0   2   4         24.60         14.28         9.89 o                         
   1   2   4        923.06        900.22        30.49 o                         
   2   2   4         89.66         60.54         8.24 o                         
   3   2   4        106.52        109.44         8.92 o                         
   4   2   4         90.83        133.08         9.45 o                         
   5   2   4       1014.46       1003.62        27.85 o                         
   6   2   4         15.31          9.60         8.49 o                         
   7   2   4        260.32        265.10        12.26 o                         
   8   2   4        771.22        806.51        23.14 o                         
   9   2   4        502.44        519.13        17.27 o                         
  10   2   4          4.62          4.48        11.55 o                         
  11   2   4        262.95        242.01        18.16 o                         
  12   2   4         62.77         67.12        17.81 o                         
  13   2   4         40.23         34.22        17.55 o                         
  14   2   4          3.47         14.06        17.35 o                         
 -15   3   4          0.06         -3.01        15.09 o                         
 -14   3   4         46.83         46.95        15.52 o                         
 -13   3   4          0.26         16.76        14.48 o                         
 -12   3   4        271.44        291.84        23.80 o                         
 -11   3   4        717.10        748.11        27.49 o                         
 -10   3   4        808.08        797.25        28.03 o                         
  -9   3   4       5285.83       5089.63       117.48 o                         
  -8   3   4         23.99         31.47        12.67 o                         
  -7   3   4        234.95        253.94        13.71 o                         
  -6   3   4        794.06        908.07        21.96 o                         
  -5   3   4         17.90         31.11         8.63 o                         
  -4   3   4        853.80        856.37        21.03 o                         
  -3   3   4        244.70        257.62        11.42 o                         
  -2   3   4       1466.94       1352.66        28.73 o                         
  -1   3   4        864.36        695.95        18.27 o                         
   0   3   4        373.06        352.13        12.45 o                         
   1   3   4          0.35         44.67         8.69 o                         
   2   3   4       1078.46        978.31        22.25 o                         
   3   3   4        880.79        827.40        30.43 o                         
   4   3   4        731.45        675.81        21.24 o                         
   5   3   4        468.75        504.68        17.33 o                         
   6   3   4       1017.00       1009.33        25.76 o                         
   7   3   4         82.22         82.10         9.96 o                         
   8   3   4        789.08        957.12        23.39 o                         
   9   3   4        140.66        102.28        14.35 o                         
  10   3   4        390.12        388.17        19.65 o                         
  11   3   4        299.37        326.95        21.85 o                         
  12   3   4        678.06        662.68        26.58 o                         
  13   3   4        184.07        207.98        23.07 o                         
  14   3   4         66.92         54.41        16.72 o                         
 -15   4   4        680.08        685.62        27.98 o                         
 -14   4   4         59.55         83.76        16.28 o                         
 -13   4   4        241.85        245.47        18.78 o                         
 -12   4   4       2902.25       2970.42        85.86 o                         
 -11   4   4        125.87        118.53        15.53 o                         
 -10   4   4       2055.84       2093.70        54.39 o                         
  -9   4   4       1214.94       1236.51        36.21 o                         
  -8   4   4          5.10         23.61        12.48 o                         
  -7   4   4        463.92        459.19        17.30 o                         
  -6   4   4        139.72        118.40        11.65 o                         
  -5   4   4        609.11        600.01        17.52 o                         
  -4   4   4         80.22         92.69        12.06 o                         
  -3   4   4        568.88        550.51        16.33 o                         
  -2   4   4        660.18        611.62        17.21 o                         
  -1   4   4       1524.35       1455.46        32.66 o                         
   0   4   4        270.85        305.48        18.61 o                         
   1   4   4        556.36        534.21        15.22 o                         
   2   4   4        174.15        220.12         9.94 o                         
   3   4   4        218.85        232.88        10.76 o                         
   4   4   4       1947.92       1987.76        38.98 o                         
   5   4   4        373.79        383.44        17.33 o                         
   6   4   4        746.30        761.36        25.68 o                         
   7   4   4        596.74        569.04        19.07 o                         
   8   4   4        621.28        649.44        23.95 o                         
   9   4   4       1954.16       2028.54        59.30 o                         
  10   4   4        126.34        131.50        18.72 o                         
  11   4   4        402.34        429.71        24.34 o                         
  12   4   4         32.92         59.31        16.08 o                         
  13   4   4        653.68        674.80        27.41 o                         
  14   4   4        177.76        191.24        21.60 o                         
 -14   5   4         97.03         81.22        16.27 o                         
 -13   5   4          0.49        -14.10        14.44 o                         
 -12   5   4         26.88         37.66        19.54 o                         
 -11   5   4          3.89         30.65        13.96 o                         
 -10   5   4         40.08         37.48        13.94 o                         
  -9   5   4       1307.60       1172.40        49.14 o                         
  -8   5   4         41.03         37.00        15.33 o                         
  -7   5   4       1353.27       1263.99        31.67 o                         
  -6   5   4        243.54        273.50        14.01 o                         
  -5   5   4         55.06         69.10         9.44 o                         
  -4   5   4       5854.25       5713.50       114.61 o                         
  -3   5   4        112.23        144.66        10.31 o                         
  -2   5   4        361.44        301.85        12.30 o                         
  -1   5   4       6816.11       6470.71       128.09 o                         
   0   5   4       3464.44       3380.81        62.72 o                         
   1   5   4        478.87        455.52        13.51 o                         
   2   5   4         67.73        103.47        18.14 o                         
   3   5   4       1470.85       1617.32        36.36 o                         
   4   5   4         33.43         46.38         9.94 o                         
   5   5   4       1145.99       1240.64        29.71 o                         
   6   5   4        705.83        740.96        34.58 o                         
   7   5   4         98.30        117.17        16.64 o                         
   8   5   4         50.61         80.09        24.25 o                         
   9   5   4        184.86        175.67        17.70 o                         
  10   5   4        512.90        473.43        34.30 o                         
  11   5   4         21.30          0.48        17.52 o                         
  12   5   4         24.78         21.34        15.86 o                         
  13   5   4        223.96        232.93        21.84 o                         
 -14   6   4         12.89          8.10        18.86 o                         
 -13   6   4          2.06        -13.52        13.52 o                         
 -12   6   4        211.81        194.66        17.31 o                         
 -11   6   4         41.97         50.31        15.03 o                         
 -10   6   4        550.50        546.93        23.63 o                         
  -9   6   4        119.22         97.61        14.74 o                         
  -8   6   4         49.39         60.12        11.39 o                         
  -7   6   4         11.77         47.44        11.58 o                         
  -6   6   4        755.45        766.40        22.90 o                         
  -5   6   4         50.40         50.86         9.62 o                         
  -4   6   4       1505.94       1564.19        37.13 o                         
  -3   6   4       1038.12        974.74        22.88 o                         
  -2   6   4       1018.29        970.80        24.37 o                         
  -1   6   4        208.54        231.60        13.04 o                         
   0   6   4       1698.73       1618.44        32.68 o                         
   1   6   4          0.04         13.76         9.80 o                         
   2   6   4         43.66         68.22         9.93 o                         
   3   6   4        156.51        190.94        21.20 o                         
   4   6   4        237.71        241.22        12.98 o                         
   5   6   4          5.61         38.37        12.53 o                         
   6   6   4        808.24        828.61        26.91 o                         
   7   6   4         98.34         81.14        13.69 o                         
   8   6   4        154.90        177.59        15.96 o                         
   9   6   4         26.09         25.10        16.69 o                         
  10   6   4          2.69         -3.13        14.20 o                         
  11   6   4        359.30        341.87        31.90 o                         
  12   6   4         48.86         30.64        16.27 o                         
  13   6   4        186.23        161.69        17.83 o                         
 -14   7   4         60.78         71.95        16.36 o                         
 -13   7   4         19.17         34.61        15.53 o                         
 -12   7   4        754.58        769.17        28.80 o                         
 -11   7   4          8.61         26.19        13.47 o                         
 -10   7   4          3.82         25.21        14.04 o                         
  -9   7   4       1268.17       1284.48        37.54 o                         
  -8   7   4          3.44         -1.99        11.24 o                         
  -7   7   4       3645.71       3563.41        74.74 o                         
  -6   7   4        324.00        325.68        15.54 o                         
  -5   7   4        615.90        571.30        17.53 o                         
  -4   7   4        149.97        170.59        18.19 o                         
  -3   7   4        354.72        333.57        13.30 o                         
  -2   7   4        182.79        267.46        11.51 o                         
  -1   7   4          4.24         12.63         7.65 o                         
   0   7   4        167.71        181.79        12.81 o                         
   1   7   4       2463.65       2265.37        48.59 o                         
   2   7   4          9.78         -1.07         9.24 o                         
   3   7   4       1019.97        944.61        29.25 o                         
   4   7   4          5.02         13.91        12.24 o                         
   5   7   4        300.22        329.12        19.18 o                         
   6   7   4         87.53        159.56        14.65 o                         
   7   7   4          0.09         -6.60        13.21 o                         
   8   7   4        847.75        943.51        30.13 o                         
   9   7   4          3.93         17.21        14.27 o                         
  10   7   4        229.39        244.74        18.12 o                         
  11   7   4        350.36        369.20        23.14 o                         
  12   7   4        114.00        126.64        20.69 o                         
  13   7   4        153.55        181.85        18.93 o                         
 -14   8   4         17.87          9.52        15.67 o                         
 -13   8   4        277.87        305.25        20.84 o                         
 -12   8   4        327.67        306.00        19.88 o                         
 -11   8   4        111.45        110.28        15.64 o                         
 -10   8   4        661.03        639.06        30.88 o                         
  -9   8   4         52.12         59.59        17.98 o                         
  -8   8   4       1975.73       1832.77        42.67 o                         
  -7   8   4       1404.87       1238.72        31.90 o                         
  -6   8   4        207.66        258.27        14.80 o                         
  -5   8   4       1727.89       1597.07        33.76 o                         
  -4   8   4          2.28         22.19         9.43 o                         
  -3   8   4        345.06        327.50        15.44 o                         
  -2   8   4        354.62        358.42        13.20 o                         
  -1   8   4       1305.73       1315.04        31.63 o                         
   0   8   4        591.50        568.10        18.89 o                         
   1   8   4        819.17        832.57        23.34 o                         
   2   8   4        205.48        213.98        12.25 o                         
   3   8   4        869.51        852.54        29.13 o                         
   4   8   4        587.42        611.30        23.00 o                         
   5   8   4        632.66        607.33        22.77 o                         
   6   8   4         88.88         92.04        14.32 o                         
   7   8   4        328.55        317.28        21.67 o                         
   8   8   4        635.58        632.81        24.16 o                         
   9   8   4         97.92         73.68        15.10 o                         
  10   8   4          5.04         -1.47        14.30 o                         
  11   8   4        340.11        338.17        20.06 o                         
  12   8   4        223.62        204.29        18.33 o                         
  13   8   4         15.43         46.03        16.25 o                         
 -13   9   4        136.87        113.35        16.54 o                         
 -12   9   4         91.56         77.90        15.33 o                         
 -11   9   4         12.47         20.30        13.99 o                         
 -10   9   4         16.53         37.71        14.00 o                         
  -9   9   4        591.57        470.04        19.08 o                         
  -8   9   4         32.97         32.88        12.05 o                         
  -7   9   4       3365.18       3201.57        76.93 o                         
  -6   9   4        160.95        172.87        13.61 o                         
  -5   9   4       1130.62       1054.23        28.62 o                         
  -4   9   4       1446.34       1303.88        29.48 o                         
  -3   9   4       1777.74       1734.47        35.54 o                         
  -2   9   4        272.68        341.54        15.73 o                         
  -1   9   4        329.45        339.45        15.29 o                         
   0   9   4        106.12        146.06        17.80 o                         
   1   9   4       2907.07       2942.78        61.42 o                         
   2   9   4        233.50        300.98        16.81 o                         
   3   9   4        345.24        425.41        37.43 o                         
   4   9   4         96.02        123.40        14.27 o                         
   5   9   4         43.57         52.51        13.17 o                         
   6   9   4        330.81        382.07        18.88 o                         
   7   9   4        293.52        261.72        17.07 o                         
   8   9   4          0.09         12.69        13.42 o                         
   9   9   4         13.59         11.39        13.91 o                         
  10   9   4          0.39          8.78        14.47 o                         
  11   9   4        120.82        115.35        16.39 o                         
  12   9   4        271.04        283.14        19.76 o                         
 -13  10   4         64.89         49.15        15.81 o                         
 -12  10   4        100.87        104.84        16.53 o                         
 -11  10   4         14.66         10.96        14.44 o                         
 -10  10   4          6.03         19.69        15.86 o                         
  -9  10   4         19.58         28.27        12.42 o                         
  -8  10   4         20.15         28.39        12.26 o                         
  -7  10   4        210.04        214.79        18.35 o                         
  -6  10   4         25.00         42.88        14.15 o                         
  -5  10   4         13.03         36.19        10.64 o                         
  -4  10   4        414.99        391.63        18.68 o                         
  -3  10   4        325.81        316.98        15.37 o                         
  -2  10   4         40.55         70.54        11.81 o                         
  -1  10   4          9.10         51.97        11.60 o                         
   0  10   4       1621.95       1703.15        38.89 o                         
   1  10   4        611.33        608.04        23.14 o                         
   2  10   4         23.58         31.88        13.14 o                         
   3  10   4        950.56        952.99        53.19 o                         
   4  10   4         10.68         17.14        12.45 o                         
   5  10   4         53.45         49.74        13.65 o                         
   6  10   4        358.90        335.45        18.18 o                         
   7  10   4        120.28        125.46        14.96 o                         
   8  10   4        386.88        351.98        19.12 o                         
   9  10   4        189.96        195.75        16.78 o                         
  10  10   4         11.11         26.69        14.39 o                         
  11  10   4          6.74          5.88        14.79 o                         
  12  10   4        264.78        229.10        18.60 o                         
 -13  11   4         61.45         73.62        16.23 o                         
 -12  11   4        418.52        487.59        24.03 o                         
 -11  11   4        109.58        151.49        17.49 o                         
 -10  11   4        775.23        723.79        27.85 o                         
  -9  11   4        389.60        442.45        19.83 o                         
  -8  11   4        416.58        424.88        21.86 o                         
  -7  11   4       1238.77       1206.06        32.13 o                         
  -6  11   4          0.58         16.71        11.87 o                         
  -5  11   4       1230.56       1298.02        31.92 o                         
  -4  11   4       1652.69       1682.51        39.33 o                         
  -3  11   4          0.04         11.83        11.40 o                         
  -2  11   4       2588.19       2528.46        54.50 o                         
  -1  11   4         17.34         15.31        11.37 o                         
   0  11   4        131.31         99.05        13.36 o                         
   1  11   4        549.90        597.01        22.88 o                         
   2  11   4          0.50          6.21        13.62 o                         
   3  11   4       2877.48       2888.63        68.46 o                         
   4  11   4         26.30         77.46        14.21 o                         
   5  11   4         88.08         84.81        15.30 o                         
   6  11   4        342.85        333.06        17.98 o                         
   7  11   4        116.82        130.05        15.26 o                         
   8  11   4        793.42        713.40        30.15 o                         
   9  11   4          0.27          3.18        13.71 o                         
  10  11   4          1.72         -4.10        14.37 o                         
  11  11   4       1426.55       1433.55        74.88 o                         
  12  11   4         90.82         81.79        16.80 o                         
 -12  12   4        423.76        404.45        26.34 o                         
 -11  12   4         25.13          7.64        14.93 o                         
 -10  12   4       1583.00       1588.22        45.20 o                         
  -9  12   4         13.21         49.26        19.43 o                         
  -8  12   4        627.97        607.48        22.62 o                         
  -7  12   4        182.78        221.25        18.11 o                         
  -6  12   4        206.07        248.57        19.39 o                         
  -5  12   4       2365.98       2241.56        64.81 o                         
  -4  12   4         30.76         50.11        12.33 o                         
  -3  12   4          9.74         14.14        11.98 o                         
  -2  12   4        378.75        386.80        25.65 o                         
  -1  12   4         71.37         86.36        14.03 o                         
   0  12   4         76.58         93.67        14.69 o                         
   1  12   4        454.79        476.96        21.06 o                         
   2  12   4         15.18         10.08        13.58 o                         
   3  12   4        131.98        144.22        15.82 o                         
   4  12   4        895.60        908.66        43.61 o                         
   5  12   4        325.04        312.35        18.71 o                         
   6  12   4         80.60         86.44        14.91 o                         
   7  12   4         34.22         52.60        14.30 o                         
   8  12   4        347.02        307.40        18.77 o                         
   9  12   4        290.25        298.33        18.34 o                         
  10  12   4         61.32         47.32        14.72 o                         
  11  12   4        141.57        156.36        17.55 o                         
 -12  13   4          4.82         17.60        15.03 o                         
 -11  13   4         15.69         31.72        15.05 o                         
 -10  13   4        221.11        185.74        19.36 o                         
  -9  13   4        108.42        145.04        20.14 o                         
  -8  13   4        116.85        140.20        14.74 o                         
  -7  13   4          3.19          1.03        16.23 o                         
  -6  13   4       2868.09       2745.31        67.26 o                         
  -5  13   4        250.39        258.96        17.71 o                         
  -4  13   4        104.13        101.34        13.45 o                         
  -3  13   4         90.66        119.26        18.66 o                         
  -2  13   4        122.12        127.11        15.19 o                         
  -1  13   4          7.18        -13.05        13.05 o                         
   0  13   4          2.02          3.62        13.64 o                         
   1  13   4        366.39        346.44        19.25 o                         
   2  13   4          5.93          4.51        14.21 o                         
   3  13   4        303.69        324.29        20.97 o                         
   4  13   4         44.64         58.68        14.98 o                         
   5  13   4          7.57         55.78        14.61 o                         
   6  13   4        171.25        166.74        25.08 o                         
   7  13   4        370.48        396.78        26.24 o                         
   8  13   4         76.04         74.92        14.96 o                         
   9  13   4          3.94         22.37        14.09 o                         
  10  13   4         17.35         21.19        14.73 o                         
  11  13   4        116.87         93.26        16.87 o                         
 -11  14   4          1.17          1.56        14.87 o                         
 -10  14   4          0.29          6.52        14.84 o                         
  -9  14   4        101.12        117.77        15.32 o                         
  -8  14   4        142.81        168.43        20.16 o                         
  -7  14   4         13.67         36.53        17.88 o                         
  -6  14   4          5.91         11.82        14.52 o                         
  -5  14   4         11.33         36.16        14.27 o                         
  -4  14   4        330.30        362.17        30.66 o                         
  -3  14   4       1538.99       1530.69        41.64 o                         
  -2  14   4         25.37         32.57        13.98 o                         
  -1  14   4        414.85        513.35        21.87 o                         
   0  14   4       2382.35       2277.56        56.37 o                         
   1  14   4         44.57         42.37        14.71 o                         
   2  14   4        127.18        184.41        16.41 o                         
   3  14   4         12.07         38.45        14.90 o                         
   4  14   4        232.13        245.58        19.08 o                         
   5  14   4         87.53         82.96        17.24 o                         
   6  14   4         12.50         24.25        14.66 o                         
   7  14   4         91.41         70.71        20.14 o                         
   8  14   4          0.39         -7.10        14.06 o                         
   9  14   4          0.85        -14.13        14.34 o                         
  10  14   4        228.99        202.81        17.27 o                         
 -10  15   4          0.26         -7.64        15.49 o                         
  -9  15   4        488.07        525.80        27.95 o                         
  -8  15   4         24.97         39.92        14.98 o                         
  -7  15   4        923.76        882.89        35.83 o                         
  -6  15   4        191.69        237.78        26.42 o                         
  -5  15   4        167.22        176.34        17.45 o                         
  -4  15   4        872.24        931.72        37.25 o                         
  -3  15   4        152.27        153.23        16.28 o                         
  -2  15   4        870.28        868.03        29.21 o                         
  -1  15   4       1585.50       1674.48        52.97 o                         
   0  15   4        932.64       1015.45        46.56 o                         
   1  15   4       1137.82       1192.42        35.64 o                         
   2  15   4        132.06        150.24        17.34 o                         
   3  15   4        782.54        772.49        32.45 o                         
   4  15   4        771.49        776.83        30.61 o                         
   5  15   4        780.44        720.47        38.84 o                         
   6  15   4        889.21        808.32        42.50 o                         
   7  15   4         10.48         25.49        15.69 o                         
   8  15   4        584.92        567.55        24.30 o                         
   9  15   4         54.71         46.82        15.28 o                         
 -10  16   4        160.88        146.80        17.94 o                         
  -9  16   4         77.94        125.66        23.79 o                         
  -8  16   4          4.46          3.99        14.94 o                         
  -7  16   4         36.36         52.10        19.05 o                         
  -6  16   4          1.95         10.60        15.18 o                         
  -5  16   4         20.71         37.56        21.05 o                         
  -4  16   4        220.55        220.25        17.55 o                         
  -3  16   4        461.86        461.90        21.95 o                         
  -2  16   4         87.38         92.86        15.61 o                         
  -1  16   4        421.02        405.79        21.29 o                         
   0  16   4        383.48        395.37        25.72 o                         
   1  16   4        107.99        127.83        16.26 o                         
   2  16   4          8.35         25.77        15.39 o                         
   3  16   4         15.97         30.70        15.03 o                         
   4  16   4         77.79         74.47        15.51 o                         
   5  16   4        346.12        316.26        20.90 o                         
   6  16   4         24.46         22.75        14.94 o                         
   7  16   4         17.15          5.08        14.02 o                         
   8  16   4         74.40         62.31        15.84 o                         
   9  16   4        282.15        289.98        37.05 o                         
  -9  17   4         84.54         90.37        17.12 o                         
  -8  17   4         71.16         86.57        16.65 o                         
  -7  17   4         10.84         13.43        16.12 o                         
  -6  17   4        214.32        233.65        22.05 o                         
  -5  17   4         23.97         16.12        17.49 o                         
  -4  17   4        375.24        384.56        20.96 o                         
  -3  17   4        203.04        217.85        23.42 o                         
  -2  17   4         93.67        131.06        16.76 o                         
  -1  17   4          0.10        -14.89        14.89 o                         
   0  17   4         13.26         12.19        15.05 o                         
   1  17   4         78.10         69.12        16.18 o                         
   2  17   4         30.68         44.66        15.89 o                         
   3  17   4         28.97         65.48        16.08 o                         
   4  17   4        175.07        158.21        17.33 o                         
   5  17   4         59.03         87.91        16.37 o                         
   6  17   4         39.96         30.17        14.60 o                         
   7  17   4          9.53         -3.98        14.46 o                         
   8  17   4          9.36         -0.92        18.90 o                         
  -8  18   4        213.32        249.59        52.66 o                         
  -7  18   4         88.02         85.08        19.52 o                         
  -6  18   4         54.26         60.11        19.11 o                         
  -5  18   4        127.65        132.10        20.34 o                         
  -4  18   4         15.98         14.09        18.72 o                         
  -3  18   4         61.69         59.66        16.38 o                         
  -2  18   4        610.56        636.40        28.18 o                         
  -1  18   4         61.03         62.97        16.43 o                         
   0  18   4        629.81        618.70        25.91 o                         
   1  18   4          2.09         14.22        15.94 o                         
   2  18   4         40.71         35.29        15.68 o                         
   3  18   4        294.86        274.62        19.60 o                         
   4  18   4        135.39        141.14        17.40 o                         
   5  18   4        206.72        187.17        24.15 o                         
   6  18   4        310.99        331.96        27.29 o                         
  -6  19   4          0.13         -8.62        18.18 o                         
  -5  19   4        527.20        561.33        67.42 o                         
  -4  19   4        526.44        524.88        28.98 o                         
  -3  19   4         62.40         66.59        16.78 o                         
  -2  19   4        900.36        939.40        58.36 o                         
  -1  19   4         59.76         46.04        16.32 o                         
   0  19   4        130.21        107.02        18.07 o                         
   1  19   4        266.53        318.70        21.67 o                         
   2  19   4         49.27         45.82        16.66 o                         
   3  19   4        822.25        940.83        42.91 o                         
   4  19   4         61.69         63.60        17.07 o                         
   5  19   4         31.52         36.89        16.52 o                         
  -4  20   4        558.85        546.16        30.10 o                         
  -3  20   4          4.73         36.84        18.35 o                         
  -2  20   4          0.28         -0.90        16.37 o                         
  -1  20   4         81.83        126.90        18.52 o                         
   0  20   4        526.54        517.08        24.81 o                         
   1  20   4         90.74        123.46        31.35 o                         
   2  20   4          9.44         16.03        16.25 o                         
   3  20   4          0.81         -0.85        15.78 o                         
 -14   1   5         32.06         34.10        15.65 o                         
 -13   1   5         98.70        123.32        17.04 o                         
 -12   1   5         36.15         33.88        15.41 o                         
 -11   1   5         60.44         57.82        15.11 o                         
 -10   1   5        104.43         98.31        15.66 o                         
  -9   1   5        683.62        678.14        26.78 o                         
  -8   1   5          0.48         12.02        13.64 o                         
  -7   1   5        623.11        609.59        32.82 o                         
  -6   1   5        265.64        279.56        15.21 o                         
  -5   1   5         18.18          9.50        10.76 o                         
  -4   1   5        773.30        771.72        20.57 o                         
  -3   1   5        201.19        212.74        12.01 o                         
  -2   1   5        521.14        524.62        16.93 o                         
  -1   1   5        698.53        685.14        19.54 o                         
   0   1   5          5.08          3.27         8.97 o                         
   1   1   5       1688.65       1600.33        33.33 o                         
   2   1   5       1181.23       1147.01        28.97 o                         
   3   1   5       6297.62       6057.82       109.30 o                         
   4   1   5        186.57        196.25        11.98 o                         
   5   1   5         84.62         92.10        11.09 o                         
   6   1   5        544.95        518.91        28.37 o                         
   7   1   5         11.75          4.91        11.30 o                         
   8   1   5        391.34        396.57        17.53 o                         
   9   1   5        439.05        383.38        25.18 o                         
  10   1   5        104.75        138.37        23.39 o                         
  11   1   5        259.38        270.30        22.73 o                         
  12   1   5         15.63         -5.74        22.12 o                         
 -14   2   5        133.99        113.76        16.95 o                         
 -13   2   5        768.07        801.40        30.05 o                         
 -12   2   5        145.58        120.32        16.69 o                         
 -11   2   5         28.17         29.49        15.12 o                         
 -10   2   5       1519.21       1550.54        50.99 o                         
  -9   2   5        864.41        880.79        43.15 o                         
  -8   2   5        771.85        780.75        27.88 o                         
  -7   2   5        261.88        241.74        17.15 o                         
  -6   2   5        629.64        640.54        21.48 o                         
  -5   2   5       1138.20       1131.10        26.36 o                         
  -4   2   5         14.69         10.29         9.37 o                         
  -3   2   5        688.46        684.64        19.45 o                         
  -2   2   5        864.76        867.73        22.08 o                         
  -1   2   5          3.69          3.44         9.89 o                         
   0   2   5        822.57        793.39        22.97 o                         
   1   2   5         53.23         49.10         9.26 o                         
   2   2   5        619.59        593.42        17.59 o                         
   3   2   5       1580.31       1580.10        33.02 o                         
   4   2   5        117.29        134.14        10.85 o                         
   5   2   5       4072.91       4230.27        93.51 o                         
   6   2   5         10.16         -3.00        11.16 o                         
   7   2   5        100.13        109.50        12.83 o                         
   8   2   5        338.54        336.77        18.53 o                         
   9   2   5       1092.35       1073.08        41.12 o                         
  10   2   5        142.01        181.54        17.12 o                         
  11   2   5          2.69         -4.53        20.56 o                         
  12   2   5         28.35         -8.98        18.52 o                         
 -14   3   5          4.99         30.17        15.42 o                         
 -13   3   5        360.50        344.54        30.50 o                         
 -12   3   5        383.27        329.70        20.80 o                         
 -11   3   5         96.29         86.87        16.03 o                         
 -10   3   5        527.09        528.47        33.95 o                         
  -9   3   5       1108.73       1130.05        35.67 o                         
  -8   3   5         55.65         62.95        17.98 o                         
  -7   3   5        301.52        309.88        29.32 o                         
  -6   3   5        202.34        181.67        13.60 o                         
  -5   3   5        164.36        182.28        11.93 o                         
  -4   3   5        232.26        219.48        12.11 o                         
  -3   3   5       1037.30        974.43        23.51 o                         
  -2   3   5         20.50         26.17         9.24 o                         
  -1   3   5          0.02          8.55         9.47 o                         
   0   3   5         64.40         69.31         9.49 o                         
   1   3   5        313.44        268.54        13.54 o                         
   2   3   5        625.65        586.41        23.28 o                         
   3   3   5        867.75        872.26        24.36 o                         
   4   3   5         19.07         29.62        11.27 o                         
   5   3   5        243.13        236.30        15.71 o                         
   6   3   5        837.36        794.50        23.39 o                         
   7   3   5         71.59         78.01        14.08 o                         
   8   3   5         11.94          0.71        13.49 o                         
   9   3   5        129.30        146.96        15.91 o                         
  10   3   5         81.93         78.10        15.35 o                         
  11   3   5         13.35         17.36        14.68 o                         
  12   3   5         31.33         17.26        18.64 o                         
 -13   4   5         17.67          8.05        15.00 o                         
 -12   4   5          8.03         -5.74        14.00 o                         
 -11   4   5        295.59        290.52        19.69 o                         
 -10   4   5          0.60          0.86        14.11 o                         
  -9   4   5        168.15        162.30        16.28 o                         
  -8   4   5        621.58        665.13        25.65 o                         
  -7   4   5          4.93          0.11        13.49 o                         
  -6   4   5        202.17        188.85        14.05 o                         
  -5   4   5         17.91         11.98        11.15 o                         
  -4   4   5        598.88        640.39        19.09 o                         
  -3   4   5          0.12          1.33         9.16 o                         
  -2   4   5        426.11        429.68        15.11 o                         
  -1   4   5        519.83        490.15        16.28 o                         
   0   4   5         85.27         86.13        11.34 o                         
   1   4   5        225.49        200.40        14.34 o                         
   2   4   5         78.61         86.11        11.12 o                         
   3   4   5         17.18          5.85        10.76 o                         
   4   4   5        266.09        311.13        25.36 o                         
   5   4   5          0.10         -4.96        10.77 o                         
   6   4   5         33.26         16.87        13.16 o                         
   7   4   5         26.18         19.58        13.23 o                         
   8   4   5         31.47         19.38        14.02 o                         
   9   4   5         27.01         23.07        14.26 o                         
  10   4   5        111.24        110.27        18.79 o                         
  11   4   5         61.43         43.81        16.34 o                         
  12   4   5          0.25          8.39        16.63 o                         
 -13   5   5        197.77        209.79        19.14 o                         
 -12   5   5          3.81         17.79        14.73 o                         
 -11   5   5         14.03         -3.05        14.64 o                         
 -10   5   5        118.07        123.24        18.72 o                         
  -9   5   5        616.14        607.71        25.28 o                         
  -8   5   5        417.37        438.14        24.43 o                         
  -7   5   5        440.58        435.62        42.67 o                         
  -6   5   5         86.35         77.48        12.57 o                         
  -5   5   5        462.42        465.76        18.56 o                         
  -4   5   5        428.89        457.99        16.17 o                         
  -3   5   5        119.33        143.87        12.39 o                         
  -2   5   5        847.25        868.71        26.86 o                         
  -1   5   5        254.35        253.57        14.10 o                         
   0   5   5          0.04         -6.60        10.54 o                         
   1   5   5        546.89        553.71        21.23 o                         
   2   5   5        109.66        121.69        11.78 o                         
   3   5   5       3443.49       3563.47        73.43 o                         
   4   5   5          0.89          0.21        17.14 o                         
   5   5   5         59.52         67.20        13.56 o                         
   6   5   5       1178.32       1104.37        38.72 o                         
   7   5   5          1.56        -13.51        14.79 o                         
   8   5   5        269.89        245.52        21.59 o                         
   9   5   5         30.00        -10.41        14.61 o                         
  10   5   5        300.36        315.73        19.77 o                         
  11   5   5        242.30        249.37        29.69 o                         
  12   5   5          1.45          4.69        24.98 o                         
 -13   6   5        658.04        621.72        26.41 o                         
 -12   6   5        236.41        236.28        18.92 o                         
 -11   6   5        155.18        135.44        16.93 o                         
 -10   6   5        536.12        530.57        23.62 o                         
  -9   6   5          1.05        -13.10        13.10 o                         
  -8   6   5       1233.64       1267.84        51.07 o                         
  -7   6   5       2662.48       2667.40        58.77 o                         
  -6   6   5        143.28        132.82        13.93 o                         
  -5   6   5       1690.39       1717.19        40.62 o                         
  -4   6   5        120.09        128.11        19.34 o                         
  -3   6   5          9.58          6.41        10.10 o                         
  -2   6   5        120.25        105.17        13.52 o                         
  -1   6   5         42.13         33.33        11.35 o                         
   0   6   5       3176.35       2997.69        67.24 o                         
   1   6   5          0.46         12.12        13.88 o                         
   2   6   5        526.70        531.77        25.71 o                         
   3   6   5        333.19        376.88        21.48 o                         
   4   6   5        442.38        383.07        22.22 o                         
   5   6   5        127.71        132.81        17.11 o                         
   6   6   5         72.12         90.33        15.33 o                         
   7   6   5        394.18        419.60        31.16 o                         
   8   6   5        490.65        449.96        21.54 o                         
   9   6   5          8.80         11.96        13.99 o                         
  10   6   5        158.25        162.08        17.29 o                         
  11   6   5          3.29         -8.97        16.51 o                         
  12   6   5         30.17         16.62        26.95 o                         
 -13   7   5         62.35         41.88        15.47 o                         
 -12   7   5         35.85         33.97        15.42 o                         
 -11   7   5        380.69        397.73        21.63 o                         
 -10   7   5          2.97        -11.62        14.00 o                         
  -9   7   5          0.00        -11.47        13.86 o                         
  -8   7   5       1388.18       1325.56        38.99 o                         
  -7   7   5         68.89         59.13        13.03 o                         
  -6   7   5          7.65         10.80        12.03 o                         
  -5   7   5        203.78        235.66        21.57 o                         
  -4   7   5        104.40        105.39        12.71 o                         
  -3   7   5         24.06         22.09        13.24 o                         
  -2   7   5        119.18        129.65        17.57 o                         
  -1   7   5        357.72        392.78        17.01 o                         
   0   7   5        135.90        131.68        12.89 o                         
   1   7   5        252.38        262.72        19.73 o                         
   2   7   5        354.10        322.60        18.12 o                         
   3   7   5        612.73        614.19        23.47 o                         
   4   7   5         39.51         39.42        13.79 o                         
   5   7   5        282.44        267.29        17.38 o                         
   6   7   5         18.83          9.21        13.33 o                         
   7   7   5        438.56        379.51        19.94 o                         
   8   7   5        287.75        262.98        18.52 o                         
   9   7   5          2.71         -7.12        14.52 o                         
  10   7   5          0.53          4.50        19.73 o                         
  11   7   5        573.02        610.28        52.46 o                         
 -12   8   5        454.25        462.32        38.06 o                         
 -11   8   5         92.60         95.36        16.28 o                         
 -10   8   5        101.22         87.56        15.50 o                         
  -9   8   5         19.63          3.94        14.14 o                         
  -8   8   5         42.69         39.39        13.72 o                         
  -7   8   5         32.70         16.48        12.83 o                         
  -6   8   5         19.55         10.84        12.21 o                         
  -5   8   5        270.04        255.38        18.93 o                         
  -4   8   5        206.61        225.41        24.60 o                         
  -3   8   5        142.43        122.86        13.40 o                         
  -2   8   5        840.68        846.97        24.86 o                         
  -1   8   5        298.40        309.99        22.91 o                         
   0   8   5         30.32         52.52        12.34 o                         
   1   8   5         62.56         55.09        12.66 o                         
   2   8   5         36.53         15.95        14.12 o                         
   3   8   5         85.39         80.78        14.58 o                         
   4   8   5       1102.72       1073.15        32.72 o                         
   5   8   5         99.76         96.85        14.89 o                         
   6   8   5         98.61         93.41        14.93 o                         
   7   8   5          4.98         14.63        14.16 o                         
   8   8   5        124.57        101.30        15.84 o                         
   9   8   5          5.91         16.10        14.70 o                         
  10   8   5         32.45         32.18        15.40 o                         
  11   8   5         49.45         33.76        16.14 o                         
 -12   9   5          3.23          1.90        14.94 o                         
 -11   9   5        465.75        464.93        26.27 o                         
 -10   9   5        110.60        130.02        16.77 o                         
  -9   9   5        238.16        246.24        18.26 o                         
  -8   9   5        318.12        323.09        23.79 o                         
  -7   9   5          3.99         -3.09        12.40 o                         
  -6   9   5        202.74        201.40        18.09 o                         
  -5   9   5          6.42         17.18        15.20 o                         
  -4   9   5         38.00         64.20        14.84 o                         
  -3   9   5         99.83        123.45        13.71 o                         
  -2   9   5       1441.64       1549.13        37.46 o                         
  -1   9   5         46.37         37.74        12.16 o                         
   0   9   5         54.59         48.94        12.40 o                         
   1   9   5       1332.81       1238.84        35.42 o                         
   2   9   5        599.92        578.92        23.57 o                         
   3   9   5       1054.77       1051.13        47.85 o                         
   4   9   5          0.03          3.13        14.02 o                         
   5   9   5        122.35        116.33        25.72 o                         
   6   9   5         89.98         69.48        14.63 o                         
   7   9   5        211.09        194.04        22.13 o                         
   8   9   5        780.82        746.31        27.50 o                         
   9   9   5          1.48         -2.83        13.92 o                         
  10   9   5          4.28         20.52        15.11 o                         
  11   9   5        374.80        336.32        34.12 o                         
 -12  10   5        286.07        295.09        20.52 o                         
 -11  10   5         44.71         44.58        15.78 o                         
 -10  10   5       2018.19       1950.19        61.54 o                         
  -9  10   5         43.35         46.52        14.79 o                         
  -8  10   5        550.28        537.53        21.38 o                         
  -7  10   5        363.40        383.02        21.85 o                         
  -6  10   5         15.71          7.65        18.98 o                         
  -5  10   5       3363.87       3389.42       128.20 o                         
  -4  10   5        485.16        540.58        20.78 o                         
  -3  10   5       2063.78       2044.79        46.51 o                         
  -2  10   5        283.28        287.71        16.33 o                         
  -1  10   5          2.53        -11.96        11.96 o                         
   0  10   5        790.52        773.67        27.35 o                         
   1  10   5       1385.26       1413.80        39.15 o                         
   2  10   5        170.79        194.92        17.00 o                         
   3  10   5       1104.08       1130.69        34.13 o                         
   4  10   5          0.06          7.44        14.10 o                         
   5  10   5       1032.23       1100.88        39.09 o                         
   6  10   5         21.41         14.44        14.13 o                         
   7  10   5         47.16         57.04        14.66 o                         
   8  10   5        239.49        191.84        21.73 o                         
   9  10   5        453.39        396.84        34.20 o                         
  10  10   5         64.25         61.79        15.95 o                         
 -11  11   5        366.81        402.28        26.69 o                         
 -10  11   5          0.37         12.44        14.88 o                         
  -9  11   5        118.48        118.80        19.75 o                         
  -8  11   5        101.30        133.52        20.93 o                         
  -7  11   5        439.97        369.73        28.46 o                         
  -6  11   5        118.40        120.56        17.52 o                         
  -5  11   5         38.90         45.86        14.65 o                         
  -4  11   5         30.57          0.11        15.43 o                         
  -3  11   5         51.41         74.86        13.32 o                         
  -2  11   5        112.94        120.70        15.62 o                         
  -1  11   5        271.11        281.43        18.22 o                         
   0  11   5        203.87        218.74        17.21 o                         
   1  11   5        280.31        309.68        30.61 o                         
   2  11   5        172.57        196.82        17.16 o                         
   3  11   5         32.44         31.66        14.93 o                         
   4  11   5        334.70        349.79        20.03 o                         
   5  11   5          4.96          1.11        14.34 o                         
   6  11   5        101.74         87.32        15.58 o                         
   7  11   5        149.56        133.06        16.15 o                         
   8  11   5         17.15         35.07        27.00 o                         
   9  11   5        108.82         97.07        15.90 o                         
  10  11   5        405.33        364.23        36.47 o                         
 -11  12   5         80.19        110.58        20.83 o                         
 -10  12   5         62.08        102.01        19.68 o                         
  -9  12   5         93.48         78.80        19.08 o                         
  -8  12   5       1571.71       1652.04        47.11 o                         
  -7  12   5        392.75        432.83        26.55 o                         
  -6  12   5        395.90        428.81        22.01 o                         
  -5  12   5          5.15          7.33        14.71 o                         
  -4  12   5          0.24         -1.33        14.17 o                         
  -3  12   5        172.56        167.98        16.81 o                         
  -2  12   5        167.27        174.07        17.04 o                         
  -1  12   5         66.77         76.24        15.34 o                         
   0  12   5       1229.36       1202.88        35.65 o                         
   1  12   5        746.93        798.23        28.50 o                         
   2  12   5         49.44         50.89        15.12 o                         
   3  12   5          0.31        -11.40        14.16 o                         
   4  12   5         26.33         39.34        16.50 o                         
   5  12   5          7.45          2.40        13.90 o                         
   6  12   5        111.28        134.29        15.96 o                         
   7  12   5        173.40        176.73        16.95 o                         
   8  12   5         11.79         34.53        14.62 o                         
   9  12   5        369.96        344.00        20.02 o                         
 -10  13   5        615.82        664.74        42.87 o                         
  -9  13   5         15.37         48.41        24.66 o                         
  -8  13   5        575.92        611.52        43.79 o                         
  -7  13   5          5.75          1.59        15.66 o                         
  -6  13   5        247.91        233.01        18.79 o                         
  -5  13   5       1056.88       1062.95        37.03 o                         
  -4  13   5          3.38         -1.13        16.52 o                         
  -3  13   5        588.14        522.60        23.00 o                         
  -2  13   5        199.28        197.34        17.45 o                         
  -1  13   5         48.66         27.42        14.70 o                         
   0  13   5          6.03          4.71        14.73 o                         
   1  13   5        467.84        469.87        22.05 o                         
   2  13   5         58.13         74.34        15.99 o                         
   3  13   5        820.92        962.01        32.94 o                         
   4  13   5        106.04        110.42        16.30 o                         
   5  13   5          3.52         -4.57        16.11 o                         
   6  13   5        333.17        313.21        33.10 o                         
   7  13   5          1.07        -14.30        14.30 o                         
   8  13   5        162.59        148.87        16.90 o                         
   9  13   5         17.72         17.25        15.50 o                         
  -9  14   5          5.96         11.15        22.04 o                         
  -8  14   5        227.63        264.29        23.05 o                         
  -7  14   5       1027.21       1099.58        47.76 o                         
  -6  14   5         84.22        101.55        16.94 o                         
  -5  14   5        832.89        790.27        57.77 o                         
  -4  14   5        282.29        282.28        21.82 o                         
  -3  14   5        101.74         82.98        21.11 o                         
  -2  14   5        626.20        626.05        25.13 o                         
  -1  14   5        556.10        510.53        23.42 o                         
   0  14   5        762.45        782.59        28.95 o                         
   1  14   5        462.24        570.02        24.52 o                         
   2  14   5       1547.53       1639.59        44.80 o                         
   3  14   5         38.68         20.07        15.81 o                         
   4  14   5        197.33        224.94        27.66 o                         
   5  14   5        438.83        408.03        24.98 o                         
   6  14   5         14.57         -3.44        14.49 o                         
   7  14   5         85.47         95.85        16.11 o                         
   8  14   5          0.66         -3.17        14.80 o                         
  -9  15   5          2.06         42.60        17.73 o                         
  -8  15   5        116.53        134.01        36.66 o                         
  -7  15   5        641.30        666.56        35.92 o                         
  -6  15   5        135.53        140.85        19.33 o                         
  -5  15   5         30.37         47.38        17.78 o                         
  -4  15   5          2.19         -3.62        18.27 o                         
  -3  15   5        135.95        146.83        17.36 o                         
  -2  15   5        415.39        418.31        21.85 o                         
  -1  15   5         11.68         14.00        17.69 o                         
   0  15   5        172.42        189.90        20.01 o                         
   1  15   5        379.91        424.87        24.25 o                         
   2  15   5         87.41        109.93        16.97 o                         
   3  15   5          0.32         12.53        15.77 o                         
   4  15   5        257.73        278.01        19.68 o                         
   5  15   5         96.62         99.69        16.61 o                         
   6  15   5         34.00         28.84        15.66 o                         
   7  15   5         60.89         60.89        17.79 o                         
  -8  16   5          2.70          7.89        17.17 o                         
  -7  16   5        179.12        205.84        27.71 o                         
  -6  16   5         50.28         52.85        25.40 o                         
  -5  16   5       1055.95       1172.35        41.91 o                         
  -4  16   5         45.71         27.42        17.97 o                         
  -3  16   5         18.65          7.50        15.79 o                         
  -2  16   5        190.20        215.06        18.58 o                         
  -1  16   5         64.21         46.48        16.39 o                         
   0  16   5        545.26        550.70        24.17 o                         
   1  16   5          0.01        -15.30        15.31 o                         
   2  16   5          1.73        -14.80        15.57 o                         
   3  16   5         25.11         25.84        16.41 o                         
   4  16   5        108.06         88.72        16.85 o                         
   5  16   5         20.76         -7.61        15.67 o                         
   6  16   5        671.84        585.52        28.94 o                         
  -6  17   5        104.08         91.88        19.98 o                         
  -5  17   5         18.90         25.38        18.13 o                         
  -4  17   5          3.54        -13.87        17.90 o                         
  -3  17   5         11.09         -8.75        17.73 o                         
  -2  17   5        443.70        470.00        24.03 o                         
  -1  17   5        201.90        231.43        19.98 o                         
   0  17   5         69.58        111.81        19.73 o                         
   1  17   5        310.88        328.76        22.72 o                         
   2  17   5        138.37        126.09        17.30 o                         
   3  17   5          7.72         -9.86        15.51 o                         
   4  17   5          3.71         -3.51        15.67 o                         
   5  17   5        297.05        296.50        23.38 o                         
  -5  18   5        799.88        778.40        51.74 o                         
  -4  18   5          5.15         14.01        18.22 o                         
  -3  18   5         38.94         59.20        26.45 o                         
  -2  18   5        274.88        324.97        45.45 o                         
  -1  18   5        443.34        504.20        24.97 o                         
   0  18   5        274.47        318.77        21.63 o                         
   1  18   5         53.12         72.45        20.47 o                         
   2  18   5         54.70         62.00        19.08 o                         
   3  18   5        225.91        256.85        19.90 o                         
  -1  19   5          0.07         -1.19        18.56 o                         
   0  19   5         45.82         61.37        53.97 o                         
 -12   0   6          5.77         20.76        54.61 o                         
 -11   0   6         41.42         64.64        24.91 o                         
 -10   0   6        487.69        421.85        48.22 o                         
  -9   0   6         11.31          4.86        21.03 o                         
  -8   0   6        225.97        229.06        25.86 o                         
  -7   0   6        693.40        662.93        43.43 o                         
  -6   0   6        315.54        238.01        51.42 o                         
  -5   0   6        212.78        214.28        18.98 o                         
  -4   0   6        166.16        186.50        23.18 o                         
  -3   0   6        676.68        598.28        27.24 o                         
  -2   0   6          1.91         36.32        15.87 o                         
  -1   0   6          0.64        -15.48        20.37 o                         
   0   0   6       8915.41       8640.56       219.62 o                         
   1   0   6        881.69        825.14        31.32 o                         
   2   0   6        683.33        656.20        47.82 o                         
   3   0   6       9630.83      10039.87       311.60 o                         
   4   0   6        260.00        248.02        25.52 o                         
   5   0   6        733.44        805.72        39.92 o                         
   6   0   6         54.46         46.63        21.68 o                         
   7   0   6       1462.89       1670.91        90.06 o                         
   8   0   6        278.66        303.17        28.42 o                         
   9   0   6          7.60        -29.38        29.38 o                         
  10   0   6        377.69        362.80        42.79 o                         
  11   0   6        376.54        340.44        42.79 o                         
 -12   1   6         62.98         53.19        16.48 o                         
 -11   1   6        247.35        244.75        19.94 o                         
 -10   1   6        128.08        143.16        19.20 o                         
  -9   1   6        135.26        133.89        17.04 o                         
  -8   1   6        632.87        610.49        25.76 o                         
  -7   1   6         94.00         92.88        16.96 o                         
  -6   1   6        205.90        164.02        16.14 o                         
  -5   1   6          4.43         -9.55        11.07 o                         
  -4   1   6         68.59         68.55        11.58 o                         
  -3   1   6       1685.23       1675.07        36.48 o                         
  -2   1   6        146.90        131.95        12.61 o                         
  -1   1   6       1240.07       1220.31        31.50 o                         
   0   1   6        503.54        547.30        17.96 o                         
   1   1   6        196.83        185.87        12.69 o                         
   2   1   6         19.64          2.42        15.48 o                         
   3   1   6       1128.19       1133.07        39.28 o                         
   4   1   6        525.07        553.36        20.36 o                         
   5   1   6        559.77        593.99        36.88 o                         
   6   1   6         27.15         -5.33        14.44 o                         
   7   1   6        167.13        193.73        20.46 o                         
   8   1   6         39.70         48.70        18.54 o                         
   9   1   6         65.68         62.81        19.15 o                         
  10   1   6         71.78         83.20        24.13 o                         
 -12   2   6          7.82          3.82        16.21 o                         
 -11   2   6        228.75        210.55        25.35 o                         
 -10   2   6        169.61        141.75        17.35 o                         
  -9   2   6         63.42         55.32        22.77 o                         
  -8   2   6        202.25        225.82        18.32 o                         
  -7   2   6         13.76          0.95        13.90 o                         
  -6   2   6       1678.48       1689.03        46.25 o                         
  -5   2   6         15.20         13.97        12.13 o                         
  -4   2   6        489.59        444.28        16.96 o                         
  -3   2   6        754.27        818.36        22.85 o                         
  -2   2   6        246.70        217.00        13.87 o                         
  -1   2   6         27.85         17.44        12.04 o                         
   0   2   6        598.15        560.61        32.91 o                         
   1   2   6        201.98        225.64        14.52 o                         
   2   2   6        129.63        123.01        13.35 o                         
   3   2   6        178.38        179.49        16.54 o                         
   4   2   6        254.74        287.53        16.43 o                         
   5   2   6        510.88        558.78        30.16 o                         
   6   2   6         24.96         42.25        17.68 o                         
   7   2   6         44.89         44.13        17.84 o                         
   8   2   6         57.52         38.94        18.35 o                         
   9   2   6         77.62        108.59        21.38 o                         
  10   2   6          1.05          4.21        32.31 o                         
 -12   3   6          1.54        -12.15        15.31 o                         
 -11   3   6        726.41        683.18        38.06 o                         
 -10   3   6          4.34         -3.06        14.41 o                         
  -9   3   6        334.14        364.92        27.38 o                         
  -8   3   6        739.43        746.27        28.46 o                         
  -7   3   6         90.85         95.43        15.76 o                         
  -6   3   6       2861.31       2904.19        71.88 o                         
  -5   3   6        110.63        117.97        20.23 o                         
  -4   3   6        778.70        710.35        21.37 o                         
  -3   3   6        336.66        337.39        15.38 o                         
  -2   3   6         35.72         27.46        13.41 o                         
  -1   3   6        245.72        235.77        15.15 o                         
   0   3   6        435.81        439.76        20.19 o                         
   1   3   6         21.15         -0.29        11.74 o                         
   2   3   6       1176.46       1155.49        30.14 o                         
   3   3   6         41.73         35.29        12.26 o                         
   4   3   6         78.21         98.47        13.50 o                         
   5   3   6          3.31         -1.39        14.41 o                         
   6   3   6        194.75        207.53        22.02 o                         
   7   3   6        105.19        113.50        16.36 o                         
   8   3   6        204.99        172.53        20.14 o                         
   9   3   6          0.78          8.99        17.51 o                         
  10   3   6         26.44         20.36        18.64 o                         
 -12   4   6        302.25        302.39        30.93 o                         
 -11   4   6        169.66        193.48        18.20 o                         
 -10   4   6          1.00         -7.35        14.62 o                         
  -9   4   6          1.74         -8.86        14.40 o                         
  -8   4   6         80.49         65.52        14.84 o                         
  -7   4   6        304.18        280.68        23.06 o                         
  -6   4   6        190.92        198.34        17.08 o                         
  -5   4   6        429.07        415.33        18.70 o                         
  -4   4   6         49.96         43.01        13.24 o                         
  -3   4   6       2576.03       2485.65        55.04 o                         
  -2   4   6         14.87         16.87        13.77 o                         
  -1   4   6         72.68         59.19        12.85 o                         
   0   4   6       2826.88       2696.23        58.45 o                         
   1   4   6         13.00         -5.72        11.86 o                         
   2   4   6        368.01        347.85        16.60 o                         
   3   4   6        816.37        834.71        24.89 o                         
   4   4   6        277.96        289.15        18.73 o                         
   5   4   6       2615.76       2799.14        67.44 o                         
   6   4   6        178.65        188.08        17.43 o                         
   7   4   6          6.84         18.18        16.32 o                         
   8   4   6        237.25        221.55        18.28 o                         
   9   4   6          2.07         -8.94        17.19 o                         
  10   4   6        274.46        313.15        43.43 o                         
 -12   5   6        155.60        146.56        17.73 o                         
 -11   5   6         38.58         28.86        26.00 o                         
 -10   5   6        133.25        112.41        16.93 o                         
  -9   5   6         15.96         12.53        15.04 o                         
  -8   5   6         20.02         13.53        14.90 o                         
  -7   5   6         86.08        109.04        18.81 o                         
  -6   5   6       1031.61        999.20        33.17 o                         
  -5   5   6        326.97        296.79        19.77 o                         
  -4   5   6        196.99        177.27        25.81 o                         
  -3   5   6        159.93        162.04        22.77 o                         
  -2   5   6         44.29         32.84        12.34 o                         
  -1   5   6         57.36         65.92        13.18 o                         
   0   5   6         49.76         48.39        12.75 o                         
   1   5   6         78.02         80.84        12.77 o                         
   2   5   6        974.31       1017.08        28.09 o                         
   3   5   6         57.26         60.91        14.75 o                         
   4   5   6        691.16        722.25        26.55 o                         
   5   5   6         81.90         94.58        15.78 o                         
   6   5   6        201.27        188.95        17.43 o                         
   7   5   6         21.58          0.10        14.98 o                         
   8   5   6         45.18         30.35        17.57 o                         
   9   5   6         28.77         18.88        18.35 o                         
  10   5   6         51.61         64.97        24.89 o                         
 -11   6   6        112.45        122.36        17.44 o                         
 -10   6   6         30.39         31.57        15.38 o                         
  -9   6   6          5.11         -8.27        13.95 o                         
  -8   6   6         57.62         47.36        15.58 o                         
  -7   6   6         58.03         59.39        15.07 o                         
  -6   6   6          1.25        -16.59        16.59 o                         
  -5   6   6         94.62         98.68        19.36 o                         
  -4   6   6         46.19         52.14        15.55 o                         
  -3   6   6        164.93        150.86        16.05 o                         
  -2   6   6        538.11        541.64        30.91 o                         
  -1   6   6        257.59        245.56        16.57 o                         
   0   6   6         69.85         80.02        16.32 o                         
   1   6   6        278.39        281.55        28.91 o                         
   2   6   6         39.32         22.29        15.98 o                         
   3   6   6         86.69         78.72        21.79 o                         
   4   6   6          4.17         13.08        16.64 o                         
   5   6   6          0.25          4.41        25.73 o                         
   6   6   6        421.78        419.39        21.79 o                         
   7   6   6         43.60         40.31        16.22 o                         
   8   6   6         67.58         65.23        16.13 o                         
   9   6   6         13.12         21.16        15.42 o                         
  10   6   6          0.01        -15.85        15.85 o                         
 -11   7   6        573.17        542.06        25.66 o                         
 -10   7   6        363.21        338.02        38.35 o                         
  -9   7   6         46.53         26.00        15.18 o                         
  -8   7   6        985.33        975.57        39.43 o                         
  -7   7   6        128.14        112.33        29.03 o                         
  -6   7   6        245.81        249.09        25.08 o                         
  -5   7   6        313.45        333.16        34.20 o                         
  -4   7   6         10.70          3.18        14.86 o                         
  -3   7   6       1077.36       1104.82        30.43 o                         
  -2   7   6          2.04          3.14        12.49 o                         
  -1   7   6        252.27        234.56        18.95 o                         
   0   7   6        113.12        104.82        13.95 o                         
   1   7   6          6.99          6.35        13.93 o                         
   2   7   6         89.60         88.20        27.29 o                         
   3   7   6        218.64        277.68        24.06 o                         
   4   7   6          0.04          1.48        14.91 o                         
   5   7   6          0.01         -5.43        15.14 o                         
   6   7   6         73.73         73.76        15.82 o                         
   7   7   6         12.04          7.28        14.89 o                         
   8   7   6        125.01         88.77        21.39 o                         
   9   7   6         92.10         82.50        16.51 o                         
 -11   8   6        153.14        139.59        23.42 o                         
 -10   8   6         16.76         16.44        18.13 o                         
  -9   8   6        222.10        203.62        26.98 o                         
  -8   8   6        294.78        270.16        23.37 o                         
  -7   8   6         29.74          2.05        22.31 o                         
  -6   8   6         10.96          9.02        15.69 o                         
  -5   8   6        556.78        520.96        29.86 o                         
  -4   8   6         63.34         50.87        17.81 o                         
  -3   8   6        150.00        139.69        14.70 o                         
  -2   8   6        441.04        453.46        19.53 o                         
  -1   8   6         13.83         27.69        13.12 o                         
   0   8   6        835.46        801.46        28.17 o                         
   1   8   6          6.28          5.87        14.10 o                         
   2   8   6        531.26        508.82        27.59 o                         
   3   8   6        343.46        352.37        19.60 o                         
   4   8   6        390.97        426.19        21.68 o                         
   5   8   6       1004.46       1048.73        35.57 o                         
   6   8   6         14.23         -4.20        14.50 o                         
   7   8   6         65.20         98.01        20.92 o                         
   8   8   6        202.55        211.81        28.42 o                         
   9   8   6          4.39         -5.33        20.23 o                         
 -10   9   6        152.73        182.53        30.68 o                         
  -9   9   6         40.64         52.95        19.28 o                         
  -8   9   6        292.26        271.41        27.56 o                         
  -7   9   6        112.86        152.92        21.48 o                         
  -6   9   6        458.96        476.21        24.80 o                         
  -5   9   6         24.19         13.07        18.05 o                         
  -4   9   6         78.93         77.00        16.08 o                         
  -3   9   6        231.24        240.03        16.44 o                         
  -2   9   6        150.83        157.47        15.19 o                         
  -1   9   6        336.67        312.76        19.14 o                         
   0   9   6        365.39        395.59        25.26 o                         
   1   9   6        230.58        222.40        17.38 o                         
   2   9   6        528.95        498.87        22.75 o                         
   3   9   6        432.79        446.85        22.09 o                         
   4   9   6        153.61        191.03        33.37 o                         
   5   9   6         30.88         36.55        15.82 o                         
   6   9   6          0.55         17.84        15.39 o                         
   7   9   6        120.61         95.94        17.08 o                         
   8   9   6          7.29        -11.94        14.59 o                         
   9   9   6          2.11          1.46        15.35 o                         
 -10  10   6          8.77         10.18        17.76 o                         
  -9  10   6          9.22          8.92        18.44 o                         
  -8  10   6         29.68         -5.34        17.96 o                         
  -7  10   6        114.45        121.64        18.68 o                         
  -6  10   6        537.23        607.57        38.06 o                         
  -5  10   6         85.47        119.56        16.84 o                         
  -4  10   6          8.55          6.76        14.83 o                         
  -3  10   6          3.79         12.98        13.48 o                         
  -2  10   6         64.29         50.41        15.35 o                         
  -1  10   6        153.70        163.88        17.15 o                         
   0  10   6        201.29        219.47        18.03 o                         
   1  10   6        157.46        137.21        16.81 o                         
   2  10   6         15.50         33.07        15.13 o                         
   3  10   6         59.47         30.12        14.94 o                         
   4  10   6        117.01         82.93        16.60 o                         
   5  10   6          2.95          1.90        14.80 o                         
   6  10   6         29.71         13.45        14.97 o                         
   7  10   6          5.72         -5.29        15.05 o                         
   8  10   6          6.79         11.97        16.96 o                         
  -9  11   6         85.54         95.41        20.21 o                         
  -8  11   6       1516.53       1601.21        90.05 o                         
  -7  11   6        595.07        615.28        52.97 o                         
  -6  11   6        412.81        474.76        24.23 o                         
  -5  11   6         22.93         27.41        16.29 o                         
  -4  11   6         18.17          7.21        15.60 o                         
  -3  11   6         96.80        106.30        18.66 o                         
  -2  11   6          0.79          4.55        15.26 o                         
  -1  11   6         59.12         63.15        15.51 o                         
   0  11   6        364.87        342.07        39.64 o                         
   1  11   6        209.11        203.09        18.25 o                         
   2  11   6         76.12         62.81        19.45 o                         
   3  11   6        131.54        154.95        17.27 o                         
   4  11   6        314.14        298.10        31.62 o                         
   5  11   6         18.19         12.07        14.82 o                         
   6  11   6         97.72         52.64        16.02 o                         
   7  11   6        346.99        313.29        20.02 o                         
   8  11   6        177.87        176.63        25.44 o                         
  -8  12   6          2.77        -14.37        18.52 o                         
  -7  12   6         24.28         23.37        18.53 o                         
  -6  12   6         35.17         28.00        19.47 o                         
  -5  12   6       1655.87       1752.77        61.90 o                         
  -4  12   6         39.51         74.25        18.34 o                         
  -3  12   6         48.19         77.10        18.68 o                         
  -2  12   6         35.25         36.09        16.32 o                         
  -1  12   6         43.18         27.64        19.82 o                         
   0  12   6         93.24         97.44        16.91 o                         
   1  12   6          6.73         -4.00        14.93 o                         
   2  12   6        323.60        304.91        19.92 o                         
   3  12   6        137.53        151.46        17.27 o                         
   4  12   6         56.80         51.70        17.06 o                         
   5  12   6        281.60        255.30        18.79 o                         
   6  12   6          5.78         10.24        15.48 o                         
   7  12   6          2.79         -6.90        21.67 o                         
  -8  13   6         41.42         39.40        18.64 o                         
  -7  13   6         13.46         43.69        16.42 o                         
  -6  13   6        100.80        102.64        19.62 o                         
  -5  13   6         25.55         21.22        25.56 o                         
  -4  13   6       1077.12       1166.50        42.27 o                         
  -3  13   6         16.34         50.33        18.31 o                         
  -2  13   6         55.47         51.05        16.10 o                         
  -1  13   6         51.61         40.13        15.91 o                         
   0  13   6          6.29         10.54        15.61 o                         
   1  13   6        586.03        578.30        24.95 o                         
   2  13   6         41.45         20.05        16.03 o                         
   3  13   6         22.33         18.19        15.72 o                         
   4  13   6        197.72        178.38        21.20 o                         
   5  13   6          0.82         18.47        15.38 o                         
   6  13   6         11.19          6.95        24.25 o                         
  -7  14   6          0.18         11.26        17.89 o                         
  -6  14   6        196.24        178.48        35.60 o                         
  -5  14   6         19.84          1.95        18.25 o                         
  -4  14   6        114.35         84.88        20.79 o                         
  -3  14   6         90.05        104.51        19.21 o                         
  -2  14   6        107.69        131.20        22.22 o                         
  -1  14   6        208.53        237.14        20.23 o                         
   0  14   6        141.69        127.17        18.15 o                         
   1  14   6         14.86         15.94        16.02 o                         
   2  14   6        167.86        153.35        18.28 o                         
   3  14   6          0.99        -15.34        15.34 o                         
   4  14   6        147.22        156.71        18.14 o                         
   5  14   6        201.98        196.83        19.64 o                         
  -5  15   6        163.42        170.06        21.41 o                         
  -4  15   6        700.95        682.58        31.47 o                         
  -3  15   6       1081.06       1088.76        41.15 o                         
  -2  15   6         10.67         11.91        16.06 o                         
  -1  15   6        396.01        398.06        22.83 o                         
   0  15   6          9.66          4.33        16.48 o                         
   1  15   6        140.90        151.77        18.72 o                         
   2  15   6        552.69        569.53        32.21 o                         
   3  15   6          4.12         14.61        15.75 o                         
   4  15   6        478.77        453.73        23.25 o                         
  -3  16   6         87.74         96.84        20.10 o                         
  -2  16   6         11.81          4.06        19.03 o                         
  -1  16   6          0.09         22.05        16.73 o                         
   0  16   6        171.89        189.76        19.60 o                         
   1  16   6         53.58         67.69        21.48 o                         
   2  16   6         11.43         35.80        17.31 o                         
 -10   1   7         34.25         53.85        16.98 o                         
  -9   1   7          2.81         10.49        15.15 o                         
  -8   1   7         91.24         72.21        16.68 o                         
  -7   1   7         29.11         43.64        16.90 o                         
  -6   1   7        531.50        495.29        24.02 o                         
  -5   1   7         42.39         29.02        15.26 o                         
  -4   1   7          0.16         -0.26        13.83 o                         
  -3   1   7        560.30        516.29        21.75 o                         
  -2   1   7          0.04         -4.45        15.46 o                         
  -1   1   7        733.04        669.95        26.26 o                         
   0   1   7         62.50         90.86        16.41 o                         
   1   1   7         77.19         76.81        15.63 o                         
   2   1   7       1101.96       1091.54        33.93 o                         
   3   1   7        343.13        384.99        22.77 o                         
   4   1   7        295.73        314.91        20.37 o                         
   5   1   7        329.08        336.56        30.27 o                         
   6   1   7         77.76         93.36        19.18 o                         
   7   1   7         32.84         38.48        23.23 o                         
   8   1   7         29.03         11.80        22.57 o                         
 -10   2   7          9.07         14.01        15.66 o                         
  -9   2   7        499.49        426.52        23.21 o                         
  -8   2   7         20.73          7.42        15.85 o                         
  -7   2   7         16.04         16.85        15.89 o                         
  -6   2   7        594.08        603.30        60.45 o                         
  -5   2   7          0.49         25.63        19.55 o                         
  -4   2   7        504.76        498.64        24.75 o                         
  -3   2   7          2.59         12.37        14.24 o                         
  -2   2   7         61.06         70.52        18.24 o                         
  -1   2   7        365.41        383.29        20.63 o                         
   0   2   7         10.76         -0.92        12.84 o                         
   1   2   7        106.19        150.04        16.69 o                         
   2   2   7          0.59        -13.11        16.04 o                         
   3   2   7         37.58         15.15        15.08 o                         
   4   2   7          0.02         -9.21        17.45 o                         
   5   2   7        201.25        221.44        21.97 o                         
   6   2   7        366.39        324.47        27.25 o                         
   7   2   7         10.54         19.72        18.06 o                         
   8   2   7          5.88        -15.47        17.65 o                         
  -9   3   7        187.06        170.29        18.31 o                         
  -8   3   7         20.18         15.76        18.89 o                         
  -7   3   7         36.90         32.77        18.57 o                         
  -6   3   7        307.45        329.34        44.20 o                         
  -5   3   7         36.53         22.08        19.06 o                         
  -4   3   7        378.91        345.69        29.59 o                         
  -3   3   7        228.28        218.35        17.13 o                         
  -2   3   7         89.03         85.03        16.18 o                         
  -1   3   7        106.88         67.09        15.48 o                         
   0   3   7         37.76         41.95        14.84 o                         
   1   3   7          0.51        -12.48        13.12 o                         
   2   3   7        199.44        222.05        21.95 o                         
   3   3   7         16.06         37.33        17.90 o                         
   4   3   7        308.13        273.18        22.60 o                         
   5   3   7        431.31        398.39        24.92 o                         
   6   3   7          0.22          0.69        18.06 o                         
   7   3   7          4.54        -17.44        17.44 o                         
   8   3   7          8.82         20.73        18.29 o                         
  -9   4   7         40.43         62.20        19.79 o                         
  -8   4   7          6.05         31.09        18.83 o                         
  -7   4   7        381.82        374.16        25.99 o                         
  -6   4   7        319.11        348.94        25.64 o                         
  -5   4   7         50.47         55.09        19.22 o                         
  -4   4   7        529.79        543.04        30.10 o                         
  -3   4   7         47.06         42.18        15.93 o                         
  -2   4   7         36.47         31.35        13.77 o                         
  -1   4   7         28.11         10.39        13.32 o                         
   0   4   7         22.01          5.48        12.81 o                         
   1   4   7          1.09        -12.94        12.94 o                         
   2   4   7         14.92         32.52        15.07 o                         
   3   4   7         38.68         40.40        15.55 o                         
   4   4   7         57.61         39.34        18.04 o                         
   5   4   7         54.26         78.05        19.00 o                         
   6   4   7         12.11        -14.22        17.55 o                         
   7   4   7         99.33        126.35        20.02 o                         
  -9   5   7         74.89         47.56        20.00 o                         
  -8   5   7        410.03        415.84        28.45 o                         
  -7   5   7         56.28         24.18        18.86 o                         
  -6   5   7        491.02        506.08        29.42 o                         
  -5   5   7         42.07         43.17        16.78 o                         
  -4   5   7          0.46          7.63        16.57 o                         
  -3   5   7        861.79        934.71        53.81 o                         
  -2   5   7        130.71        169.27        17.84 o                         
  -1   5   7        684.39        722.69        30.24 o                         
   0   5   7        805.97        883.99        47.07 o                         
   1   5   7         94.19         94.74        16.32 o                         
   2   5   7        313.05        347.84        20.48 o                         
   3   5   7        127.39        122.37        17.04 o                         
   4   5   7        154.50        202.58        21.82 o                         
   5   5   7         25.96          3.48        15.89 o                         
   6   5   7          2.99         -9.95        18.15 o                         
   7   5   7        261.17        251.19        28.10 o                         
  -9   6   7         53.81         50.89        20.64 o                         
  -8   6   7         15.30         24.99        19.08 o                         
  -7   6   7          5.44         -8.08        19.51 o                         
  -6   6   7        253.93        282.99        24.20 o                         
  -5   6   7         14.36         18.44        16.58 o                         
  -4   6   7        301.99        329.16        37.54 o                         
  -3   6   7        133.09        128.50        16.95 o                         
  -2   6   7         69.01         80.98        14.81 o                         
  -1   6   7         23.77         25.75        14.19 o                         
   0   6   7        445.19        465.22        33.17 o                         
   1   6   7          0.34         -2.47        17.32 o                         
   2   6   7         10.15          7.27        17.94 o                         
   3   6   7        119.52        125.00        20.23 o                         
   4   6   7         18.62         14.12        18.68 o                         
   5   6   7          3.67        -13.19        18.04 o                         
   6   6   7        103.96        113.22        18.39 o                         
   7   6   7        286.40        250.89        50.78 o                         
  -8   7   7        138.33        184.14        23.68 o                         
  -7   7   7         72.01         88.25        20.27 o                         
  -6   7   7          7.17         15.08        18.88 o                         
  -5   7   7         66.74         70.76        19.28 o                         
  -4   7   7         31.94         26.50        18.28 o                         
  -3   7   7          0.52         12.30        15.44 o                         
  -2   7   7         49.89         28.94        14.37 o                         
  -1   7   7        190.18        203.45        17.69 o                         
   0   7   7         16.22         38.20        15.87 o                         
   1   7   7         58.96         45.08        15.46 o                         
   2   7   7         91.03        100.71        16.99 o                         
   3   7   7         34.17         48.22        16.31 o                         
   4   7   7          0.08          7.42        16.21 o                         
   5   7   7          0.19          4.38        16.19 o                         
   6   7   7        168.43        216.38        34.99 o                         
  -8   8   7        111.44        116.33        21.39 o                         
  -7   8   7         24.02         22.39        20.29 o                         
  -6   8   7        518.50        573.87        47.05 o                         
  -5   8   7         14.03        -14.77        17.85 o                         
  -4   8   7          5.38          2.41        15.50 o                         
  -3   8   7         75.66         30.66        16.04 o                         
  -2   8   7        158.93        172.21        22.77 o                         
  -1   8   7         61.31         83.62        18.05 o                         
   0   8   7         92.42         71.09        16.03 o                         
   1   8   7         14.65         10.22        15.12 o                         
   2   8   7         12.79         19.80        15.56 o                         
   3   8   7          0.16         12.34        15.70 o                         
   4   8   7         40.31         52.67        16.44 o                         
   5   8   7         69.51         86.93        17.40 o                         
   6   8   7          8.87        -13.26        15.59 o                         
  -7   9   7          7.36         23.62        19.79 o                         
  -6   9   7        210.24        272.21        37.05 o                         
  -5   9   7        220.08        284.19        20.96 o                         
  -4   9   7        278.42        303.39        20.76 o                         
  -3   9   7        834.09        844.09        43.28 o                         
  -2   9   7         27.86         14.65        17.24 o                         
  -1   9   7        190.39        207.92        18.75 o                         
   0   9   7        303.03        256.12        18.99 o                         
   1   9   7          6.62         24.32        16.02 o                         
   2   9   7        830.24        913.71        34.85 o                         
   3   9   7          3.84        -17.44        17.44 o                         
   4   9   7        471.93        551.55        28.12 o                         
   5   9   7        343.94        396.00        39.92 o                         
  -6  10   7        279.81        330.15        25.00 o                         
  -5  10   7        101.47        100.92        24.46 o                         
  -4  10   7         85.26         79.64        19.13 o                         
  -3  10   7        158.32        197.83        20.88 o                         
  -2  10   7          3.83        -11.98        17.41 o                         
  -1  10   7        106.68         97.12        16.66 o                         
   0  10   7        209.92        185.87        18.26 o                         
   1  10   7        221.61        242.47        28.60 o                         
   2  10   7          1.42         11.09        15.71 o                         
   3  10   7        321.73        327.86        21.05 o                         
   4  10   7          3.18          0.38        15.96 o                         
   5  10   7        280.81        305.07        30.03 o                         
  -5  11   7         77.91         92.92        34.49 o                         
  -4  11   7        652.67        659.27        41.88 o                         
  -3  11   7          0.63         -8.90        17.13 o                         
  -2  11   7         32.20         28.74        18.37 o                         
  -1  11   7         51.84         84.10        17.42 o                         
   0  11   7          0.17          3.58        16.02 o                         
   1  11   7          0.29        -15.67        15.67 o                         
   2  11   7          0.85         11.35        16.17 o                         
   3  11   7        202.24        194.45        18.64 o                         
   4  11   7        182.08        178.11        23.31 o                         
  -4  12   7          4.50          6.16        20.53 o                         
  -3  12   7          0.40         -6.04        17.92 o                         
  -2  12   7         20.70          9.01        18.04 o                         
  -1  12   7          3.90          8.59        15.97 o                         
   0  12   7         91.88        111.81        17.55 o                         
   1  12   7          1.25         13.52        16.24 o                         
   2  12   7        115.39         90.90        17.40 o                         
  -2  13   7          0.01          9.50        23.16 o                         
  -1  13   7        210.67        267.18        20.30 o                         
   0  13   7        129.78        222.56        72.18 o                         
  -6   0   8        624.90        620.20        63.23 o                         
  -5   0   8         96.06        114.97        42.16 o                         
  -4   0   8        691.30        571.66        60.04 o                         
  -3   0   8         64.10         -5.11        34.49 o                         
  -2   0   8        506.79        572.34        36.81 o                         
  -1   0   8        854.46       1028.99        68.34 o                         
   0   0   8        597.56        557.40        52.38 o                         
   1   0   8        522.20        455.91        38.96 o                         
   2   0   8         95.43         77.78        25.23 o                         
   3   0   8        455.59        415.72        64.51 o                         
   4   0   8        114.83        102.20        35.77 o                         
  -6   1   8         51.44         51.78        28.89 o                         
  -5   1   8          4.83          0.92        27.09 o                         
  -4   1   8         56.00         50.44        28.68 o                         
  -3   1   8          1.32        -25.04        25.04 o                         
  -2   1   8          1.74         -9.13        18.99 o                         
  -1   1   8          0.66        -16.17        16.17 o                         
   0   1   8        270.11        295.48        20.58 o                         
   1   1   8         44.72         68.43        17.47 o                         
   2   1   8         79.95         60.49        17.15 o                         
   3   1   8          4.48         -5.49        18.91 o                         
  -5   2   8         20.21         17.60        28.44 o                         
  -4   2   8        115.90         84.48        53.97 o                         
  -3   2   8         51.29         52.83        21.82 o                         
  -2   2   8         41.41         33.31        19.25 o                         
  -1   2   8         32.70         26.04        16.40 o                         
   0   2   8         34.23          6.78        16.08 o                         
   1   2   8        332.80        259.67        22.86 o                         
   2   2   8         32.77         14.76        18.84 o                         
   3   2   8         32.52         10.95        19.28 o                         
  -5   3   8        267.07        270.67        26.31 o                         
  -4   3   8         89.17        120.08        42.79 o                         
  -3   3   8        256.60        260.11        25.31 o                         
  -2   3   8         38.67         19.97        19.89 o                         
  -1   3   8          5.67         -9.45        16.49 o                         
   0   3   8          0.17         11.34        16.40 o                         
   1   3   8         10.67         -1.38        18.28 o                         
   2   3   8         78.28         93.83        19.89 o                         
   3   3   8          1.14         18.56        19.67 o                         
  -5   4   8        159.84        116.50        24.33 o                         
  -4   4   8        332.32        398.57        28.26 o                         
  -3   4   8         36.43         53.69        21.16 o                         
  -2   4   8         79.03         89.46        20.57 o                         
  -1   4   8        519.63        584.10        73.29 o                         
   0   4   8          3.13         -9.80        19.04 o                         
   1   4   8        130.20        109.41        20.53 o                         
   2   4   8        388.68        386.49        25.48 o                         
   3   4   8          1.74          2.88        21.75 o                         
  -4   5   8        100.26        122.63        21.23 o                         
  -3   5   8        225.88        201.79        20.09 o                         
  -2   5   8          0.20         -1.97        19.47 o                         
  -1   5   8        312.22        305.34        29.50 o                         
   0   5   8         31.53         69.62        23.94 o                         
   1   5   8        119.66        109.80        20.10 o                         
   2   5   8        147.73        161.96        21.95 o                         
  -3   6   8          3.43          0.51        17.50 o                         
  -2   6   8          3.53          9.87        19.81 o                         
  -1   6   8          6.56         24.04        17.16 o                         
   0   6   8         32.65         16.63        17.12 o                         
   1   6   8          0.59         17.27        16.92 o                         
  -2   7   8          1.71         -0.65        42.48 o                         
  -1   7   8         63.53         83.93        35.14 o                         
   0   7   8        268.26        242.76        45.03 o                         
                                                                                
