# Supplementary material for: Structures of five salt forms of di­sulfonated monoazo dyes
Source: Acta Crystallogr C Struct Chem. 2020 Sep 23;76(Pt 10):972–81. doi: 10.1107/S2053229620012735 (PMC7533915; doi:10.1107/S2053229620012735)
Supplement: Supplementary file 5 [file c-76-00972-IVsup5.hkl]

data_IV                                                                         
_shelx_title ' heathermg2012 in C 2/c'                                          
_shelx_refln_list_code          4                                               
_shelx_F_calc_maximum      405.28                                               
_exptl_crystal_F_000      2072.00                                               
_reflns_d_resolution_high  0.8051                                               
                                                                                
loop_                                                                           
 _space_group_symop_operation_xyz                                               
 'x, y, z'                                                                      
 '-x, y, -z+1/2'                                                                
 'x+1/2, y+1/2, z'                                                              
 '-x+1/2, y+1/2, -z+1/2'                                                        
 '-x, -y, -z'                                                                   
 'x, -y, z-1/2'                                                                 
 '-x+1/2, -y+1/2, -z'                                                           
 'x+1/2, -y+1/2, z-1/2'                                                         
                                                                                
_cell_length_a    36.8960                                                       
_cell_length_b     6.7806                                                       
_cell_length_c    17.9140                                                       
_cell_angle_alpha  90.000                                                       
_cell_angle_beta  111.178                                                       
_cell_angle_gamma  90.000                                                       
                                                                                
_shelx_F_squared_multiplier     1.000                                           
                                                                                
loop_                                                                           
 _refln_index_h                                                                 
 _refln_index_k                                                                 
 _refln_index_l                                                                 
 _refln_F_squared_calc                                                          
 _refln_F_squared_meas                                                          
 _refln_F_squared_sigma                                                         
 _refln_observed_status                                                         
   4   0   0       4165.82       5816.53       198.59 o                         
   6   0   0      47964.45      55426.89      1109.22 o                         
   8   0   0      44731.51      51603.08      1112.81 o                         
  10   0   0      86495.87      99861.53      1983.87 o                         
  12   0   0      14680.11      17307.62       600.33 o                         
  14   0   0       6759.47       7565.85       225.16 o                         
  16   0   0      38943.84      40870.34      1148.01 o                         
  18   0   0      67786.92      69839.00      1735.10 o                         
  20   0   0       4929.05       4640.50       373.22 o                         
  22   0   0      28506.87      28671.34      1072.16 o                         
  24   0   0       6143.78       5945.59       474.36 o                         
  26   0   0       2305.01       2277.31       317.39 o                         
  30   0   0         32.89         73.16        58.38 o                         
  32   0   0        326.91        356.66        68.70 o                         
  34   0   0       8334.83       8241.19       271.34 o                         
  36   0   0       8516.23       8193.83       257.85 o                         
  38   0   0       2538.76       2213.92       334.32 o                         
  40   0   0       1711.23       1879.93       128.11 o                         
   1   1   0       1923.38       2401.26       108.94 o                         
   3   1   0        685.78        738.61        48.48 o                         
   5   1   0        262.01        343.79        69.26 o                         
   7   1   0         69.20        105.26        37.36 o                         
   9   1   0       8547.84      10146.79       332.43 o                         
  11   1   0       6230.31       6647.73       186.36 o                         
  13   1   0       5655.91       6332.18       191.86 o                         
  15   1   0       5819.41       5869.87       196.81 o                         
  17   1   0       1167.50       1326.19       100.73 o                         
  19   1   0        814.06        756.90        81.42 o                         
  21   1   0        163.35        274.36        87.43 o                         
  23   1   0        253.07        278.28        91.09 o                         
  25   1   0        598.47        528.05       110.15 o                         
  27   1   0        501.62        364.67       107.80 o                         
  29   1   0        189.60        235.16        69.71 o                         
  31   1   0        355.34        425.37        96.82 o                         
  33   1   0        476.58        618.34       122.50 o                         
  35   1   0         26.57         39.59        44.03 o                         
  37   1   0        304.16        271.14        51.48 o                         
  39   1   0        218.52        131.29        55.61 o                         
  41   1   0        860.58        682.15        79.51 o                         
   2   2   0      39157.62      36036.62       513.27 o                         
   4   2   0      21767.46      28118.94       469.56 o                         
   6   2   0         14.41         30.65        26.25 o                         
   8   2   0        240.20        241.66        36.43 o                         
  10   2   0      33861.30      37432.69       907.45 o                         
  12   2   0       1406.54       1157.60        90.40 o                         
  14   2   0        757.70        771.69        79.10 o                         
  16   2   0      11091.46      11227.02       309.24 o                         
  18   2   0      60303.27      64565.81      1264.34 o                         
  20   2   0        149.14        100.79        45.23 o                         
  22   2   0       7954.14       8467.74       369.56 o                         
  24   2   0       2684.93       2758.81       342.27 o                         
  26   2   0       1267.02       1126.56       152.14 o                         
  28   2   0         70.44         67.25        63.20 o                         
  30   2   0        458.62        317.03        89.93 o                         
  32   2   0         31.61         33.97        55.14 o                         
  34   2   0       6725.46       6882.68       262.30 o                         
  36   2   0       4497.77       4339.35       267.67 o                         
  38   2   0        633.75        752.95       105.40 o                         
  40   2   0        540.27        687.03        81.88 o                         
   1   3   0        336.13        400.12        97.10 o                         
   3   3   0      18028.03      20017.15       693.31 o                         
   5   3   0      11220.22      15821.17       747.26 o                         
   7   3   0      18362.45      20307.44       412.15 o                         
   9   3   0       5297.81       6407.19       223.98 o                         
  11   3   0          2.48         31.03        51.85 o                         
  13   3   0        347.52        321.80        78.53 o                         
  15   3   0       2288.83       2389.37       189.40 o                         
  17   3   0       9484.44       9093.98       385.41 o                         
  19   3   0       1340.79       1003.13       235.59 o                         
  21   3   0        765.94        751.29       117.15 o                         
  23   3   0        375.84        433.37       111.24 o                         
  25   3   0       1326.25       1269.17        99.67 o                         
  27   3   0        819.70        965.10       100.26 o                         
  29   3   0         66.40        101.30        41.50 o                         
  31   3   0        225.81        233.09        95.06 o                         
  33   3   0       1618.12       1528.74       178.79 o                         
  35   3   0          0.60         97.06        76.82 o                         
  37   3   0         16.76         77.01        33.75 o                         
  39   3   0        406.46        445.19        64.10 o                         
   0   4   0     164249.39     165026.27      2357.26 o                         
   2   4   0       5305.43       5153.82       215.66 o                         
   4   4   0       1126.47       1529.32       166.51 o                         
   6   4   0        322.33        403.64        93.41 o                         
   8   4   0        248.78        301.25        75.11 o                         
  10   4   0       4629.47       4436.02       363.64 o                         
  12   4   0          0.84         57.46        94.08 o                         
  14   4   0        367.78        521.39       170.34 o                         
  16   4   0        176.17       -113.76       114.02 o                         
  18   4   0      11084.26      10403.95       597.84 o                         
  20   4   0        399.59        415.68        77.44 o                         
  22   4   0        136.75        108.01        49.71 o                         
  24   4   0       3840.70       4024.19       231.18 o                         
  26   4   0        248.78        147.36       134.23 o                         
  28   4   0        258.03        324.32       122.52 o                         
  30   4   0        185.61        130.84        86.03 o                         
  32   4   0         89.11        129.82        91.63 o                         
  34   4   0        641.24        725.37        96.76 o                         
  36   4   0        739.11        875.01        66.05 o                         
   1   5   0       1158.76       1211.44       122.68 o                         
   3   5   0       1027.66        924.61       105.31 o                         
   5   5   0       2968.44       2573.12       172.20 o                         
   7   5   0       2335.57       2253.69       238.91 o                         
   9   5   0       3125.19       2874.13       226.06 o                         
  11   5   0         78.47         35.36        70.27 o                         
  13   5   0       3027.31       2882.68       319.88 o                         
  15   5   0        538.94        456.10       170.10 o                         
  17   5   0        852.40        910.12       114.01 o                         
  19   5   0        456.49        493.49        96.19 o                         
  21   5   0        940.72        945.34       147.74 o                         
  23   5   0        581.42        579.08       123.72 o                         
  25   5   0          8.39        -47.24        84.07 o                         
  27   5   0          2.81         47.70       116.09 o                         
  29   5   0       1734.73       1849.30       170.99 o                         
  31   5   0        311.69        354.47        82.21 o                         
  33   5   0         37.52        100.41        47.45 o                         
   0   6   0      35399.21      30228.47       515.47 o                         
   2   6   0        280.51        220.51        32.86 o                         
   4   6   0        200.18        108.84        30.81 o                         
   6   6   0        415.80        329.96        69.13 o                         
   8   6   0       1049.75        875.54        75.91 o                         
  10   6   0       1611.64       1235.61       127.99 o                         
  12   6   0         10.98        -64.86        51.28 o                         
  14   6   0       1172.43       1046.72       137.40 o                         
  16   6   0       2965.83       2804.22       226.60 o                         
  18   6   0      12885.61      11697.68       478.63 o                         
  20   6   0       2932.69       2843.84       258.24 o                         
  22   6   0        629.12        587.76        71.83 o                         
  24   6   0       1188.47       1398.42        97.71 o                         
  26   6   0         40.04         74.71        33.13 o                         
  28   6   0       1037.04        970.66        61.96 o                         
   1   7   0        107.67         72.85        22.07 o                         
   3   7   0        434.13        345.36        35.03 o                         
   5   7   0        575.39        701.42        58.87 o                         
   7   7   0        328.90        358.42        76.01 o                         
   9   7   0         98.07        102.49        35.58 o                         
  11   7   0        173.15        184.15        65.26 o                         
  13   7   0       1582.06       1561.67       155.34 o                         
  15   7   0        363.95        416.75        85.45 o                         
  17   7   0         95.96         84.73        42.37 o                         
  19   7   0        460.23        640.64        88.19 o                         
  21   7   0         15.05         31.59        42.78 o                         
  23   7   0        386.75        436.45        56.45 o                         
   0   8   0      16630.82      17533.27       483.30 o                         
   2   8   0        866.74       1235.18       115.33 o                         
   4   8   0        437.47        557.17        78.98 o                         
   6   8   0         84.97        130.46        31.11 o                         
   8   8   0        457.84        580.94        51.51 o                         
  10   8   0        358.62        403.58        40.93 o                         
  12   8   0         58.38         99.33        41.59 o                         
 -41   1   1        375.88        450.87        69.77 o                         
 -39   1   1       1746.06       1605.89       145.94 o                         
 -37   1   1         66.14        -22.56        59.96 o                         
 -35   1   1        845.66        853.93        69.18 o                         
 -33   1   1        680.75        719.90        79.15 o                         
 -31   1   1       2876.59       2848.68       157.77 o                         
 -29   1   1       9583.08       9596.18       298.54 o                         
 -27   1   1         11.95        144.02        89.30 o                         
 -25   1   1       1931.79       2032.28       195.92 o                         
 -23   1   1       1727.19       1828.88       246.52 o                         
 -21   1   1       5602.36       5179.15       213.18 o                         
 -19   1   1       1261.30       1282.04       106.10 o                         
 -17   1   1      18503.80      18639.72       390.72 o                         
 -15   1   1         60.86          7.57        47.69 o                         
 -13   1   1       9419.39       8521.97       222.95 o                         
 -11   1   1      33131.58      35203.85       512.12 o                         
  -9   1   1        480.17        660.72        55.61 o                         
  -7   1   1      30330.95      32935.48       549.76 o                         
  -5   1   1      21354.57      22678.86       384.29 o                         
  -3   1   1      23485.65      27163.43       587.90 o                         
  -1   1   1      24561.20      22171.42       458.15 o                         
   1   1   1         14.32         35.61        38.42 o                         
   3   1   1      23265.81      27013.06       636.29 o                         
   5   1   1     108219.56     127185.38      1629.69 o                         
   7   1   1       6107.68       7229.55       175.61 o                         
   9   1   1      50106.94      59100.30       960.16 o                         
  11   1   1      11074.17      12452.61       276.42 o                         
  13   1   1      12075.74      11909.72       284.21 o                         
  15   1   1       8048.41       9887.74       580.24 o                         
  17   1   1      16324.39      17944.85       390.44 o                         
  19   1   1       1012.69       1050.77       132.69 o                         
  21   1   1       4767.29       4671.97       283.56 o                         
  23   1   1      20096.67      21036.33       670.03 o                         
  25   1   1       1321.73       1262.79       165.23 o                         
  27   1   1        810.93        907.14       142.65 o                         
  29   1   1        685.87        474.00       102.81 o                         
  31   1   1        659.78        761.76       124.84 o                         
  33   1   1        515.44        453.66        99.29 o                         
  35   1   1        306.71        417.01        66.10 o                         
  37   1   1        667.78        704.60        71.14 o                         
  39   1   1      13858.23      14727.21       432.83 o                         
  41   1   1        566.94        382.82        48.94 o                         
 -42   2   1         48.68         50.43        36.79 o                         
 -40   2   1        314.67        332.45        69.97 o                         
 -38   2   1         77.42         93.07        60.00 o                         
 -36   2   1        245.68        321.63        85.51 o                         
 -34   2   1        463.04        409.63        62.95 o                         
 -32   2   1        884.01        889.06       123.41 o                         
 -30   2   1         16.15         47.51        66.89 o                         
 -28   2   1       4916.13       5155.97       333.93 o                         
 -26   2   1        505.90        350.06       137.45 o                         
 -24   2   1        496.07        509.09        85.46 o                         
 -22   2   1       2368.26       2272.81       153.08 o                         
 -20   2   1          3.05         67.13        51.09 o                         
 -18   2   1       2768.21       2956.59       185.38 o                         
 -16   2   1       1169.48       1248.87       100.76 o                         
 -14   2   1        607.95        687.98        75.74 o                         
 -12   2   1      13188.88      14094.42       318.02 o                         
 -10   2   1          4.61         26.48        51.77 o                         
  -8   2   1       1047.61       1222.86        80.16 o                         
  -6   2   1       4290.35       5489.06       166.30 o                         
  -4   2   1       9186.58      10279.38       175.27 o                         
  -2   2   1      10522.82       9129.40       436.80 o                         
   0   2   1      25022.43      19094.34       452.01 o                         
   2   2   1         59.18        118.46        35.21 o                         
   4   2   1        155.39        126.88        26.41 o                         
   6   2   1       4618.37       4640.29       165.48 o                         
   8   2   1      13203.44      14632.48       257.21 o                         
  10   2   1        215.55        242.38        53.25 o                         
  12   2   1         83.52         99.33        38.57 o                         
  14   2   1        160.75        231.48        48.22 o                         
  16   2   1         24.43         28.71        35.01 o                         
  18   2   1       1846.92       1836.97       160.32 o                         
  20   2   1       1512.79       1317.51       140.51 o                         
  22   2   1       1411.31       1137.18       233.55 o                         
  24   2   1       1313.13       1303.45       242.42 o                         
  26   2   1        420.29        507.74       103.58 o                         
  28   2   1          1.47         67.68        77.32 o                         
  30   2   1        162.53        165.21        78.84 o                         
  32   2   1       2839.42       2934.81       250.13 o                         
  34   2   1         66.60        148.65        58.56 o                         
  36   2   1          7.71         65.43        72.72 o                         
  38   2   1         48.24        106.56        54.95 o                         
  40   2   1        181.28        191.93        44.43 o                         
 -39   3   1       1386.73       1327.57        77.26 o                         
 -37   3   1         70.23         96.81        97.21 o                         
 -35   3   1        322.29        364.33        62.18 o                         
 -33   3   1        307.81        270.31        95.86 o                         
 -31   3   1       1106.05        893.62       148.51 o                         
 -29   3   1       8170.05       7787.11       426.09 o                         
 -27   3   1        583.80        519.88        61.59 o                         
 -25   3   1       2450.07       2399.31       134.12 o                         
 -23   3   1        161.46        242.58        88.83 o                         
 -21   3   1       5715.27       5259.74       563.63 o                         
 -19   3   1         32.61        115.72        70.99 o                         
 -17   3   1        384.69        323.01        73.80 o                         
 -15   3   1       3550.95       3755.45       227.79 o                         
 -13   3   1       2761.81       2669.45       187.60 o                         
 -11   3   1       1572.64       1448.78       128.09 o                         
  -9   3   1      10561.96      13579.12       402.46 o                         
  -7   3   1      14069.67      16233.22      1012.72 o                         
  -5   3   1        229.29        114.57        49.85 o                         
  -3   3   1        429.04        574.81        91.17 o                         
  -1   3   1       1149.97       1002.09        98.10 o                         
   1   3   1        737.08        946.30       145.48 o                         
   3   3   1         90.80        114.60        81.78 o                         
   5   3   1        509.33        147.41        70.69 o                         
   7   3   1        889.25        957.26       109.68 o                         
   9   3   1       1500.25       1494.43       114.65 o                         
  11   3   1       3106.00       3785.89       238.97 o                         
  13   3   1       1444.28       1474.84       152.93 o                         
  15   3   1      13468.47      14283.81       771.15 o                         
  17   3   1      14113.62      15036.25       520.45 o                         
  19   3   1        702.00        736.85       117.10 o                         
  21   3   1        449.24        332.47        94.49 o                         
  23   3   1       8281.75       8415.19       260.61 o                         
  25   3   1         99.43        126.81        46.39 o                         
  27   3   1          3.64         -5.73        33.56 o                         
  29   3   1       1488.29       1434.01       117.11 o                         
  31   3   1       2103.99       2005.70       205.90 o                         
  33   3   1         15.92         41.09        82.45 o                         
  35   3   1        107.38        225.44        75.87 o                         
  37   3   1         27.92         60.04        32.52 o                         
  39   3   1       6454.00       7167.74       239.30 o                         
 -36   4   1         38.87         63.91        31.48 o                         
 -34   4   1       1212.67       1121.65        91.90 o                         
 -32   4   1       1037.06       1052.50       150.37 o                         
 -30   4   1        697.74        613.89       131.22 o                         
 -28   4   1       2753.86       2510.32       244.36 o                         
 -26   4   1       3363.08       3072.76       272.02 o                         
 -24   4   1        344.46        419.92        66.08 o                         
 -22   4   1        499.22        543.73        69.59 o                         
 -20   4   1        732.00        705.84       118.95 o                         
 -18   4   1       1535.51       1480.65       215.41 o                         
 -16   4   1       1384.94       1259.02       195.53 o                         
 -14   4   1        268.16        232.10        92.03 o                         
 -12   4   1       7914.26       7690.29       492.01 o                         
 -10   4   1         23.62         22.09        78.02 o                         
  -8   4   1        106.16        154.34        60.13 o                         
  -6   4   1       2711.60       3300.88       212.72 o                         
  -4   4   1       7733.62       8830.17       446.40 o                         
  -2   4   1      12361.93      10722.25       319.20 o                         
   0   4   1      12154.74      10429.07       377.41 o                         
   2   4   1       7242.16       6693.23       449.57 o                         
   4   4   1       4175.65       4124.25       197.62 o                         
   6   4   1        299.55        348.68        79.96 o                         
   8   4   1       1059.84       1239.02       137.58 o                         
  10   4   1         59.37         32.20        98.29 o                         
  12   4   1       2703.55       3238.26       324.51 o                         
  14   4   1         41.38         99.23        97.32 o                         
  16   4   1       1565.46       1424.49       218.76 o                         
  18   4   1       5035.33       5072.69       407.39 o                         
  20   4   1       3568.17       3951.31       231.25 o                         
  22   4   1        316.17        319.92        72.70 o                         
  24   4   1        231.93        298.92        88.88 o                         
  26   4   1       2879.44       2967.45       250.77 o                         
  28   4   1        174.94        247.78        67.56 o                         
  30   4   1        151.56        210.00       100.84 o                         
  32   4   1       1461.00       1535.92       164.50 o                         
  34   4   1        638.49        676.47        70.24 o                         
  36   4   1        994.33        892.84        68.27 o                         
 -35   5   1        303.26        352.44        55.86 o                         
 -33   5   1        807.76        837.71        96.59 o                         
 -31   5   1        155.44        222.64        79.99 o                         
 -29   5   1       1524.29       1537.38       164.51 o                         
 -27   5   1        283.53        283.78        61.37 o                         
 -25   5   1         66.83         85.58        39.83 o                         
 -23   5   1        388.33        366.94        70.99 o                         
 -21   5   1       1092.74       1014.73       104.13 o                         
 -19   5   1        771.85        803.05       102.94 o                         
 -17   5   1        888.99        646.39       100.12 o                         
 -15   5   1        359.48        281.05        83.78 o                         
 -13   5   1       3090.73       2388.80       289.09 o                         
 -11   5   1       2993.14       2614.92       294.61 o                         
  -9   5   1       3833.62       3224.67       245.73 o                         
  -7   5   1       1714.43       1539.08       130.31 o                         
  -5   5   1        703.62        731.59        91.81 o                         
  -3   5   1       6610.48       6080.32       259.14 o                         
  -1   5   1        346.04        411.68        75.28 o                         
   1   5   1        512.27        507.47        92.43 o                         
   3   5   1        732.61        914.92       105.45 o                         
   5   5   1       2230.67       2412.37       173.41 o                         
   7   5   1       1644.68       1547.70       201.77 o                         
   9   5   1       2900.14       2825.47       323.45 o                         
  11   5   1        227.17        219.91        58.52 o                         
  13   5   1        722.71        735.03       133.84 o                         
  15   5   1       7972.20       7679.78       379.73 o                         
  17   5   1        800.27        913.90        91.21 o                         
  19   5   1         11.80        -22.93        42.67 o                         
  21   5   1        608.65        666.59       134.36 o                         
  23   5   1       3617.88       3521.64       272.27 o                         
  25   5   1       1866.89       2378.13       220.13 o                         
  27   5   1         98.81         78.14        39.01 o                         
  29   5   1         50.84         82.26        35.70 o                         
  31   5   1        717.07        987.33       113.54 o                         
  33   5   1         36.27          8.93        39.12 o                         
 -30   6   1       1559.80       1626.45       105.09 o                         
 -28   6   1        789.43        861.69        61.43 o                         
 -26   6   1       1460.45       1820.06       102.01 o                         
 -24   6   1          0.80         26.27        32.18 o                         
 -22   6   1        855.58        722.13       160.18 o                         
 -20   6   1         17.85         22.49        57.17 o                         
 -18   6   1        351.04        292.09        80.27 o                         
 -16   6   1          6.80        -14.05        49.54 o                         
 -14   6   1       3316.93       3057.75       230.00 o                         
 -12   6   1        439.57        417.02        59.98 o                         
 -10   6   1        723.96        645.97        76.08 o                         
  -8   6   1       4165.61       3832.98       144.48 o                         
  -6   6   1       1340.98       1078.30        84.96 o                         
  -4   6   1        471.43        342.84        49.87 o                         
  -2   6   1       1880.45       1679.49       102.86 o                         
   0   6   1      22468.92      19377.28       324.72 o                         
   2   6   1       1824.78       1564.13        71.28 o                         
   4   6   1       1630.69       1406.32       103.27 o                         
   6   6   1        531.25        448.25        56.13 o                         
   8   6   1       1792.64       1486.12       125.36 o                         
  10   6   1       1380.39       1324.73       158.01 o                         
  12   6   1         12.67          6.04        56.11 o                         
  14   6   1       1834.66       1845.47       185.18 o                         
  16   6   1        986.26        863.00       126.24 o                         
  18   6   1       2497.19       2342.54       203.80 o                         
  20   6   1        501.26        475.21        78.16 o                         
  22   6   1       1133.35       1219.83        93.73 o                         
  24   6   1         81.72         96.08        34.26 o                         
  26   6   1        375.30        384.45        60.42 o                         
  28   6   1         38.70        -50.68        41.13 o                         
 -23   7   1        517.74        599.13        65.51 o                         
 -21   7   1        319.40        294.60        54.62 o                         
 -19   7   1       1287.74       1363.30        88.32 o                         
 -17   7   1        645.21        615.96        68.49 o                         
 -15   7   1       1376.60       1329.52       164.94 o                         
 -13   7   1       1601.34       1718.26       130.54 o                         
 -11   7   1       1316.61       1256.41        98.34 o                         
  -9   7   1       4421.96       4197.04       207.10 o                         
  -7   7   1        623.64        574.67        53.85 o                         
  -5   7   1          3.65         63.06        22.10 o                         
  -3   7   1        633.08        610.58        46.94 o                         
  -1   7   1         13.72          5.77        19.18 o                         
   1   7   1        750.95        722.96        46.26 o                         
   3   7   1       1551.52       1417.46        83.11 o                         
   5   7   1        540.24        486.07        65.79 o                         
   7   7   1       1313.24       1409.09       148.96 o                         
   9   7   1        222.25        254.39        73.82 o                         
  11   7   1         55.15         29.41        44.26 o                         
  13   7   1          3.21         19.56        45.73 o                         
  15   7   1       1735.99       1767.31       154.48 o                         
  17   7   1       1221.68       1330.59       127.66 o                         
  19   7   1       2212.79       2301.84       153.27 o                         
  21   7   1       2817.41       3215.70       163.45 o                         
 -12   8   1        104.14        124.70        24.86 o                         
 -10   8   1         60.90         88.96        28.21 o                         
  -8   8   1          1.51         10.13        17.65 o                         
  -6   8   1       1141.84       1217.54       107.29 o                         
  -4   8   1        844.62        953.91       100.32 o                         
  -2   8   1          7.00         57.33        50.11 o                         
   0   8   1       4173.51       4286.72       206.42 o                         
   2   8   1       1214.93       1378.32       119.13 o                         
   4   8   1        267.34        333.38        60.71 o                         
   6   8   1         14.49         32.87        24.90 o                         
   8   8   1          1.63         13.24        21.86 o                         
  10   8   1        296.23        220.55        34.08 o                         
  12   8   1         20.52        -20.82        30.63 o                         
 -42   0   2       2364.56       2502.82       148.90 o                         
 -40   0   2        880.98        859.28        99.28 o                         
 -38   0   2        475.84        455.29        83.60 o                         
 -36   0   2        125.04         67.37        59.49 o                         
 -34   0   2       4483.14       4230.88       191.43 o                         
 -32   0   2       4088.81       3719.42       264.00 o                         
 -30   0   2       6603.57       6003.06       230.15 o                         
 -28   0   2      22694.43      23343.84      1053.14 o                         
 -26   0   2      26610.86      25645.56      1070.17 o                         
 -24   0   2       1003.05       1134.09       202.52 o                         
 -22   0   2       1749.81       1270.36       194.84 o                         
 -20   0   2      15592.03      16949.57       459.53 o                         
 -18   0   2       3968.80       4738.30       207.12 o                         
 -16   0   2        207.96        228.71        49.10 o                         
 -14   0   2      61324.38      63608.12       970.27 o                         
 -12   0   2      25449.67      23574.90       745.68 o                         
 -10   0   2       2864.31       3669.13       211.85 o                         
  -8   0   2      85985.59      88907.28      1695.98 o                         
  -6   0   2         16.12        -42.72        42.55 o                         
  -4   0   2      32714.65      31864.24       653.09 o                         
  -2   0   2      12119.73      10957.71       265.72 o                         
   0   0   2      44445.63      59596.09      1121.90 o                         
   2   0   2         22.29         46.60        29.24 o                         
   4   0   2      36250.93      40844.21       891.69 o                         
   6   0   2       2566.77       2246.62       179.91 o                         
   8   0   2      19796.66      22973.59       711.44 o                         
  10   0   2      18145.15      19508.09       684.95 o                         
  12   0   2      29024.42      33891.72      1010.84 o                         
  14   0   2      85138.16     100709.59      2257.13 o                         
  16   0   2       7364.64       8844.00       517.17 o                         
  18   0   2      27648.14      28158.21      1039.25 o                         
  20   0   2       5530.39       5740.65       454.90 o                         
  22   0   2       4810.69       4944.92       436.90 o                         
  24   0   2       5193.90       5333.47       481.17 o                         
  26   0   2       4663.15       4831.91       485.88 o                         
  28   0   2      10709.16      10630.05       478.10 o                         
  30   0   2        265.94        249.61        82.09 o                         
  32   0   2       9482.80       9561.14       449.24 o                         
  34   0   2        389.68        438.52        68.37 o                         
  36   0   2        691.46        654.08        79.62 o                         
  38   0   2          1.34        -41.91        35.68 o                         
 -43   1   2         52.27         75.32        37.28 o                         
 -41   1   2        118.77        106.88        49.13 o                         
 -39   1   2        190.67        172.64       124.69 o                         
 -37   1   2        424.59        331.63        54.23 o                         
 -35   1   2        683.66        704.50        64.68 o                         
 -33   1   2        123.43        176.20        41.65 o                         
 -31   1   2         28.92         50.58        43.78 o                         
 -29   1   2          5.72        -57.63        38.42 o                         
 -27   1   2       3060.39       3034.84       378.70 o                         
 -25   1   2        708.76        834.88       138.15 o                         
 -23   1   2        846.04        761.15        85.98 o                         
 -21   1   2        203.93        214.95        54.09 o                         
 -19   1   2       6563.29       7001.15       318.15 o                         
 -17   1   2      16355.85      16703.05       365.36 o                         
 -15   1   2      17201.31      18674.58       370.45 o                         
 -13   1   2      12189.76      12981.17       282.25 o                         
 -11   1   2      15779.11      17301.11       383.45 o                         
  -9   1   2        167.18        136.14        49.32 o                         
  -7   1   2       1812.46       2153.31       107.57 o                         
  -5   1   2       1419.92       1558.97       104.98 o                         
  -3   1   2       1101.66        901.73        73.45 o                         
  -1   1   2       2796.73       2391.18       137.15 o                         
   1   1   2        560.90        476.50        95.25 o                         
   3   1   2        260.45        363.17        39.68 o                         
   5   1   2       1654.28       2362.30        92.10 o                         
   7   1   2        601.66        882.18        86.25 o                         
   9   1   2        450.54        624.71        64.72 o                         
  11   1   2        240.17        184.26        40.71 o                         
  13   1   2        723.72        690.54        72.64 o                         
  15   1   2        497.02        361.15        52.65 o                         
  17   1   2       1961.65       2161.41       185.84 o                         
  19   1   2        298.97        177.21        93.59 o                         
  21   1   2        449.37        417.85        93.95 o                         
  23   1   2       2058.10       1954.29       310.43 o                         
  25   1   2        104.59        208.40        79.99 o                         
  27   1   2        426.14        358.80        69.35 o                         
  29   1   2        295.92        325.55        62.36 o                         
  31   1   2        156.86          9.87        38.96 o                         
  33   1   2        268.60        266.14        54.45 o                         
  35   1   2         79.11        146.91        52.70 o                         
  37   1   2         34.29        164.13        46.14 o                         
  39   1   2         62.93         81.98        39.26 o                         
 -42   2   2       2060.60       2389.69       139.99 o                         
 -40   2   2       1069.01       1150.77       115.95 o                         
 -38   2   2        916.73        932.87       116.89 o                         
 -36   2   2         97.72         78.42        69.32 o                         
 -34   2   2       3257.71       3251.70       243.17 o                         
 -32   2   2       4812.59       4779.94       221.96 o                         
 -30   2   2      11930.64      11251.09       404.01 o                         
 -28   2   2       9020.69       9952.12       472.20 o                         
 -26   2   2      45282.52      45505.34       835.72 o                         
 -24   2   2        503.50        475.57        79.58 o                         
 -22   2   2          7.12        -12.12        42.34 o                         
 -20   2   2         90.96         66.43        47.70 o                         
 -18   2   2        411.78        496.62        71.70 o                         
 -16   2   2        671.81       1201.80        98.52 o                         
 -14   2   2      35167.21      35388.52       584.25 o                         
 -12   2   2        472.54        459.17        67.56 o                         
 -10   2   2        183.73        155.91        43.32 o                         
  -8   2   2        286.31        194.74        39.59 o                         
  -6   2   2      30436.32      36566.04       580.47 o                         
  -4   2   2      17334.15      21749.69      1447.43 o                         
  -2   2   2     104771.88      76029.93     13414.89 o                         
   0   2   2       3666.92       2360.28       160.44 o                         
   2   2   2       5834.30       7855.01       241.61 o                         
   4   2   2      10913.03      12103.63       277.17 o                         
   6   2   2      15364.31      17514.16       473.27 o                         
   8   2   2       4688.85       4811.27       218.28 o                         
  10   2   2      10352.60      10199.22       353.43 o                         
  12   2   2      13942.44      15537.08      1110.04 o                         
  14   2   2      13290.67      14566.07       464.20 o                         
  16   2   2       1482.62       1742.74       154.16 o                         
  18   2   2      13389.45      13779.94       471.31 o                         
  20   2   2       6197.33       6422.34       525.51 o                         
  22   2   2       1757.87       1645.11       274.48 o                         
  24   2   2         58.84         38.01       106.71 o                         
  26   2   2      10339.84      11252.09       511.27 o                         
  28   2   2       9389.68       9668.41       474.37 o                         
  30   2   2        181.24        115.51        70.53 o                         
  32   2   2       2201.43       2381.57       222.34 o                         
  34   2   2       1380.08       1662.11       121.28 o                         
  36   2   2       5543.08       5705.96       281.77 o                         
  38   2   2        859.41        848.86        92.04 o                         
 -41   3   2        343.27        377.94        54.50 o                         
 -39   3   2         39.52         25.34        29.11 o                         
 -37   3   2        476.70        420.74        58.94 o                         
 -35   3   2       2499.87       2280.28       136.77 o                         
 -33   3   2        161.15         12.87        68.98 o                         
 -31   3   2        499.83        428.30       132.48 o                         
 -29   3   2       4487.85       4070.00       311.78 o                         
 -27   3   2       3104.85       3141.09       163.58 o                         
 -25   3   2        177.28        208.23        58.83 o                         
 -23   3   2       1530.69       1627.95       170.29 o                         
 -21   3   2       7393.30       7641.77       921.76 o                         
 -19   3   2        390.55        391.71        95.92 o                         
 -17   3   2          3.82        -85.99        57.32 o                         
 -15   3   2       1063.06       1113.39       170.87 o                         
 -13   3   2        549.62        559.53       125.46 o                         
 -11   3   2       1230.64        952.18       156.86 o                         
  -9   3   2          7.03         62.87        60.25 o                         
  -7   3   2       9213.67       9599.51       313.77 o                         
  -5   3   2         58.31         11.76        40.19 o                         
  -3   3   2      11925.20      13122.39       374.34 o                         
  -1   3   2       7414.13       7503.40       245.45 o                         
   1   3   2        185.27        133.60        34.51 o                         
   3   3   2        113.26        248.86        86.03 o                         
   5   3   2        430.65        457.74       126.31 o                         
   7   3   2        141.93        378.30       101.43 o                         
   9   3   2       1857.57       1912.67       132.34 o                         
  11   3   2       5783.86       6289.96       317.65 o                         
  13   3   2         69.03         14.17        62.97 o                         
  15   3   2        741.32        767.04       128.11 o                         
  17   3   2      13298.66      13906.39       662.57 o                         
  19   3   2        435.07        294.67       129.27 o                         
  21   3   2          1.03         73.16        61.28 o                         
  23   3   2       2484.43       2402.21       156.28 o                         
  25   3   2       1175.59       1098.71       108.93 o                         
  27   3   2        305.49        272.60        60.77 o                         
  29   3   2        949.91       1088.82       102.54 o                         
  31   3   2        801.12        753.12       119.69 o                         
  33   3   2          6.02         29.93        75.32 o                         
  35   3   2          0.32        -99.54        66.36 o                         
  37   3   2        352.94        399.97        46.32 o                         
 -38   4   2        763.25        721.52        81.13 o                         
 -36   4   2         59.16        108.42        39.91 o                         
 -34   4   2        158.25        275.14        55.77 o                         
 -32   4   2       4235.78       4506.08       192.97 o                         
 -30   4   2       8437.16       8268.91       426.21 o                         
 -28   4   2       2292.79       2333.59       244.86 o                         
 -26   4   2      15382.29      15487.02       647.67 o                         
 -24   4   2        790.30        606.87       107.07 o                         
 -22   4   2       3409.54       3018.12       209.76 o                         
 -20   4   2       6033.78       5869.38       445.47 o                         
 -18   4   2       1020.05       1121.93       197.17 o                         
 -16   4   2        115.79         85.19        71.23 o                         
 -14   4   2      14555.67      13287.60       651.21 o                         
 -12   4   2       9647.66       9066.27       523.83 o                         
 -10   4   2       7802.02       7266.88       461.18 o                         
  -8   4   2      10727.30      10727.61       382.66 o                         
  -6   4   2         31.88         37.07        45.17 o                         
  -4   4   2      13468.16      15077.57       456.60 o                         
  -2   4   2      27954.70      31283.16       680.92 o                         
   0   4   2        106.66         35.91        39.93 o                         
   2   4   2       3329.19       3689.60       497.88 o                         
   4   4   2       3332.94       3506.26       293.42 o                         
   6   4   2       2939.59       3261.42       224.71 o                         
   8   4   2       2423.19       2524.22       197.87 o                         
  10   4   2       2019.94       2211.44       292.25 o                         
  12   4   2        123.18         19.44        75.45 o                         
  14   4   2         24.47        -39.60        94.75 o                         
  16   4   2       8152.14       8721.41       557.39 o                         
  18   4   2      11442.89      11382.55       419.15 o                         
  20   4   2         77.34         59.00        42.29 o                         
  22   4   2        103.74        112.13        57.78 o                         
  24   4   2          7.95          6.23        63.50 o                         
  26   4   2       5632.07       5809.52       349.89 o                         
  28   4   2       4343.98       4304.93       408.09 o                         
  30   4   2         46.22         34.92        70.67 o                         
  32   4   2       1098.82        873.43       124.93 o                         
  34   4   2        801.85        738.07       103.78 o                         
 -35   5   2         90.12        139.13        48.95 o                         
 -33   5   2       1692.51       1788.71       149.41 o                         
 -31   5   2         28.84         78.83        72.29 o                         
 -29   5   2       2026.59       1805.83       186.29 o                         
 -27   5   2       1381.04       1511.82       117.46 o                         
 -25   5   2        333.03        350.36        68.02 o                         
 -23   5   2        907.35        820.49        95.51 o                         
 -21   5   2       2807.92       2755.65       167.42 o                         
 -19   5   2         67.43         56.42        36.90 o                         
 -17   5   2        561.88        577.18        66.10 o                         
 -15   5   2        786.63        802.17        79.00 o                         
 -13   5   2         13.67        -69.25        46.17 o                         
 -11   5   2       8803.36       8109.66       519.88 o                         
  -9   5   2       1843.15       1522.74       164.65 o                         
  -7   5   2       2984.78       3009.00       179.54 o                         
  -5   5   2        204.33        175.00        49.97 o                         
  -3   5   2       3537.79       3110.08       225.50 o                         
  -1   5   2        271.88        141.62        95.27 o                         
   1   5   2       9161.62       8954.75       416.89 o                         
   3   5   2       7138.48       7124.58       364.31 o                         
   5   5   2        810.53        912.66       130.46 o                         
   7   5   2       4404.27       5083.36       402.77 o                         
   9   5   2        837.67        866.76       191.61 o                         
  11   5   2       4403.44       4375.18       170.14 o                         
  13   5   2       4375.18       4137.63       236.45 o                         
  15   5   2         49.51         17.05       102.91 o                         
  17   5   2       1269.00       1153.95       126.03 o                         
  19   5   2       1429.65       1394.34       128.38 o                         
  21   5   2        189.95        128.69        53.27 o                         
  23   5   2        598.35        599.32       127.17 o                         
  25   5   2         15.34         57.69        69.20 o                         
  27   5   2        329.89        312.02        55.71 o                         
  29   5   2         22.36         64.07        57.31 o                         
  31   5   2        105.36        177.24        43.22 o                         
 -30   6   2       3406.71       3634.52       170.57 o                         
 -28   6   2         12.65        -48.74        41.22 o                         
 -26   6   2       9830.02      10645.07       465.23 o                         
 -24   6   2        104.84        180.29        48.36 o                         
 -22   6   2         80.44         29.99        49.12 o                         
 -20   6   2       2806.03       2729.24       339.58 o                         
 -18   6   2        785.36        839.38       124.14 o                         
 -16   6   2         17.40         36.65        48.44 o                         
 -14   6   2        174.18        200.01        76.10 o                         
 -12   6   2       2024.47       1662.83       165.97 o                         
 -10   6   2       1645.46       1527.42       120.78 o                         
  -8   6   2       1487.16       1409.37        96.39 o                         
  -6   6   2        354.44        231.80        59.22 o                         
  -4   6   2       4315.14       3699.19       130.27 o                         
  -2   6   2      14752.78      13021.22       305.65 o                         
   0   6   2         23.95         37.88        18.13 o                         
   2   6   2        200.28        214.81        26.74 o                         
   4   6   2         85.63         66.10        22.97 o                         
   6   6   2       1515.37       1323.48        77.04 o                         
   8   6   2       2176.73       1982.09       124.29 o                         
  10   6   2       2893.16       2497.35       238.62 o                         
  12   6   2       2010.69       1424.23       159.44 o                         
  14   6   2        640.95        473.34        97.25 o                         
  16   6   2       1232.69        911.66       130.30 o                         
  18   6   2        617.05        670.80       105.24 o                         
  20   6   2         17.01         74.04        39.71 o                         
  22   6   2        525.24        514.30        61.32 o                         
  24   6   2        827.50        786.93        66.85 o                         
  26   6   2       3763.90       4150.96       135.40 o                         
 -23   7   2        261.51        474.92        61.34 o                         
 -21   7   2       1098.26       1275.51        75.55 o                         
 -19   7   2        106.82         62.74        33.17 o                         
 -17   7   2         36.68         29.31        90.41 o                         
 -15   7   2       1234.97       1200.30       163.71 o                         
 -13   7   2        527.82        563.04        64.52 o                         
 -11   7   2        508.03        423.60        56.23 o                         
  -9   7   2       1080.16       1104.17        71.83 o                         
  -7   7   2        360.73        468.68        49.58 o                         
  -5   7   2        191.42        172.60        29.05 o                         
  -3   7   2        306.90        338.12        46.28 o                         
  -1   7   2        230.38        251.61        32.92 o                         
   1   7   2       1001.10        921.77        49.13 o                         
   3   7   2        273.01        322.44        41.88 o                         
   5   7   2        931.35       1045.88       104.84 o                         
   7   7   2         35.46         61.21        53.71 o                         
   9   7   2        116.63        187.07        65.06 o                         
  11   7   2       3080.55       2874.65       206.08 o                         
  13   7   2        510.39        636.94        97.47 o                         
  15   7   2        182.76        127.26        52.79 o                         
  17   7   2        212.53        360.87        70.42 o                         
  19   7   2       1703.77       1712.28       126.70 o                         
  21   7   2       1481.60       1593.42       106.13 o                         
 -14   8   2         89.48        119.58        32.20 o                         
 -12   8   2        997.36       1077.75        84.98 o                         
 -10   8   2        690.20        691.63        52.56 o                         
  -8   8   2        781.91        919.91        60.43 o                         
  -6   8   2       1589.90       1800.52       134.03 o                         
  -4   8   2       3529.43       3745.16       126.41 o                         
  -2   8   2       2797.31       2930.97       162.21 o                         
   0   8   2        683.34        763.13        86.92 o                         
   2   8   2        295.21        430.05        70.82 o                         
   4   8   2         16.78         90.77        41.12 o                         
   6   8   2        418.43        437.32        51.37 o                         
   8   8   2        559.45        629.41        50.18 o                         
  10   8   2        518.41        414.93        57.02 o                         
 -43   1   3       5326.84       5800.82       236.04 o                         
 -41   1   3       3396.32       3302.90       133.51 o                         
 -39   1   3      10225.12       9271.65       258.37 o                         
 -37   1   3       2403.28       2302.67       128.74 o                         
 -35   1   3       5872.62       5446.00       210.96 o                         
 -33   1   3       4438.79       4264.86       157.21 o                         
 -31   1   3       6930.65       6281.14       237.68 o                         
 -29   1   3      57065.91      60137.23      1878.08 o                         
 -27   1   3       3505.67       3851.54       276.81 o                         
 -25   1   3      14793.43      14817.78       468.40 o                         
 -23   1   3         43.14         49.72        39.48 o                         
 -21   1   3      34701.66      34056.30       735.62 o                         
 -19   1   3      10464.76      10232.15       293.79 o                         
 -17   1   3        192.07        196.03        51.84 o                         
 -15   1   3      14314.92      14026.98       314.40 o                         
 -13   1   3         83.98         60.68        44.06 o                         
 -11   1   3     108220.53     111333.94      1250.16 o                         
  -9   1   3      20576.24      20809.96       445.29 o                         
  -7   1   3        334.12        428.04        53.73 o                         
  -5   1   3      95996.66      92156.16      2170.49 o                         
  -3   1   3      67089.26      61514.03       814.21 o                         
  -1   1   3       6758.53       5724.99       695.66 o                         
   1   1   3        155.22        142.29        76.46 o                         
   3   1   3       5430.61       6516.74       185.38 o                         
   5   1   3      48121.90      56068.09       691.33 o                         
   7   1   3      27031.70      32146.33       621.20 o                         
   9   1   3       3517.56       2878.42       177.74 o                         
  11   1   3      20166.03      25322.03       716.14 o                         
  13   1   3     104336.18     126079.56      1510.33 o                         
  15   1   3        497.54        323.25       274.95 o                         
  17   1   3       1659.71       1981.96       223.15 o                         
  19   1   3      16132.49      17642.81       596.44 o                         
  21   1   3       5442.51       5285.91       328.78 o                         
  23   1   3       5829.87       5695.99       352.57 o                         
  25   1   3         45.57         47.85        41.60 o                         
  27   1   3          1.37        -28.25        37.83 o                         
  29   1   3        283.28        193.01        51.94 o                         
  31   1   3         50.50         42.31        38.84 o                         
  33   1   3       2041.40       1854.44       174.31 o                         
  35   1   3        303.18        243.29        49.12 o                         
  37   1   3       2481.55       2498.62       163.01 o                         
 -42   2   3         48.02         71.29        42.41 o                         
 -40   2   3        396.30        306.69        73.69 o                         
 -38   2   3          0.05         81.36        67.98 o                         
 -36   2   3       2297.02       2175.59       188.06 o                         
 -34   2   3        930.47        841.38        95.07 o                         
 -32   2   3       3515.79       3631.81       265.98 o                         
 -30   2   3       3789.50       3611.51       199.18 o                         
 -28   2   3       1006.79        938.46        82.10 o                         
 -26   2   3         15.91        -35.50        67.72 o                         
 -24   2   3       2331.01       2222.09       157.58 o                         
 -22   2   3       5311.62       5143.91       231.59 o                         
 -20   2   3        242.55        249.70        56.93 o                         
 -18   2   3        263.00        241.26        56.50 o                         
 -16   2   3        467.45        533.55        70.84 o                         
 -14   2   3      31393.84      34305.29       691.39 o                         
 -12   2   3       3231.21       3684.02       155.96 o                         
 -10   2   3       1630.38       1775.86        98.00 o                         
  -8   2   3       3491.38       4055.53       149.64 o                         
  -6   2   3        909.05       1057.41       179.63 o                         
  -4   2   3         20.08         -3.54        36.26 o                         
  -2   2   3        147.46         63.38        40.74 o                         
   0   2   3       8344.70       8623.27       260.00 o                         
   2   2   3      14367.25      17282.78       406.95 o                         
   4   2   3      17129.41      17094.61       645.85 o                         
   6   2   3       6610.01       8237.22       244.72 o                         
   8   2   3        709.88        706.64        97.34 o                         
  10   2   3       3172.44       3328.08       207.06 o                         
  12   2   3        980.70       1228.09       143.03 o                         
  14   2   3        283.22        305.43        80.23 o                         
  16   2   3        492.09        409.84       100.58 o                         
  18   2   3         41.99         95.98        95.35 o                         
  20   2   3       5440.05       5418.86       500.87 o                         
  22   2   3       9635.10       9946.72       690.77 o                         
  24   2   3        460.07        355.18        82.04 o                         
  26   2   3        239.10        356.92        98.19 o                         
  28   2   3        572.63        601.97       111.94 o                         
  30   2   3        865.94        783.71       127.05 o                         
  32   2   3         33.81         -6.89        54.32 o                         
  34   2   3          1.25        -39.31        42.20 o                         
  36   2   3         11.15         53.73        47.29 o                         
  38   2   3        635.95        634.34        73.32 o                         
 -41   3   3       2638.77       2808.81       145.57 o                         
 -39   3   3       4959.21       4449.38       343.37 o                         
 -37   3   3       1021.26        892.91        81.59 o                         
 -35   3   3       3598.56       3258.24       162.30 o                         
 -33   3   3       2412.60       2337.69       147.79 o                         
 -31   3   3        467.60        473.49       119.14 o                         
 -29   3   3      18311.59      18076.34       527.80 o                         
 -27   3   3       8847.25       9014.87       434.36 o                         
 -25   3   3      12254.01      12197.90       873.42 o                         
 -23   3   3        694.90        745.80       168.30 o                         
 -21   3   3      22065.74      19994.99       806.36 o                         
 -19   3   3        186.71        400.87       141.22 o                         
 -17   3   3         46.59        145.89        93.65 o                         
 -15   3   3          3.78          4.75        44.42 o                         
 -13   3   3        306.93        257.48       101.70 o                         
 -11   3   3       3240.56       2936.96       190.31 o                         
  -9   3   3      23937.63      23934.02       568.91 o                         
  -7   3   3       1498.32       1537.49       102.88 o                         
  -5   3   3      49093.38      53580.88       735.12 o                         
  -3   3   3         35.92        103.69        44.80 o                         
  -1   3   3       3506.72       3574.83       132.40 o                         
   1   3   3         93.37         34.05        38.06 o                         
   3   3   3         32.76         30.75        53.11 o                         
   5   3   3        830.15       1040.80       139.82 o                         
   7   3   3        129.11        345.24        71.55 o                         
   9   3   3      18897.09      19749.90       444.19 o                         
  11   3   3        199.50        299.31        68.22 o                         
  13   3   3      24701.97      31646.29       682.50 o                         
  15   3   3        142.39        261.48        70.22 o                         
  17   3   3       3163.67       3598.40       266.02 o                         
  19   3   3         27.17        -83.72        65.61 o                         
  21   3   3        529.25        501.01        59.64 o                         
  23   3   3       2870.10       2774.92       173.78 o                         
  25   3   3        514.07        546.73        83.81 o                         
  27   3   3       2225.51       2211.69       147.42 o                         
  29   3   3       2587.88       2947.24       201.23 o                         
  31   3   3        201.61        265.69        58.11 o                         
  33   3   3        965.90        784.10       117.74 o                         
  35   3   3         38.87         33.39        59.88 o                         
  37   3   3        146.41        216.83        48.42 o                         
 -38   4   3         12.79        -30.85        27.50 o                         
 -36   4   3        701.51        563.68       101.49 o                         
 -34   4   3        182.26        164.27        44.99 o                         
 -32   4   3        276.41        288.07        56.08 o                         
 -30   4   3        423.86        242.69       104.33 o                         
 -28   4   3       1268.75       1246.03       191.80 o                         
 -26   4   3       1485.07       1603.28       208.76 o                         
 -24   4   3         17.85         63.76       109.09 o                         
 -22   4   3        390.79        422.99        80.89 o                         
 -20   4   3         59.23         45.87        76.16 o                         
 -18   4   3         71.27         89.10       114.59 o                         
 -16   4   3       4565.75       4062.83       355.86 o                         
 -14   4   3       4889.14       4350.15       364.30 o                         
 -12   4   3        569.88        378.86        95.49 o                         
 -10   4   3       2827.85       3222.77       305.48 o                         
  -8   4   3        644.16        664.42        92.98 o                         
  -6   4   3         25.12         85.57        47.97 o                         
  -4   4   3        356.56        514.25        64.49 o                         
  -2   4   3         15.42         42.07       174.00 o                         
   0   4   3        979.44       1134.34       183.27 o                         
   2   4   3       1098.23       1378.56       201.44 o                         
   4   4   3       3636.21       3344.40       324.05 o                         
   6   4   3        331.75        285.17       114.30 o                         
   8   4   3        393.55        297.92        72.04 o                         
  10   4   3       1262.11       1216.47       212.72 o                         
  12   4   3       3151.37       3947.99       396.31 o                         
  14   4   3        732.58        626.47       158.62 o                         
  16   4   3          8.19         31.35        46.62 o                         
  18   4   3       3737.11       4253.17       176.21 o                         
  20   4   3       1164.59       1247.13       108.81 o                         
  22   4   3       3458.91       3373.57       201.44 o                         
  24   4   3         32.25         79.45        60.63 o                         
  26   4   3        553.63        567.87       119.91 o                         
  28   4   3       1121.91       1327.13       158.32 o                         
  30   4   3        122.29         58.77        74.93 o                         
  32   4   3         15.18        -34.22        55.54 o                         
  34   4   3         91.21        156.99        35.83 o                         
 -35   5   3       1741.15       1737.70       130.03 o                         
 -33   5   3        266.01        246.76        71.30 o                         
 -31   5   3         27.81          6.41        56.81 o                         
 -29   5   3       2729.95       2856.05       226.33 o                         
 -27   5   3       5944.19       6108.52       357.28 o                         
 -25   5   3       8725.83       9052.84       294.68 o                         
 -23   5   3       6014.18       6266.86       248.80 o                         
 -21   5   3       5978.68       5854.59       467.87 o                         
 -19   5   3          1.58        -20.48        32.56 o                         
 -17   5   3       1531.80       1431.06       102.71 o                         
 -15   5   3       3356.73       2808.23       155.85 o                         
 -13   5   3        204.46         78.12        44.57 o                         
 -11   5   3       4757.94       4624.40       383.67 o                         
  -9   5   3       5037.04       4484.70       281.00 o                         
  -7   5   3       5754.02       5010.61       288.79 o                         
  -5   5   3      17239.12      15711.69       807.97 o                         
  -3   5   3       3979.81       3338.58       357.97 o                         
  -1   5   3        253.72        149.13        89.65 o                         
   1   5   3         19.74         21.61        57.43 o                         
   3   5   3         42.17         18.49        52.40 o                         
   5   5   3        324.01        268.18        79.99 o                         
   7   5   3         98.57        140.14        66.91 o                         
   9   5   3       1477.09       1455.70        80.57 o                         
  11   5   3        116.70         58.83        28.68 o                         
  13   5   3      11222.74      11145.05       291.65 o                         
  15   5   3         14.64         11.08        31.66 o                         
  17   5   3         81.39         76.59        40.21 o                         
  19   5   3        141.51        222.60        74.26 o                         
  21   5   3         93.72        128.68        56.63 o                         
  23   5   3        183.98        109.05        49.88 o                         
  25   5   3         98.05        134.35        64.22 o                         
  27   5   3       1018.60        996.15       127.98 o                         
  29   5   3       1918.23       1962.82        98.03 o                         
  31   5   3          9.24         46.67        46.65 o                         
 -30   6   3         48.32          9.49        38.29 o                         
 -28   6   3        655.29        773.88        92.28 o                         
 -26   6   3       1354.92       1651.12        99.13 o                         
 -24   6   3        260.79        366.37        60.03 o                         
 -22   6   3        148.69        173.74        51.68 o                         
 -20   6   3        453.92        551.65        69.84 o                         
 -18   6   3        211.63        180.93        60.99 o                         
 -16   6   3       4056.00       3995.16       267.43 o                         
 -14   6   3        124.51        162.38        62.87 o                         
 -12   6   3        118.64        132.49        70.96 o                         
 -10   6   3        903.55        941.63       122.84 o                         
  -8   6   3       1164.52       1037.37        83.08 o                         
  -6   6   3       1720.20       1522.94        82.20 o                         
  -4   6   3         43.72         45.48        28.31 o                         
  -2   6   3        536.58        353.53        48.99 o                         
   0   6   3       1784.00       1554.12        69.75 o                         
   2   6   3       2823.54       2539.10        89.10 o                         
   4   6   3         80.98         74.39        24.20 o                         
   6   6   3       4167.16       3724.57       137.99 o                         
   8   6   3          0.76          0.09        51.79 o                         
  10   6   3        563.56        520.69        65.74 o                         
  12   6   3         17.63         26.54        62.02 o                         
  14   6   3       1126.48        927.24       102.14 o                         
  16   6   3         13.68        -53.38        66.29 o                         
  18   6   3       2563.63       2543.08       204.38 o                         
  20   6   3        103.06        108.25        39.92 o                         
  22   6   3        149.51        190.71        41.45 o                         
  24   6   3       1103.05       1196.68        76.52 o                         
  26   6   3        199.86        265.31        48.69 o                         
 -23   7   3       4097.81       4829.24       196.33 o                         
 -21   7   3       3002.88       3228.19       122.23 o                         
 -19   7   3        749.58        864.45       130.16 o                         
 -17   7   3         23.13         14.74        65.83 o                         
 -15   7   3        932.08        823.26        74.62 o                         
 -13   7   3        349.34        427.52        57.17 o                         
 -11   7   3       3542.66       3442.62       156.32 o                         
  -9   7   3        100.24         99.29        31.96 o                         
  -7   7   3        644.84        687.61        49.57 o                         
  -5   7   3       4373.00       4439.28       125.60 o                         
  -3   7   3        891.06        873.90        54.26 o                         
  -1   7   3       1742.94       1569.87        72.03 o                         
   1   7   3         12.53         32.48        29.47 o                         
   3   7   3          7.13         -0.06        22.75 o                         
   5   7   3          2.61         62.89        29.53 o                         
   7   7   3          5.70         23.79        28.60 o                         
   9   7   3          8.62         33.50        50.26 o                         
  11   7   3        413.32        438.17        80.65 o                         
  13   7   3       4486.74       4028.50       233.13 o                         
  15   7   3         53.22        -19.36        35.68 o                         
  17   7   3         53.44         60.43        39.15 o                         
  19   7   3          5.58         72.63        34.64 o                         
 -12   8   3         22.56         88.89        22.32 o                         
 -10   8   3        238.81        268.31        41.34 o                         
  -8   8   3         99.21        102.28        27.83 o                         
  -6   8   3         93.06        227.16        49.06 o                         
  -4   8   3        107.88        116.99        38.78 o                         
  -2   8   3       1338.16       1287.23        71.56 o                         
   0   8   3          0.60         75.26        36.08 o                         
   2   8   3        283.32        339.39        60.91 o                         
   4   8   3        373.20        528.74        69.96 o                         
   6   8   3          3.28         42.99        39.26 o                         
   8   8   3         20.60         44.46        35.25 o                         
 -44   0   4          7.45         67.39        41.27 o                         
 -42   0   4       2581.25       2649.49       171.45 o                         
 -40   0   4        283.52        223.67        64.96 o                         
 -38   0   4       1758.67       1626.69       155.89 o                         
 -36   0   4        856.41        538.45       104.99 o                         
 -34   0   4       3006.17       2469.57       207.17 o                         
 -32   0   4        972.32        815.61       120.64 o                         
 -30   0   4       3309.08       2668.10       206.45 o                         
 -28   0   4       5715.69       6045.18       493.91 o                         
 -26   0   4      14748.10      14746.82       781.51 o                         
 -24   0   4       4312.69       5395.24       434.60 o                         
 -22   0   4         19.66         71.69        53.87 o                         
 -20   0   4       4852.15       5169.14       240.24 o                         
 -18   0   4        626.49        651.60       153.31 o                         
 -16   0   4      32656.24      31446.29       631.99 o                         
 -14   0   4        319.72        317.83        60.67 o                         
 -12   0   4      10713.75      12131.89       477.63 o                         
 -10   0   4       2486.30       2436.25       122.90 o                         
  -8   0   4      11155.95      11993.64       417.17 o                         
  -6   0   4     105288.67     103361.96      1914.10 o                         
  -4   0   4     153446.59     144401.92      2563.93 o                         
  -2   0   4      45965.48      47757.49      1028.32 o                         
   0   0   4      11542.43      15129.16       478.58 o                         
   2   0   4      82514.12      95403.36      1880.22 o                         
   4   0   4      58123.04      59881.24      1322.89 o                         
   6   0   4       4573.88       5001.26       300.62 o                         
   8   0   4      78581.97      96827.57      2114.03 o                         
  10   0   4      72229.07      85249.09      2001.09 o                         
  12   0   4       3771.58       4962.74       397.77 o                         
  14   0   4        156.03        286.96       126.27 o                         
  16   0   4         14.36         48.88        98.99 o                         
  18   0   4      39846.39      44592.53      1481.50 o                         
  20   0   4       8922.78      10441.13       676.39 o                         
  22   0   4        499.67        513.77       158.08 o                         
  24   0   4        422.53        222.88        76.94 o                         
  26   0   4        280.63        153.42        79.76 o                         
  28   0   4        165.56        248.67        93.42 o                         
  30   0   4        781.44        734.38       125.76 o                         
  32   0   4       2140.92       2278.45       213.21 o                         
  34   0   4       2047.33       2146.03       190.71 o                         
  36   0   4       5728.58       6885.27       312.95 o                         
  38   0   4         23.85        111.72        42.49 o                         
 -43   1   4        105.39         88.04        26.87 o                         
 -41   1   4        652.77        786.50        68.98 o                         
 -39   1   4        882.58        854.74        80.33 o                         
 -37   1   4        351.16        284.34        56.72 o                         
 -35   1   4       1293.63       1098.52        95.80 o                         
 -33   1   4        504.98        450.34        68.09 o                         
 -31   1   4        720.95        676.86        65.22 o                         
 -29   1   4        120.09        134.16        75.32 o                         
 -27   1   4       3152.85       3473.38       204.49 o                         
 -25   1   4       5460.01       5484.85       244.48 o                         
 -23   1   4        108.13        102.47        48.33 o                         
 -21   1   4        260.83        380.18        62.79 o                         
 -19   1   4         76.73         78.00        42.80 o                         
 -17   1   4          1.26        -16.07        42.83 o                         
 -15   1   4          0.97         45.47        46.87 o                         
 -13   1   4        253.67        288.95        48.98 o                         
 -11   1   4        166.15        200.35        40.46 o                         
  -9   1   4       1914.70       2240.11        84.59 o                         
  -7   1   4        817.93        749.12        52.22 o                         
  -5   1   4        517.30        340.26        44.95 o                         
  -3   1   4       3499.87       3251.82       344.04 o                         
  -1   1   4        775.31        588.36        77.94 o                         
   1   1   4        166.05        275.57        53.85 o                         
   3   1   4       1197.59       1264.26       113.78 o                         
   5   1   4        193.19        221.54        34.92 o                         
   7   1   4       1660.99       1543.61       124.19 o                         
   9   1   4         47.14          0.58        67.24 o                         
  11   1   4       1309.77       1390.29       108.92 o                         
  13   1   4        266.54        257.84        79.07 o                         
  15   1   4          5.08         24.55        90.85 o                         
  17   1   4        611.23        617.78       169.40 o                         
  19   1   4       2559.41       2685.47       231.80 o                         
  21   1   4       4538.27       4506.45       466.48 o                         
  23   1   4        803.04        589.26       198.53 o                         
  25   1   4       1432.19       1316.31       121.70 o                         
  27   1   4       1174.98       1137.70       110.94 o                         
  29   1   4         71.92         70.50        44.15 o                         
  31   1   4          0.81        -20.10        40.07 o                         
  33   1   4         22.66         15.84        43.17 o                         
  35   1   4        117.28        148.15        65.95 o                         
  37   1   4         70.85         24.83        53.94 o                         
 -42   2   4       1880.27       1761.20       128.97 o                         
 -40   2   4        237.03        190.53        62.09 o                         
 -38   2   4       2964.33       2821.60       198.07 o                         
 -36   2   4       2045.65       1970.09       180.73 o                         
 -34   2   4       5939.16       5738.54       228.51 o                         
 -32   2   4        729.85        690.33       131.62 o                         
 -30   2   4      11550.50      12041.63       410.05 o                         
 -28   2   4          6.04         22.48        50.25 o                         
 -26   2   4       2354.32       2116.76       160.30 o                         
 -24   2   4       1656.85       1793.34       142.88 o                         
 -22   2   4       2747.88       3083.62       177.38 o                         
 -20   2   4         76.16        131.13        69.58 o                         
 -18   2   4        373.84        458.47        71.91 o                         
 -16   2   4      19911.17      19964.14       512.75 o                         
 -14   2   4       6304.62       6677.86       262.71 o                         
 -12   2   4         24.12        241.54        89.24 o                         
 -10   2   4       1987.75       2015.88       112.80 o                         
  -8   2   4       5171.52       4677.52       180.68 o                         
  -6   2   4       6743.27       6457.81       859.02 o                         
  -4   2   4      27507.36      26718.84      3716.55 o                         
  -2   2   4      25645.23      17993.16      6418.41 o                         
   0   2   4       9301.59       8311.17       318.79 o                         
   2   2   4       4568.94       3589.67       179.70 o                         
   4   2   4       4207.30       4467.77       214.14 o                         
   6   2   4        492.99        645.92        74.75 o                         
   8   2   4       6458.54       8261.66       611.22 o                         
  10   2   4         66.06        290.35       202.41 o                         
  12   2   4       1935.22       2147.60       293.15 o                         
  14   2   4      27234.84      30404.94      2355.51 o                         
  16   2   4       8992.47       9641.59       674.33 o                         
  18   2   4      22876.83      25349.90      1173.10 o                         
  20   2   4       9003.90       9466.04       696.54 o                         
  22   2   4       3913.62       3791.41       281.85 o                         
  24   2   4       4607.57       4196.46       308.74 o                         
  26   2   4        362.41        404.86        69.42 o                         
  28   2   4       1222.93       1367.71       175.59 o                         
  30   2   4        735.99        715.20       126.01 o                         
  32   2   4       1819.65       1847.31       184.34 o                         
  34   2   4       1809.19       2005.65       120.38 o                         
  36   2   4       5904.00       6042.56       243.31 o                         
 -41   3   4        106.66         47.51        30.53 o                         
 -39   3   4         20.48        -15.60        29.10 o                         
 -37   3   4        558.28        569.70        64.55 o                         
 -35   3   4       1355.94       1391.95       204.56 o                         
 -33   3   4       3341.38       3000.13       166.76 o                         
 -31   3   4        374.08        337.31       111.18 o                         
 -29   3   4       3084.57       2700.16       192.43 o                         
 -27   3   4        606.96        630.10        92.36 o                         
 -25   3   4       1953.91       1755.84       245.00 o                         
 -23   3   4       7513.16       6819.65       459.41 o                         
 -21   3   4         12.95        158.03        91.57 o                         
 -19   3   4        468.81        450.53        89.58 o                         
 -17   3   4       1496.96       1554.48       195.87 o                         
 -15   3   4       2108.87       2470.60       261.89 o                         
 -13   3   4       4932.33       5856.50       285.96 o                         
 -11   3   4        252.59         91.22        63.56 o                         
  -9   3   4       4546.67       4373.59       227.51 o                         
  -7   3   4       6356.87       7127.00       277.46 o                         
  -5   3   4       1807.72       2159.53       137.86 o                         
  -3   3   4       4932.31       4767.21       366.40 o                         
  -1   3   4        162.72        153.64        51.14 o                         
   1   3   4       7658.21       7740.91      1106.94 o                         
   3   3   4       7836.25       9158.74       327.62 o                         
   5   3   4      12376.86      13314.40       410.90 o                         
   7   3   4          0.42          2.71        50.59 o                         
   9   3   4       4202.92       3916.41       372.94 o                         
  11   3   4          6.15          0.21        71.59 o                         
  13   3   4         76.76        102.65        71.83 o                         
  15   3   4       1629.04       1644.77       158.90 o                         
  17   3   4       2106.23       2240.69       181.65 o                         
  19   3   4        824.28        787.80       220.22 o                         
  21   3   4        526.80        545.76        73.43 o                         
  23   3   4       1802.23       1650.37       131.51 o                         
  25   3   4        266.21        309.54        63.17 o                         
  27   3   4       1986.88       1850.29       137.96 o                         
  29   3   4        279.94        218.90        53.55 o                         
  31   3   4        699.95        870.95        84.98 o                         
  33   3   4        343.67        401.05        86.06 o                         
  35   3   4        116.38        198.26        38.36 o                         
 -38   4   4        838.36        961.64        98.64 o                         
 -36   4   4        414.45        424.61        87.82 o                         
 -34   4   4        364.43        489.33        97.91 o                         
 -32   4   4        361.03        490.46       110.54 o                         
 -30   4   4       5500.31       5643.66       357.22 o                         
 -28   4   4       1302.58       1479.76       195.39 o                         
 -26   4   4        301.93        337.25       188.45 o                         
 -24   4   4        220.15        285.48       110.41 o                         
 -22   4   4       7159.05       6870.45       425.07 o                         
 -20   4   4       4485.22       3840.76       351.58 o                         
 -18   4   4       3638.37       3231.15       321.94 o                         
 -16   4   4      15806.85      15426.55       724.86 o                         
 -14   4   4       1094.58        941.48       167.72 o                         
 -12   4   4        929.88       1018.00       177.60 o                         
 -10   4   4       1936.87       2050.62       241.30 o                         
  -8   4   4         88.29        124.14        74.55 o                         
  -6   4   4        299.78        264.79        87.33 o                         
  -4   4   4      20734.71      20687.76      1050.77 o                         
  -2   4   4      10844.85      10426.19       575.29 o                         
   0   4   4      11530.66      11245.56       599.37 o                         
   2   4   4       5017.79       4550.12       380.69 o                         
   4   4   4        324.04        343.09       114.53 o                         
   6   4   4          3.98        -50.74        64.59 o                         
   8   4   4       1008.58        978.43       126.76 o                         
  10   4   4        686.14        853.27       194.84 o                         
  12   4   4         94.54        208.40       103.67 o                         
  14   4   4       6739.96       6474.38       486.28 o                         
  16   4   4       3917.51       4356.38       175.33 o                         
  18   4   4       3735.81       3708.22       133.31 o                         
  20   4   4       2586.03       2673.20       136.56 o                         
  22   4   4        627.76        491.77       121.92 o                         
  24   4   4       1775.73       1966.94       203.97 o                         
  26   4   4          5.13          8.54        53.24 o                         
  28   4   4        235.75        341.89        97.04 o                         
  30   4   4          8.28        176.93        79.79 o                         
  32   4   4       2561.22       2332.45       172.18 o                         
 -35   5   4       1896.95       2005.16       138.96 o                         
 -33   5   4       2429.30       2698.16       191.25 o                         
 -31   5   4        145.32        216.00        86.90 o                         
 -29   5   4       2201.44       2307.06       205.64 o                         
 -27   5   4       1381.84       1339.76       178.75 o                         
 -25   5   4       3015.82       2944.24       162.12 o                         
 -23   5   4        105.59        161.92        50.71 o                         
 -21   5   4       1490.89       1461.01       118.51 o                         
 -19   5   4       1346.05       1474.49       106.63 o                         
 -17   5   4        159.60        172.22        44.80 o                         
 -15   5   4        171.11        209.55        46.55 o                         
 -13   5   4       1217.86       1120.50       107.92 o                         
 -11   5   4       6195.12       5886.18       390.18 o                         
  -9   5   4        257.21        199.43        64.52 o                         
  -7   5   4        870.56        680.71       154.80 o                         
  -5   5   4        865.94        721.20       180.35 o                         
  -3   5   4       4566.53       3874.37       390.79 o                         
  -1   5   4        670.16        728.88       175.24 o                         
   1   5   4        741.56        711.99       162.26 o                         
   3   5   4       1254.98       1354.65       167.30 o                         
   5   5   4       3044.63       2987.33       238.01 o                         
   7   5   4       5754.62       5363.59       147.22 o                         
   9   5   4        399.73        471.31        60.00 o                         
  11   5   4       3643.22       3490.23       156.30 o                         
  13   5   4        986.86       1027.80        87.46 o                         
  15   5   4         14.79         11.54        50.73 o                         
  17   5   4         90.55        106.95        44.71 o                         
  19   5   4        458.43        446.81        68.66 o                         
  21   5   4        304.33        270.53        56.00 o                         
  23   5   4       1338.28       1392.16       115.35 o                         
  25   5   4          0.74         38.21        63.48 o                         
  27   5   4        248.89        186.69        66.60 o                         
  29   5   4        666.30        519.98        82.56 o                         
 -30   6   4       4532.22       4879.91       212.33 o                         
 -28   6   4       1657.31       1716.83       137.94 o                         
 -26   6   4        249.38        311.60        46.39 o                         
 -24   6   4         58.35        126.22        44.31 o                         
 -22   6   4       1378.48       1224.65       239.21 o                         
 -20   6   4       1737.27       1703.65       114.70 o                         
 -18   6   4       1998.90       2246.69       194.71 o                         
 -16   6   4       1748.76       1979.08       180.65 o                         
 -14   6   4        205.73        260.11        76.61 o                         
 -12   6   4        109.59        137.90        60.89 o                         
 -10   6   4       2317.39       2067.93       125.86 o                         
  -8   6   4       1999.59       1688.02       112.71 o                         
  -6   6   4       3669.59       3470.07       124.62 o                         
  -4   6   4       2170.06       1841.83       108.23 o                         
  -2   6   4       1419.04       1341.27        74.04 o                         
   0   6   4       3819.82       3632.24       120.77 o                         
   2   6   4       3235.12       2874.78       103.08 o                         
   4   6   4        533.09        424.86        49.15 o                         
   6   6   4         72.09         14.33        46.10 o                         
   8   6   4         23.78         38.24        45.06 o                         
  10   6   4         11.66         34.04        40.30 o                         
  12   6   4         71.09         44.74        33.91 o                         
  14   6   4       3034.21       2637.73       186.62 o                         
  16   6   4       5213.87       5063.44       255.00 o                         
  18   6   4       1764.52       1645.63       102.34 o                         
  20   6   4       1455.08       1211.54       124.54 o                         
  22   6   4          1.99         26.76        26.78 o                         
  24   6   4       1826.80       1710.17        95.78 o                         
 -23   7   4        414.95        589.87        66.22 o                         
 -21   7   4        323.34        455.62        66.13 o                         
 -19   7   4         12.54        -12.84        23.31 o                         
 -17   7   4        596.71        613.92        61.85 o                         
 -15   7   4         57.30         70.42        52.40 o                         
 -13   7   4       1667.66       1694.19       107.27 o                         
 -11   7   4       1261.58       1392.07        97.56 o                         
  -9   7   4        472.66        489.38        49.19 o                         
  -7   7   4         11.56         -8.39        34.01 o                         
  -5   7   4        496.32        452.42        41.30 o                         
  -3   7   4       2019.10       2119.96        83.89 o                         
  -1   7   4         13.29          8.94        25.86 o                         
   1   7   4          1.18          0.10        30.96 o                         
   3   7   4        188.98        241.18        44.67 o                         
   5   7   4        394.86        384.71        51.84 o                         
   7   7   4       1210.26       1234.69        98.33 o                         
   9   7   4         27.22         14.78        34.43 o                         
  11   7   4        373.18        397.68        48.50 o                         
  13   7   4        570.03        470.41        75.66 o                         
  15   7   4         18.29         23.22        44.36 o                         
  17   7   4          6.39         91.31        41.86 o                         
  19   7   4          0.64        -23.07        28.39 o                         
 -12   8   4         16.07         85.21        30.83 o                         
 -10   8   4        875.62       1064.58        85.77 o                         
  -8   8   4        386.74        491.01        65.15 o                         
  -6   8   4        970.93       1084.55        88.31 o                         
  -4   8   4       1667.63       1512.58       106.08 o                         
  -2   8   4        434.79        552.52        69.12 o                         
   0   8   4       1164.32       1324.76       115.65 o                         
   2   8   4        928.16       1099.53        94.24 o                         
   4   8   4         11.17         38.03        32.42 o                         
   6   8   4        490.55        511.71        67.00 o                         
 -45   1   5        199.81        239.08        51.52 o                         
 -43   1   5       3249.42       3293.18       126.32 o                         
 -41   1   5        907.01        874.65        82.62 o                         
 -39   1   5        243.86        277.20        54.72 o                         
 -37   1   5         49.05         95.33        47.44 o                         
 -35   1   5       8905.24       7653.76       366.59 o                         
 -33   1   5       3317.39       2688.24       152.01 o                         
 -31   1   5      13976.66      12565.90       526.04 o                         
 -29   1   5       7058.59       7371.33       306.31 o                         
 -27   1   5          3.23         31.80        42.00 o                         
 -25   1   5      11303.08      11384.17       362.62 o                         
 -23   1   5          3.38         -3.50        81.42 o                         
 -21   1   5        110.53         40.86        43.83 o                         
 -19   1   5        198.54        159.28        56.30 o                         
 -17   1   5         32.82         42.02        57.48 o                         
 -15   1   5      22178.57      26913.84       515.18 o                         
 -13   1   5      77568.20      81494.12      1011.04 o                         
 -11   1   5       4093.41       3890.78       120.46 o                         
  -9   1   5      10471.76      10055.46       259.64 o                         
  -7   1   5       6374.05       6358.71       175.05 o                         
  -5   1   5      32892.52      31732.71       621.05 o                         
  -3   1   5      66942.79      65934.04      2894.21 o                         
  -1   1   5       7095.98       8019.13       212.37 o                         
   1   1   5       9109.62      10349.58       283.69 o                         
   3   1   5        630.35        702.13        77.93 o                         
   5   1   5       2686.16       2314.05       181.32 o                         
   7   1   5      56202.46      63164.21      1100.73 o                         
   9   1   5        355.77        775.57       108.32 o                         
  11   1   5       1213.46       1553.15       162.12 o                         
  13   1   5      10238.56      11321.47       456.91 o                         
  15   1   5       7194.28       6937.92       372.48 o                         
  17   1   5       1238.46       1317.08       170.47 o                         
  19   1   5        107.81        197.00       131.63 o                         
  21   1   5        243.42        127.19       185.29 o                         
  23   1   5      14604.93      16104.03       441.81 o                         
  25   1   5       7757.25       8486.38       314.41 o                         
  27   1   5       3115.63       2978.06       181.07 o                         
  29   1   5       4976.58       5050.07       231.98 o                         
  31   1   5       1277.00       1394.64       116.80 o                         
  33   1   5       1649.91       1692.96       196.17 o                         
  35   1   5        185.92        144.05        25.76 o                         
 -44   2   5        192.61        156.28        43.88 o                         
 -42   2   5        375.18        362.87        64.95 o                         
 -40   2   5         56.96         46.69        40.70 o                         
 -38   2   5         30.87        -11.95        54.53 o                         
 -36   2   5        317.66        356.70        62.14 o                         
 -34   2   5        572.40        507.61        74.02 o                         
 -32   2   5         58.23        152.57        46.89 o                         
 -30   2   5       2461.07       2544.22       116.16 o                         
 -28   2   5        101.42         67.71        57.55 o                         
 -26   2   5          1.04         40.83        48.76 o                         
 -24   2   5        637.05        532.42        96.13 o                         
 -22   2   5       3490.58       3790.38       198.04 o                         
 -20   2   5       1702.94       1834.94       132.12 o                         
 -18   2   5          4.91         55.93        50.11 o                         
 -16   2   5       4876.60       5789.75       221.63 o                         
 -14   2   5       2284.19       2427.93       158.55 o                         
 -12   2   5       8751.58       9359.34       320.81 o                         
 -10   2   5        649.80        963.03       161.41 o                         
  -8   2   5      11924.29      12746.07       702.75 o                         
  -6   2   5       8696.09       8920.27       834.02 o                         
  -4   2   5       1197.37       1165.74        89.27 o                         
  -2   2   5       3191.96       2964.57       128.99 o                         
   0   2   5       2362.78       2982.08       164.54 o                         
   2   2   5       2198.25       2026.56       138.45 o                         
   4   2   5        432.85        522.91        78.87 o                         
   6   2   5       2201.38       2339.77       163.21 o                         
   8   2   5         76.98         94.13        72.23 o                         
  10   2   5        289.40        332.19       100.53 o                         
  12   2   5        241.36        188.32        60.06 o                         
  14   2   5        848.54        821.82       217.56 o                         
  16   2   5        395.85          3.23       105.65 o                         
  18   2   5         65.06        131.68       127.93 o                         
  20   2   5       1161.24        920.06       236.45 o                         
  22   2   5        942.76       1105.37       111.57 o                         
  24   2   5        298.92        270.69        57.83 o                         
  26   2   5        483.25        559.66       106.54 o                         
  28   2   5        456.33        476.10        67.63 o                         
  30   2   5         11.73        -17.95        60.48 o                         
  32   2   5        289.11        327.69        81.68 o                         
  34   2   5         59.52        110.14        45.99 o                         
  36   2   5       1256.57       1259.49        90.99 o                         
 -41   3   5       1611.26       1677.17       113.22 o                         
 -39   3   5         56.59         20.51        27.93 o                         
 -37   3   5         34.43         60.55        61.64 o                         
 -35   3   5       4507.99       4182.72       183.90 o                         
 -33   3   5        186.50        283.57        64.59 o                         
 -31   3   5      17076.72      17907.48       544.78 o                         
 -29   3   5       7455.57       8310.21       371.90 o                         
 -27   3   5        138.76        115.31       101.62 o                         
 -25   3   5       4927.49       3854.32       356.38 o                         
 -23   3   5        638.73        545.37       124.73 o                         
 -21   3   5        118.99        124.10        83.04 o                         
 -19   3   5         28.33          1.69        51.33 o                         
 -17   3   5      10628.34      10549.83       566.06 o                         
 -15   3   5       4504.29       5511.39       289.64 o                         
 -13   3   5      74572.29      79886.19      2552.46 o                         
 -11   3   5      12268.39      11971.62       571.75 o                         
  -9   3   5        728.36        690.08       107.17 o                         
  -7   3   5       1047.11       1012.36       106.94 o                         
  -5   3   5       1710.02       1361.10       109.29 o                         
  -3   3   5       6684.91       5507.46       585.35 o                         
  -1   3   5       1447.66       1533.85       130.47 o                         
   1   3   5       3780.59       3833.08       355.82 o                         
   3   3   5      22768.72      24877.96       994.58 o                         
   5   3   5       9725.99       9780.46       358.19 o                         
   7   3   5      27343.37      26562.71       839.43 o                         
   9   3   5       4117.24       4727.03       414.38 o                         
  11   3   5       6568.37       7769.29       385.25 o                         
  13   3   5       1916.44       2219.03       218.70 o                         
  15   3   5       1750.33       1529.83       174.29 o                         
  17   3   5        327.26        515.85       205.99 o                         
  19   3   5       5593.69       5641.96       220.04 o                         
  21   3   5       2932.70       2665.35       156.59 o                         
  23   3   5      16691.46      16777.22       448.93 o                         
  25   3   5       9422.70       9501.04       322.61 o                         
  27   3   5       1890.31       1831.01       133.85 o                         
  29   3   5       1375.81       1478.44       111.13 o                         
  31   3   5       2734.81       3054.70       341.55 o                         
  33   3   5       2916.02       2855.69       181.20 o                         
 -38   4   5         27.82        -78.30        52.20 o                         
 -36   4   5        113.23         46.87        60.66 o                         
 -34   4   5         46.68         89.19        77.78 o                         
 -32   4   5        576.33        308.63       102.95 o                         
 -30   4   5         37.49        121.13       101.25 o                         
 -28   4   5        872.73        983.22       160.22 o                         
 -26   4   5        304.55        255.59        80.43 o                         
 -24   4   5        748.57        773.50       133.38 o                         
 -22   4   5        912.92        941.56       120.97 o                         
 -20   4   5         24.88        119.24        84.20 o                         
 -18   4   5       3306.32       3292.76       331.96 o                         
 -16   4   5       2630.28       2284.00       274.16 o                         
 -14   4   5         21.41         61.90        62.76 o                         
 -12   4   5       1744.71       1849.25       236.86 o                         
 -10   4   5       4793.19       5146.62       371.92 o                         
  -8   4   5          1.35         18.09        46.66 o                         
  -6   4   5       1994.25       1688.30       230.03 o                         
  -4   4   5        775.05        639.60       146.13 o                         
  -2   4   5         84.78         32.77        66.02 o                         
   0   4   5        789.14        606.22       151.52 o                         
   2   4   5         83.06        174.22        78.43 o                         
   4   4   5       1641.20       1489.32       215.52 o                         
   6   4   5        815.50        886.37       163.72 o                         
   8   4   5       1741.00       1588.11       166.25 o                         
  10   4   5        120.20        182.68        90.09 o                         
  12   4   5         19.27        -64.27       113.10 o                         
  14   4   5       3868.01       4076.42       156.74 o                         
  16   4   5        846.55        938.44        67.22 o                         
  18   4   5          9.21         21.46        25.99 o                         
  20   4   5        207.91        162.35        49.60 o                         
  22   4   5       2413.91       2159.52       220.55 o                         
  24   4   5        855.12        872.70       148.23 o                         
  26   4   5        106.23        321.21       102.38 o                         
  28   4   5        950.48        934.86       123.49 o                         
  30   4   5          6.89        124.12        68.94 o                         
  32   4   5        170.02         32.90        41.42 o                         
 -35   5   5       1781.78       1867.32       138.34 o                         
 -33   5   5         12.59         17.60        51.18 o                         
 -31   5   5      10712.38      11979.30       456.90 o                         
 -29   5   5        831.62        857.31       127.90 o                         
 -27   5   5        556.90        435.67       107.87 o                         
 -25   5   5       2389.09       2164.89       219.72 o                         
 -23   5   5        996.62        863.55        91.09 o                         
 -21   5   5        316.12        336.71        58.62 o                         
 -19   5   5        393.57        386.70        59.02 o                         
 -17   5   5       6040.55       5298.04       193.81 o                         
 -15   5   5       1359.94       1273.98        91.34 o                         
 -13   5   5      34892.75      32372.23       677.55 o                         
 -11   5   5       9651.03       9652.73       417.13 o                         
  -9   5   5        885.88        538.91       140.76 o                         
  -7   5   5       1108.14        887.15       194.13 o                         
  -5   5   5        929.14        784.75       177.40 o                         
  -3   5   5       7530.87       6768.51       504.84 o                         
  -1   5   5       1514.49       1436.87       240.83 o                         
   1   5   5        549.72        515.07       156.65 o                         
   3   5   5       6159.37       6377.90       233.36 o                         
   5   5   5      11066.36      11169.27       250.60 o                         
   7   5   5      15934.84      15351.51       431.26 o                         
   9   5   5       6591.47       6563.54       219.74 o                         
  11   5   5        193.75        260.19        54.40 o                         
  13   5   5        219.77        179.66        86.24 o                         
  15   5   5        606.26        536.66        71.96 o                         
  17   5   5        549.84        506.12       111.58 o                         
  19   5   5       1557.29       1471.29       112.72 o                         
  21   5   5       2016.98       2227.07       132.91 o                         
  23   5   5       4752.04       4889.48       326.25 o                         
  25   5   5       4668.87       4554.24       252.05 o                         
  27   5   5        175.20        109.32        30.12 o                         
  29   5   5        344.45        251.63        57.16 o                         
 -30   6   5         75.04          6.87        43.59 o                         
 -28   6   5        369.06        331.47        69.30 o                         
 -26   6   5         83.70         87.64       133.89 o                         
 -24   6   5          6.78          4.63        30.23 o                         
 -22   6   5        813.62        728.53       105.40 o                         
 -20   6   5          4.91         25.26        46.50 o                         
 -18   6   5        659.64        627.08        76.83 o                         
 -16   6   5        487.19        362.46        75.17 o                         
 -14   6   5        245.67        215.77        52.44 o                         
 -12   6   5       1139.13       1109.51        91.77 o                         
 -10   6   5       1419.26       1328.76       109.13 o                         
  -8   6   5        923.89        748.88        95.53 o                         
  -6   6   5       3251.55       3053.14       149.50 o                         
  -4   6   5         10.48         -1.71        23.02 o                         
  -2   6   5        182.52        159.01        37.68 o                         
   0   6   5        698.88        633.01        57.90 o                         
   2   6   5        553.44        553.20        55.07 o                         
   4   6   5        751.75        583.63        68.29 o                         
   6   6   5       1291.00       1213.69       130.32 o                         
   8   6   5       2330.66       2109.09       167.63 o                         
  10   6   5        792.29        801.88       103.37 o                         
  12   6   5         11.67         50.96        44.67 o                         
  14   6   5        250.05        297.55        69.15 o                         
  16   6   5       1647.28       1824.20       148.37 o                         
  18   6   5         60.69         31.03        39.76 o                         
  20   6   5         21.33        -21.56        41.84 o                         
  22   6   5        390.54        335.67        68.15 o                         
  24   6   5         56.43         50.14        28.17 o                         
 -23   7   5        331.86        512.79        60.69 o                         
 -21   7   5         83.48        130.89        47.97 o                         
 -19   7   5         37.31         33.87        24.18 o                         
 -17   7   5        290.16        411.78        49.67 o                         
 -15   7   5         40.73         24.75        27.54 o                         
 -13   7   5       5792.25       5982.54       198.11 o                         
 -11   7   5        800.26        900.14        63.39 o                         
  -9   7   5        296.78        252.10        36.29 o                         
  -7   7   5        199.15        217.10        34.84 o                         
  -5   7   5        507.24        597.96        52.24 o                         
  -3   7   5        502.20        452.15        56.96 o                         
  -1   7   5        295.30        303.04        46.97 o                         
   1   7   5         44.43        -20.96        33.38 o                         
   3   7   5       1344.81       1473.87       104.44 o                         
   5   7   5        715.38        606.12        61.06 o                         
   7   7   5        940.80        796.74        67.97 o                         
   9   7   5        939.11        774.54        66.09 o                         
  11   7   5       1069.06        841.56       187.12 o                         
  13   7   5        205.55        188.56        34.05 o                         
  15   7   5        301.19        294.75        58.93 o                         
  17   7   5        233.06        202.56        44.17 o                         
 -10   8   5        976.57       1244.76        91.00 o                         
  -8   8   5        431.11        533.12        63.36 o                         
  -6   8   5         23.04          7.28        26.40 o                         
  -4   8   5         40.83         -9.56        24.65 o                         
  -2   8   5        170.82        128.21        38.87 o                         
   0   8   5         36.11        101.39        34.77 o                         
 -44   0   6        240.23        244.76        61.40 o                         
 -42   0   6       2597.10       2520.15       178.95 o                         
 -40   0   6         56.64        123.92        63.12 o                         
 -38   0   6       2490.97       2341.07       189.24 o                         
 -36   0   6        160.30         52.14        49.49 o                         
 -34   0   6        149.53        120.97        67.21 o                         
 -32   0   6      11766.27       6888.05       344.70 o                         
 -30   0   6      13337.11      12207.13       462.88 o                         
 -28   0   6        866.49        947.88       202.90 o                         
 -26   0   6       1071.33       1127.91       200.88 o                         
 -24   0   6      11892.80      11826.43       666.25 o                         
 -22   0   6       3353.06       3136.77       330.41 o                         
 -20   0   6       2271.51       3038.50       300.32 o                         
 -18   0   6       2893.73       2841.85       262.01 o                         
 -16   0   6        676.12        419.93       123.71 o                         
 -14   0   6       7392.70       6900.88       397.53 o                         
 -12   0   6       7618.79       6050.61       360.01 o                         
 -10   0   6       8283.94       8979.21       419.52 o                         
  -8   0   6      13781.28      14612.36       514.12 o                         
  -6   0   6      16482.33      16145.26       519.61 o                         
  -4   0   6      31554.61      31698.16       831.57 o                         
  -2   0   6      34515.07      37035.72       958.73 o                         
   0   0   6      23389.83      26418.59       798.68 o                         
   2   0   6       4977.28       4680.76       322.26 o                         
   4   0   6         34.30        152.67        99.46 o                         
   6   0   6       8578.77      11622.27       566.66 o                         
   8   0   6      36278.40      43531.43      1336.99 o                         
  10   0   6      10311.66      11028.47       642.42 o                         
  12   0   6       3429.61       3425.21       383.56 o                         
  14   0   6       2574.52       2545.23       334.31 o                         
  16   0   6       9344.12       9538.31       675.47 o                         
  18   0   6          5.49         81.26       119.67 o                         
  20   0   6       4942.80       5345.04       532.56 o                         
  22   0   6        610.84        525.43       116.95 o                         
  24   0   6        151.17        -29.22        57.50 o                         
  26   0   6       5889.82       5567.03       362.53 o                         
  28   0   6       4386.22       4270.78       309.22 o                         
  30   0   6       1083.87       1385.02       169.28 o                         
  32   0   6        339.64        324.00        87.96 o                         
  34   0   6       1056.16       1327.90       134.23 o                         
  36   0   6       1466.02       1761.41       123.20 o                         
 -45   1   6        401.06        387.01        62.31 o                         
 -43   1   6        766.88        749.10        63.37 o                         
 -41   1   6         74.86        102.88        37.22 o                         
 -39   1   6         82.66        111.45        42.49 o                         
 -37   1   6         46.82        127.42        64.12 o                         
 -35   1   6        740.82        663.98        77.14 o                         
 -33   1   6        597.73        436.85        68.11 o                         
 -31   1   6          5.31          3.21        40.32 o                         
 -29   1   6        438.48        406.71       102.86 o                         
 -27   1   6       1124.92       1283.76       131.75 o                         
 -25   1   6       4733.25       4882.09       241.15 o                         
 -23   1   6       2157.86       1943.84       147.46 o                         
 -21   1   6          0.55         37.01        40.83 o                         
 -19   1   6       1673.81       1891.80       158.73 o                         
 -17   1   6       5429.04       5305.40       208.68 o                         
 -15   1   6       3125.83       3402.00       155.80 o                         
 -13   1   6       3936.99       3873.49       134.82 o                         
 -11   1   6         49.68         41.85        35.53 o                         
  -9   1   6      15495.05      15763.44       382.85 o                         
  -7   1   6      45109.96      45507.42       724.80 o                         
  -5   1   6      12583.23      13430.69       384.27 o                         
  -3   1   6      29703.86      29171.89       558.37 o                         
  -1   1   6      14610.13      16140.63       303.43 o                         
   1   1   6          2.21         18.71        54.35 o                         
   3   1   6         21.19         54.52        36.04 o                         
   5   1   6        479.86        608.68       178.30 o                         
   7   1   6       1141.42       1187.36       121.62 o                         
   9   1   6        130.96        157.21        66.39 o                         
  11   1   6        160.28        149.40        77.50 o                         
  13   1   6          9.76        -93.19       120.35 o                         
  15   1   6          6.63       -185.64       123.78 o                         
  17   1   6        963.44       1052.53       251.93 o                         
  19   1   6        458.21        235.50       178.61 o                         
  21   1   6         17.36        -16.11        36.47 o                         
  23   1   6        247.68        291.71        66.21 o                         
  25   1   6         40.14        143.00        56.89 o                         
  27   1   6       1142.95       1098.89       109.64 o                         
  29   1   6         14.13         33.22        42.86 o                         
  31   1   6         80.54         99.39        40.03 o                         
  33   1   6         73.92         98.54        28.27 o                         
  35   1   6         80.74         83.62        27.91 o                         
 -44   2   6        139.48        205.02        49.09 o                         
 -42   2   6       3622.03       3525.12       190.06 o                         
 -40   2   6        151.45        107.20        37.78 o                         
 -38   2   6       1541.82       1521.66       201.16 o                         
 -36   2   6        187.38        221.70        53.03 o                         
 -34   2   6         94.94        106.42        45.95 o                         
 -32   2   6       7423.96       6911.72       192.81 o                         
 -30   2   6      15165.04      14833.71       313.83 o                         
 -28   2   6       2636.47       2692.77       227.29 o                         
 -26   2   6        308.75        287.69        67.56 o                         
 -24   2   6      11395.27      11936.81       379.41 o                         
 -22   2   6        217.36        333.20        62.20 o                         
 -20   2   6        126.68         22.37        45.63 o                         
 -18   2   6       4080.44       4422.78       240.47 o                         
 -16   2   6       3787.34       4652.44       206.16 o                         
 -14   2   6          1.18         -4.18        53.33 o                         
 -12   2   6       7250.55       5563.90       729.99 o                         
 -10   2   6      12401.96      13203.38      1266.54 o                         
  -8   2   6         12.85         36.95        54.35 o                         
  -6   2   6       1640.81       1921.67       270.67 o                         
  -4   2   6      10492.34      10464.77       559.66 o                         
  -2   2   6       4795.09       4245.45       206.45 o                         
   0   2   6       4203.38       4770.18       218.87 o                         
   2   2   6      26311.52      31456.12       821.70 o                         
   4   2   6      20245.95      22055.61       790.72 o                         
   6   2   6       7818.77       7024.27       297.07 o                         
   8   2   6       1967.02       2375.95       324.76 o                         
  10   2   6       8049.85       9661.50       632.97 o                         
  12   2   6       7218.46       8427.82       844.37 o                         
  14   2   6       4484.13       5033.14       369.24 o                         
  16   2   6        143.13        117.98        91.55 o                         
  18   2   6        160.14         36.16        84.12 o                         
  20   2   6       3720.50       4285.45       166.92 o                         
  22   2   6       1635.93       1606.23       129.82 o                         
  24   2   6       4400.77       4638.11       221.22 o                         
  26   2   6       1105.27        976.51        99.44 o                         
  28   2   6       8059.96       8080.54       226.67 o                         
  30   2   6        812.52        840.50        82.25 o                         
  32   2   6        129.89        153.66        58.16 o                         
  34   2   6          2.77          6.54        36.09 o                         
 -41   3   6          2.95         78.30        41.58 o                         
 -39   3   6        175.51        114.39        36.00 o                         
 -37   3   6        471.23        521.47        68.10 o                         
 -35   3   6          1.13        -52.46        43.59 o                         
 -33   3   6          3.87         47.56        52.93 o                         
 -31   3   6        894.24        785.22        96.56 o                         
 -29   3   6       1085.90       1121.47       142.33 o                         
 -27   3   6        830.18        568.67       100.08 o                         
 -25   3   6       9071.09       8959.56       402.85 o                         
 -23   3   6        529.27        359.73        97.52 o                         
 -21   3   6         13.47         25.84       123.69 o                         
 -19   3   6         18.47         -6.15        82.54 o                         
 -17   3   6       6095.40       6069.06       315.95 o                         
 -15   3   6        856.37        843.27       124.95 o                         
 -13   3   6       5345.30       5914.15       444.42 o                         
 -11   3   6       1500.78       1488.34       145.81 o                         
  -9   3   6       8934.23       9176.08       340.32 o                         
  -7   3   6       4558.40       4235.41       344.28 o                         
  -5   3   6       1378.54       1007.63       119.87 o                         
  -3   3   6       2240.60       1994.39       155.75 o                         
  -1   3   6        179.47        230.00        73.17 o                         
   1   3   6        990.80       1114.59       120.36 o                         
   3   3   6       2072.57       2014.83       166.43 o                         
   5   3   6        236.18        172.38        68.29 o                         
   7   3   6         63.19         34.53        46.82 o                         
   9   3   6        358.27        337.00       171.34 o                         
  11   3   6       4404.90       4855.08       309.83 o                         
  13   3   6       1136.61       1173.07       157.58 o                         
  15   3   6       1038.10        862.02       234.31 o                         
  17   3   6        206.89        120.72        42.79 o                         
  19   3   6        417.38        375.64        50.94 o                         
  21   3   6        889.25        864.21       134.55 o                         
  23   3   6        994.27        950.06        96.21 o                         
  25   3   6        157.54        162.14        47.89 o                         
  27   3   6       4917.77       4795.50       230.93 o                         
  29   3   6          1.94         23.59        30.52 o                         
  33   3   6        940.59        707.99        82.48 o                         
 -38   4   6       2263.06       2358.71       158.23 o                         
 -36   4   6       1087.36       1018.06       117.98 o                         
 -34   4   6        145.04        131.94        70.98 o                         
 -32   4   6       1068.10       1096.46       152.52 o                         
 -30   4   6      11791.94      12256.48       535.92 o                         
 -28   4   6       5935.96       5846.69       380.78 o                         
 -26   4   6       1647.14       1538.20       206.34 o                         
 -24   4   6       1659.56       1326.67       137.82 o                         
 -22   4   6       1302.56       1125.74       157.78 o                         
 -20   4   6       1509.33       1194.08       129.00 o                         
 -18   4   6        260.07        223.15       105.72 o                         
 -16   4   6          9.95        199.43       155.65 o                         
 -14   4   6       6546.29       7465.59       478.20 o                         
 -12   4   6      26245.39      26077.86       932.36 o                         
 -10   4   6       9422.33       9958.66       512.48 o                         
  -8   4   6       9302.57       9618.46       476.18 o                         
  -6   4   6       1531.21       1281.31       209.47 o                         
  -4   4   6       1125.65        831.08       168.86 o                         
  -2   4   6       5912.13       5565.65       419.14 o                         
   0   4   6       1844.14       1988.74       250.02 o                         
   2   4   6        830.15       1257.12       199.89 o                         
   4   4   6       1653.69       1825.13       232.80 o                         
   6   4   6       2525.51       2587.04       274.85 o                         
   8   4   6       1812.71       1978.58       305.93 o                         
  10   4   6       4672.90       4549.58       430.41 o                         
  12   4   6       3696.58       3561.47       149.97 o                         
  14   4   6        497.68        480.14        58.66 o                         
  16   4   6        140.17        108.24        33.24 o                         
  18   4   6         91.95        107.91        31.49 o                         
  20   4   6         23.31         84.08        51.01 o                         
  22   4   6       3248.52       3205.44       263.51 o                         
  24   4   6       8068.99       8703.24       423.52 o                         
  26   4   6        231.89        242.67        75.42 o                         
  28   4   6       8741.69      10196.86       390.87 o                         
  30   4   6        978.97        939.14       107.16 o                         
 -35   5   6         11.02         73.75        52.83 o                         
 -33   5   6         54.39         94.72        66.48 o                         
 -31   5   6        305.89        351.38        94.13 o                         
 -29   5   6        219.27        364.29       102.83 o                         
 -27   5   6        351.87        385.53       108.96 o                         
 -25   5   6         23.77        -24.19        78.38 o                         
 -23   5   6        672.14        598.46       156.99 o                         
 -21   5   6       1164.94       1387.52       114.51 o                         
 -19   5   6        115.65         78.20        38.28 o                         
 -17   5   6        156.30        179.15        53.02 o                         
 -15   5   6        140.64        135.95        42.23 o                         
 -13   5   6        763.18        793.06        64.83 o                         
 -11   5   6        423.60        339.30        47.24 o                         
  -9   5   6         60.91         -1.33        44.22 o                         
  -7   5   6       3961.99       3400.30       345.74 o                         
  -5   5   6       4123.37       3483.71       239.44 o                         
  -3   5   6       1541.27       1603.64       124.09 o                         
  -1   5   6       4599.21       4622.26       138.47 o                         
   1   5   6        504.08        567.18        50.45 o                         
   3   5   6       1852.42       1875.55       104.95 o                         
   5   5   6        487.71        423.59        62.73 o                         
   7   5   6       4010.19       3906.26       166.79 o                         
   9   5   6        139.62        118.87        38.43 o                         
  11   5   6        967.89        943.74        90.62 o                         
  13   5   6       1264.96       1243.29       105.65 o                         
  15   5   6         34.26         22.47        31.18 o                         
  17   5   6       1141.97       1189.46       164.25 o                         
  19   5   6        162.63        174.67        46.18 o                         
  21   5   6       1775.10       1720.67       169.22 o                         
  23   5   6       1189.99       1141.40        94.07 o                         
  25   5   6        150.66        116.23        57.74 o                         
  27   5   6       1157.17        844.38       155.99 o                         
 -30   6   6       3400.74       3681.55       184.67 o                         
 -28   6   6       2089.67       2099.25       156.52 o                         
 -26   6   6        915.64       1058.39       122.79 o                         
 -24   6   6         19.75         29.85        27.59 o                         
 -22   6   6        519.06        523.71        67.91 o                         
 -20   6   6        427.13        477.93        64.22 o                         
 -18   6   6        762.50        914.69       116.48 o                         
 -16   6   6        803.38       1068.31        89.84 o                         
 -14   6   6        405.01        387.96        54.66 o                         
 -12   6   6       1262.09       1252.38        96.61 o                         
 -10   6   6       2396.35       2434.77       134.08 o                         
  -8   6   6       2405.51       2465.70       133.37 o                         
  -6   6   6        389.82        452.04        50.47 o                         
  -4   6   6       1463.20       1356.59        80.43 o                         
  -2   6   6        456.21        466.35        50.96 o                         
   0   6   6        534.87        515.64        63.70 o                         
   2   6   6       1283.88       1227.91        98.89 o                         
   4   6   6          1.24         14.34        34.22 o                         
   6   6   6        471.58        496.15        82.89 o                         
   8   6   6       1436.61       1269.64       132.04 o                         
  10   6   6       1257.04       1030.45       118.19 o                         
  12   6   6       1173.35       1269.57       130.94 o                         
  14   6   6        129.87         95.77        45.56 o                         
  16   6   6          5.50         23.35        36.04 o                         
  18   6   6        379.12        456.68        70.44 o                         
  20   6   6         92.62         52.49        35.12 o                         
  22   6   6        162.81        110.63        37.24 o                         
 -23   7   6         60.31         69.20        33.84 o                         
 -21   7   6          1.07          2.06        31.57 o                         
 -19   7   6          4.27          2.02        47.75 o                         
 -17   7   6          2.70        -13.63        19.19 o                         
 -15   7   6        406.78        456.79        41.62 o                         
 -13   7   6       1107.99       1361.25        73.66 o                         
 -11   7   6        338.20        412.30        60.13 o                         
  -9   7   6        266.67        323.93        40.22 o                         
  -7   7   6         20.30         25.03        28.72 o                         
  -5   7   6       2339.87       2563.87       173.23 o                         
  -3   7   6          4.91         86.95        46.39 o                         
  -1   7   6        169.15        142.53        31.82 o                         
   1   7   6        441.76        417.45        58.73 o                         
   3   7   6        119.18         39.65        37.90 o                         
   5   7   6         57.49         78.32        27.05 o                         
   7   7   6       1061.71       1058.30        92.24 o                         
   9   7   6        191.74        193.95        39.11 o                         
  11   7   6          0.63         -0.07        54.37 o                         
  13   7   6         11.54         29.87        25.89 o                         
  15   7   6        119.58        172.78        40.86 o                         
  -8   8   6        479.36        538.27        59.61 o                         
  -6   8   6         10.76         -0.42        24.27 o                         
  -4   8   6        483.80        445.91        53.78 o                         
  -2   8   6         52.20         38.00        21.71 o                         
 -45   1   7         19.30         67.66        37.10 o                         
 -43   1   7       9916.73      10351.73       254.31 o                         
 -41   1   7        690.83        666.70        73.56 o                         
 -39   1   7        213.56        185.53        45.93 o                         
 -37   1   7       1918.97       1680.43       115.81 o                         
 -35   1   7       2760.98       2513.89       146.63 o                         
 -33   1   7      16614.22      12843.19      1190.18 o                         
 -31   1   7       1669.50       1441.86       136.47 o                         
 -29   1   7        366.36        402.14       110.90 o                         
 -27   1   7       1148.02        945.74       119.27 o                         
 -25   1   7      11276.67      11645.12       420.69 o                         
 -23   1   7      20858.86      20456.07       501.23 o                         
 -21   1   7       7530.98       7868.29       286.08 o                         
 -19   1   7       1834.96       1565.60       127.42 o                         
 -17   1   7       3270.61       4986.13       208.83 o                         
 -15   1   7       7812.29       7880.27       217.79 o                         
 -13   1   7      10385.56      10813.01       284.91 o                         
 -11   1   7       1379.40       1041.17        84.76 o                         
  -9   1   7          1.09         54.42        39.03 o                         
  -7   1   7     106725.34     100268.51      1835.85 o                         
  -5   1   7       1290.98       1483.02       162.77 o                         
  -3   1   7        137.01          8.95        26.91 o                         
  -1   1   7      22967.47      22630.21       397.06 o                         
   1   1   7      14836.91      16697.94       478.57 o                         
   3   1   7       6102.76       6116.02       386.65 o                         
   5   1   7       1629.86       1964.17       178.51 o                         
   7   1   7       1648.56       1932.87       379.89 o                         
   9   1   7       8407.66       9627.10       703.46 o                         
  11   1   7       7836.82       9245.84      1360.93 o                         
  13   1   7       3911.28       4026.67       457.23 o                         
  15   1   7      29527.42      33405.39      1214.41 o                         
  17   1   7       1411.15       1314.85       218.20 o                         
  19   1   7        528.87        380.93        61.77 o                         
  21   1   7        942.72        857.63        81.25 o                         
  23   1   7       4115.96       4161.50       220.84 o                         
  25   1   7       3950.75       4600.61       228.36 o                         
  27   1   7        993.92       1020.05       108.16 o                         
  29   1   7         19.96         36.50        38.81 o                         
  31   1   7        860.96        854.92        82.58 o                         
  33   1   7       3829.50       4201.89       156.70 o                         
  35   1   7        129.84        116.45        38.65 o                         
 -44   2   7        445.67        539.43        66.95 o                         
 -42   2   7          1.36        -44.48        29.66 o                         
 -40   2   7         75.42         40.41        59.48 o                         
 -38   2   7        672.98        566.19        69.28 o                         
 -36   2   7         26.25         45.00        38.20 o                         
 -34   2   7        318.83        223.09        82.82 o                         
 -32   2   7        601.93        726.65        65.30 o                         
 -30   2   7        312.62        381.60        51.03 o                         
 -28   2   7         72.58         68.19        34.52 o                         
 -26   2   7       5792.28       5340.06       326.48 o                         
 -24   2   7        435.70        407.62        98.51 o                         
 -22   2   7       3552.65       3786.97       256.87 o                         
 -20   2   7       6956.28       7727.92       496.89 o                         
 -18   2   7        749.17        725.37       111.77 o                         
 -16   2   7        503.80        610.66       106.11 o                         
 -14   2   7        138.99          2.09        55.48 o                         
 -12   2   7       5249.58       4860.12       598.50 o                         
 -10   2   7       1363.17       1047.15       130.83 o                         
  -8   2   7         60.45         63.49        79.27 o                         
  -6   2   7          4.48          6.85        37.06 o                         
  -4   2   7       2811.49       3073.15       416.79 o                         
  -2   2   7       7765.19       7728.53       290.76 o                         
   0   2   7        384.04        444.55        85.93 o                         
   2   2   7       5124.94       5706.06       249.44 o                         
   4   2   7        899.75        934.18       103.53 o                         
   6   2   7       1519.13       1645.01       244.55 o                         
   8   2   7       4164.90       5039.57       447.38 o                         
  10   2   7        912.20       1150.91       271.33 o                         
  12   2   7          4.34         52.64       125.75 o                         
  14   2   7       1296.63       1267.20       293.60 o                         
  16   2   7        624.77        674.03       211.83 o                         
  18   2   7       2306.01       2234.07       112.71 o                         
  20   2   7        407.57        387.46        54.73 o                         
  22   2   7        530.32        442.13        74.97 o                         
  24   2   7         50.95         74.82        42.06 o                         
  26   2   7        935.76        918.59       149.95 o                         
  28   2   7         83.31         45.12        30.09 o                         
  30   2   7        562.06        570.29        63.20 o                         
  32   2   7       1391.65       1280.86       123.39 o                         
 -41   3   7        424.87        415.36        60.05 o                         
 -39   3   7        377.90        401.31        59.71 o                         
 -37   3   7        385.47        402.14        57.02 o                         
 -35   3   7       2260.70       2236.98       136.42 o                         
 -33   3   7       9858.05      10240.08       313.09 o                         
 -31   3   7       1166.46        971.09       162.68 o                         
 -29   3   7          8.04         26.11       238.12 o                         
 -27   3   7        821.79        790.05       105.28 o                         
 -25   3   7      10915.64      10644.42       407.62 o                         
 -23   3   7       6365.94       5984.27       410.02 o                         
 -21   3   7        475.27        388.55       118.56 o                         
 -19   3   7        651.42        412.45       151.33 o                         
 -17   3   7        213.55         99.32       114.86 o                         
 -15   3   7       7037.47       7411.68       343.88 o                         
 -13   3   7       1280.11       1468.84       151.49 o                         
 -11   3   7         11.03        -25.21        65.72 o                         
  -9   3   7      14201.69      14979.92       493.18 o                         
  -7   3   7      35866.10      34663.72      1824.21 o                         
  -5   3   7       6517.43       6702.85       302.04 o                         
  -3   3   7       2388.91       1911.87       165.52 o                         
  -1   3   7         92.20        215.51        89.63 o                         
   1   3   7       6921.88       6663.77       825.64 o                         
   3   3   7       4539.43       4399.66       244.27 o                         
   5   3   7       2028.62       1741.43       155.96 o                         
   7   3   7       1244.31       1478.55       231.82 o                         
   9   3   7       7116.20       7974.68       590.00 o                         
  11   3   7      16556.12      17516.24      1404.94 o                         
  13   3   7       9533.52      10143.90       710.87 o                         
  15   3   7       8982.36       8487.01       486.38 o                         
  17   3   7        539.05        423.15        62.92 o                         
  19   3   7       1257.51       1253.08       104.41 o                         
  21   3   7          9.75         45.06        51.74 o                         
  23   3   7       2069.25       1749.61       184.35 o                         
  25   3   7        593.24        573.12        76.84 o                         
  27   3   7       2687.91       2949.93       147.94 o                         
  29   3   7       1685.66       1858.62       284.82 o                         
  31   3   7       2493.44       2248.63       152.67 o                         
 -38   4   7         79.41        161.15        58.69 o                         
 -36   4   7        269.34        246.07        72.87 o                         
 -34   4   7         69.77        -44.66        59.12 o                         
 -32   4   7       1887.72       1766.61       190.19 o                         
 -30   4   7          3.80       -102.56        81.39 o                         
 -28   4   7          9.50          6.40        77.31 o                         
 -26   4   7       3487.84       2926.84       271.82 o                         
 -24   4   7        754.09        718.93       111.10 o                         
 -22   4   7         40.73         34.07        57.14 o                         
 -20   4   7        272.59        246.74        58.09 o                         
 -18   4   7       1131.95       1152.15       217.16 o                         
 -16   4   7        650.56        444.51       132.49 o                         
 -14   4   7        297.73        123.97        64.76 o                         
 -12   4   7       3290.34       3199.81       290.03 o                         
 -10   4   7       1823.52       2053.05       216.82 o                         
  -8   4   7          8.87        -31.83       102.56 o                         
  -6   4   7        534.28        299.26        73.23 o                         
  -4   4   7         77.78        105.22        89.30 o                         
  -2   4   7       1866.84       2768.26       306.51 o                         
   0   4   7       3301.82       3242.97       323.08 o                         
   2   4   7        801.50        679.22       149.46 o                         
   4   4   7          1.16        -40.57        52.45 o                         
   6   4   7        478.00        368.42       122.71 o                         
   8   4   7       3563.40       3616.38       381.42 o                         
  10   4   7        272.40        187.75        38.56 o                         
  12   4   7       1443.92       1548.55       102.14 o                         
  14   4   7       1347.20       1369.13        94.91 o                         
  16   4   7        501.17        380.32        65.37 o                         
  18   4   7       3277.37       3146.20       133.92 o                         
  20   4   7        741.01        797.61        87.41 o                         
  22   4   7       1426.29       1521.98       177.11 o                         
  24   4   7         34.45        108.76        63.83 o                         
  26   4   7        367.86        334.95        76.69 o                         
  28   4   7        442.12        427.46        94.28 o                         
 -35   5   7        433.94        413.60        68.81 o                         
 -33   5   7       4056.82       4683.31       244.86 o                         
 -31   5   7        761.66        736.01       117.27 o                         
 -29   5   7         61.93         49.98        79.64 o                         
 -27   5   7       2986.93       2973.09       242.74 o                         
 -25   5   7       6338.44       5844.79       341.66 o                         
 -23   5   7       5445.08       5016.87       314.56 o                         
 -21   5   7       1135.49       1321.10       291.82 o                         
 -19   5   7        402.60        308.98        83.69 o                         
 -17   5   7          4.70        -52.82        35.21 o                         
 -15   5   7      12515.48      12885.65       296.24 o                         
 -13   5   7       4109.04       3929.34       610.47 o                         
 -11   5   7         57.21        -35.50        31.33 o                         
  -9   5   7       2277.41       2312.18       205.06 o                         
  -7   5   7      13355.39      13252.72       510.87 o                         
  -5   5   7      12557.85      12718.82       307.56 o                         
  -3   5   7       4112.93       4249.86       149.26 o                         
  -1   5   7       2337.82       2150.10       142.15 o                         
   1   5   7       1244.49       1315.50       119.37 o                         
   3   5   7        534.83        384.49        67.13 o                         
   5   5   7       1141.92       1054.56       112.58 o                         
   7   5   7        391.06        313.86        47.15 o                         
   9   5   7        963.70        903.80        85.98 o                         
  11   5   7       2109.45       1995.02       131.92 o                         
  13   5   7       3752.60       3632.28       139.57 o                         
  15   5   7       2737.10       2471.77       114.17 o                         
  17   5   7        115.75        222.73        48.32 o                         
  19   5   7         31.04         79.72        59.24 o                         
  21   5   7         76.55         77.09        52.09 o                         
  23   5   7        193.56        329.34        51.87 o                         
  25   5   7         84.68         52.12        46.86 o                         
 -30   6   7        544.24        665.25        86.05 o                         
 -28   6   7        197.99        257.58        65.30 o                         
 -26   6   7         11.34        -83.57        55.71 o                         
 -24   6   7       1350.60       1643.47       170.23 o                         
 -22   6   7        166.17        280.30        52.50 o                         
 -20   6   7          7.86         34.14        33.42 o                         
 -18   6   7         16.62         87.36        60.32 o                         
 -16   6   7        101.17        163.00        70.81 o                         
 -14   6   7        511.17        550.76        65.01 o                         
 -12   6   7        587.97        687.99        73.55 o                         
 -10   6   7        177.59        166.92        49.18 o                         
  -8   6   7         87.60         25.81        29.99 o                         
  -6   6   7       4466.02       4599.08       149.29 o                         
  -4   6   7       1511.22       1309.51        95.61 o                         
  -2   6   7       1139.49       1114.20       124.66 o                         
   0   6   7       4946.37       4812.07       257.16 o                         
   2   6   7       1273.30       1250.53       130.58 o                         
   4   6   7        305.73        468.44        86.96 o                         
   6   6   7        462.81        485.27        89.38 o                         
   8   6   7       2516.90       2355.75       176.69 o                         
  10   6   7        230.63        259.85        69.02 o                         
  12   6   7       3187.78       3054.01       196.77 o                         
  14   6   7          3.76        -33.79        32.88 o                         
  16   6   7         71.48         76.82        42.72 o                         
  18   6   7       2755.56       2507.15       163.64 o                         
  20   6   7        313.08        270.66        50.85 o                         
 -23   7   7       1594.17       1630.84       110.14 o                         
 -21   7   7        799.18        885.13        92.13 o                         
 -19   7   7         50.73         58.67        39.39 o                         
 -17   7   7        678.00        653.88        82.73 o                         
 -15   7   7       2658.22       2928.54       135.63 o                         
 -13   7   7        893.69        993.60        70.16 o                         
 -11   7   7        169.09        144.14        49.30 o                         
  -9   7   7        804.37        935.75       103.30 o                         
  -7   7   7       1324.32       1309.49       126.51 o                         
  -5   7   7       5299.44       5272.30       246.76 o                         
  -3   7   7        844.29        996.55       104.07 o                         
  -1   7   7         97.99         97.59        43.39 o                         
   1   7   7        241.16        251.68        42.36 o                         
   3   7   7        409.91        434.41        69.10 o                         
   5   7   7        651.54        604.69        79.56 o                         
   7   7   7        113.22        135.07        35.21 o                         
   9   7   7        172.19        195.02        35.53 o                         
  11   7   7        485.94        471.70        44.81 o                         
  13   7   7       1986.88       1807.03       113.58 o                         
 -44   0   8       1476.20       1539.49       125.20 o                         
 -42   0   8        891.51        911.69       110.69 o                         
 -40   0   8        919.70       1018.35       129.18 o                         
 -38   0   8      12680.01      11552.86       451.55 o                         
 -36   0   8        831.29        751.44       120.45 o                         
 -34   0   8       2990.45       2319.95       198.48 o                         
 -32   0   8       2867.54       2878.89       220.76 o                         
 -30   0   8         46.31        154.94        62.05 o                         
 -28   0   8      10120.53       9840.95       646.65 o                         
 -26   0   8        483.61        443.41       132.90 o                         
 -24   0   8         25.45         64.86        91.94 o                         
 -22   0   8       1441.44        851.92       184.70 o                         
 -20   0   8       4090.90       3519.14       328.06 o                         
 -18   0   8      87514.09      91066.88      2186.98 o                         
 -16   0   8      14501.40      16329.53       707.35 o                         
 -14   0   8      29873.85      31877.24      1029.55 o                         
 -12   0   8       1304.65       1879.94       222.87 o                         
 -10   0   8        193.89        220.01        96.00 o                         
  -8   0   8       4569.38       4941.42       335.23 o                         
  -6   0   8      38819.07      41525.89      1096.37 o                         
  -4   0   8        993.63        939.48       160.08 o                         
  -2   0   8     118077.04     123856.03      2571.46 o                         
   0   0   8      35097.22      38858.35      1128.66 o                         
   2   0   8       6243.75       6071.35       420.76 o                         
   4   0   8       5818.93       8048.14       500.35 o                         
   6   0   8      17768.24      19557.29       925.12 o                         
   8   0   8       7724.75       9306.12       656.76 o                         
  10   0   8        599.42        877.56       215.54 o                         
  12   0   8       5159.87       5596.25       551.26 o                         
  14   0   8      17759.77      19884.87      1085.47 o                         
  16   0   8      31665.38      40473.88      1627.39 o                         
  18   0   8       3076.31       3534.57       196.36 o                         
  20   0   8      13750.68      15752.30       443.09 o                         
  22   0   8       1743.08       1681.03       201.42 o                         
  24   0   8       1476.13       1097.54       163.63 o                         
  26   0   8        102.59         17.11        49.97 o                         
  28   0   8        319.00        322.75        84.46 o                         
  30   0   8         70.06         91.75        61.63 o                         
  32   0   8       5977.94       6906.91       295.40 o                         
 -45   1   8         45.92         -8.37        41.11 o                         
 -43   1   8          7.86        -14.15        31.30 o                         
 -41   1   8         45.30         26.61        34.45 o                         
 -39   1   8         29.94        -17.67        42.20 o                         
 -37   1   8         10.62         92.22        42.27 o                         
 -35   1   8        461.74        482.68        71.02 o                         
 -33   1   8        213.55        205.91        48.30 o                         
 -31   1   8          2.07         22.37        63.25 o                         
 -29   1   8        120.37        226.50        53.64 o                         
 -27   1   8         55.53         -2.18        74.03 o                         
 -25   1   8        207.92        258.03        84.92 o                         
 -23   1   8        314.77        239.42        55.94 o                         
 -21   1   8         39.17         13.61        58.16 o                         
 -19   1   8          3.31         53.16        48.33 o                         
 -17   1   8       2661.70       2894.29       162.45 o                         
 -15   1   8       7444.36       8597.01       273.95 o                         
 -13   1   8       6622.07       7112.85       248.97 o                         
 -11   1   8      12259.77      13971.25       419.71 o                         
  -9   1   8      14055.20      14693.06       427.27 o                         
  -7   1   8        152.27         56.74        37.79 o                         
  -5   1   8        192.71        159.06        99.94 o                         
  -3   1   8          3.75         46.80        40.54 o                         
  -1   1   8       4415.83       4438.65       228.80 o                         
   1   1   8        174.86        154.05        62.62 o                         
   3   1   8         21.58         42.14        60.02 o                         
   5   1   8       1599.33       1630.42       171.13 o                         
   7   1   8       3312.40       3779.31       277.84 o                         
   9   1   8        918.70       1332.97       185.83 o                         
  11   1   8        554.91        705.79       153.54 o                         
  13   1   8        647.77        687.03       137.82 o                         
  15   1   8        480.10        497.56       132.88 o                         
  17   1   8        663.50        623.57        63.36 o                         
  19   1   8         88.26        101.67        50.07 o                         
  21   1   8        239.95        274.95        53.91 o                         
  23   1   8         80.62         71.23        41.06 o                         
  25   1   8        483.70        537.52       159.14 o                         
  27   1   8         75.80        120.37        79.75 o                         
  29   1   8        297.92        226.01        47.79 o                         
  31   1   8        456.43        480.42        57.88 o                         
  33   1   8        104.64        145.51        42.95 o                         
 -44   2   8        190.61        212.54        51.12 o                         
 -42   2   8       1943.60       2126.53       104.38 o                         
 -40   2   8         81.08         78.99        36.78 o                         
 -38   2   8       6699.38       6844.90       232.66 o                         
 -36   2   8       1896.89       1736.52       125.45 o                         
 -34   2   8       4586.32       4484.59       202.75 o                         
 -32   2   8       4272.66       4347.76       174.45 o                         
 -30   2   8        286.34        247.90        45.01 o                         
 -28   2   8      10062.33       9722.18       277.82 o                         
 -26   2   8         40.12        128.95        74.16 o                         
 -24   2   8       5962.27       5613.19       325.55 o                         
 -22   2   8       4058.04       4592.55       398.77 o                         
 -20   2   8        348.54        219.03        92.37 o                         
 -18   2   8       9801.92       9907.46       413.11 o                         
 -16   2   8       3815.40       4174.96       252.95 o                         
 -14   2   8      11525.90      10421.54       401.45 o                         
 -12   2   8       2886.43       2676.97       188.23 o                         
 -10   2   8       6679.83       5625.93       272.99 o                         
  -8   2   8         11.57          9.66        46.45 o                         
  -6   2   8      15320.28      13591.72       449.08 o                         
  -4   2   8       9025.41       8620.69       321.38 o                         
  -2   2   8      58312.68      63726.22      2021.31 o                         
   0   2   8        642.00       1193.06       122.90 o                         
   2   2   8      11677.06      12520.60       394.90 o                         
   4   2   8       2760.95       2918.99       328.50 o                         
   6   2   8       2103.71       2590.26       331.82 o                         
   8   2   8          2.20        -20.30       108.38 o                         
  10   2   8        308.88        138.25       150.71 o                         
  12   2   8       2651.97       3025.10       435.03 o                         
  14   2   8       5267.28       5462.15       594.36 o                         
  16   2   8      35206.62      33529.81       571.56 o                         
  18   2   8       1447.60       1422.89       115.78 o                         
  20   2   8       7699.52       7870.23       300.71 o                         
  22   2   8       1330.04       1172.75       125.56 o                         
  24   2   8         19.85          1.04        33.88 o                         
  26   2   8       1691.59       1808.19       136.79 o                         
  28   2   8       1974.88       2244.63       101.95 o                         
  30   2   8        397.02        425.02        61.60 o                         
  32   2   8       4427.33       4540.81       200.49 o                         
 -41   3   8        102.00         95.48        38.88 o                         
 -39   3   8        338.28        302.49        44.84 o                         
 -37   3   8         10.21        -12.63        83.64 o                         
 -35   3   8       2778.46       2481.25       209.24 o                         
 -33   3   8       1042.21       1051.00       108.27 o                         
 -31   3   8         49.42         50.31        58.98 o                         
 -29   3   8         16.94        -13.14        45.15 o                         
 -27   3   8       1873.00       1681.03       127.18 o                         
 -25   3   8        202.70         68.29        63.74 o                         
 -23   3   8        639.49        620.53       129.53 o                         
 -21   3   8       5082.20       5116.61       440.69 o                         
 -19   3   8       2305.56       2413.90       211.25 o                         
 -17   3   8       1164.13       1091.77       140.38 o                         
 -15   3   8        229.22        308.88        79.52 o                         
 -13   3   8       3296.18       3145.28       223.89 o                         
 -11   3   8       1012.85       1075.16       132.70 o                         
  -9   3   8         74.53         54.13        38.99 o                         
  -7   3   8       8922.28       8121.87       350.76 o                         
  -5   3   8         15.05        -77.84        62.17 o                         
  -3   3   8        354.99        403.47        81.48 o                         
  -1   3   8        131.19        120.01        53.24 o                         
   1   3   8        134.67        138.13        50.76 o                         
   3   3   8       1192.38        981.12       145.28 o                         
   5   3   8       5518.40       5091.10       436.97 o                         
   7   3   8       2805.31       2742.74       370.57 o                         
   9   3   8       2357.88       2092.27       308.22 o                         
  11   3   8         21.42       -216.44       149.62 o                         
  13   3   8       2784.32       2725.61       378.82 o                         
  15   3   8         94.81         33.12        60.56 o                         
  17   3   8         98.62        153.35        46.44 o                         
  19   3   8       1123.80       1183.34       110.85 o                         
  21   3   8         13.55        -12.56        38.44 o                         
  23   3   8          0.65         44.17        68.26 o                         
  25   3   8       1370.09       1419.51       107.07 o                         
  27   3   8        286.67        292.87        50.01 o                         
  29   3   8         44.63        125.66        44.18 o                         
 -38   4   8       1148.02       1086.64       104.51 o                         
 -36   4   8        798.01        714.56       105.53 o                         
 -34   4   8       3726.22       3733.36       254.13 o                         
 -32   4   8        561.18        540.57       110.09 o                         
 -30   4   8         27.20        -72.65        79.95 o                         
 -28   4   8       3299.09       3314.18       277.85 o                         
 -26   4   8        556.29        612.88       133.94 o                         
 -24   4   8        867.37        838.33       118.96 o                         
 -22   4   8         85.89         38.00        48.23 o                         
 -20   4   8       3189.32       3010.17       194.57 o                         
 -18   4   8      15669.72      14896.11       438.34 o                         
 -16   4   8       6884.63       7774.27       504.21 o                         
 -14   4   8       6345.09       6059.35       424.94 o                         
 -10   4   8       1325.94        984.61       164.64 o                         
  -8   4   8       5049.74       4096.81       373.32 o                         
  -6   4   8      22031.47      20590.97       872.71 o                         
  -4   4   8         37.18        164.36       102.91 o                         
  -2   4   8      16371.59      16824.62       776.74 o                         
   0   4   8        100.06        209.97        95.87 o                         
   2   4   8       9826.08       9772.37       547.94 o                         
   4   4   8       3009.26       2871.75       292.93 o                         
   6   4   8        233.85        123.29        41.03 o                         
   8   4   8        621.07        618.98        66.22 o                         
  10   4   8       1923.96       1852.52       112.74 o                         
  12   4   8       3254.78       3251.16       147.67 o                         
  14   4   8        159.60        142.46        47.65 o                         
  16   4   8      13735.66      12996.01       343.12 o                         
  18   4   8         90.55         91.24        38.85 o                         
  20   4   8       4631.60       4925.75       310.21 o                         
  22   4   8         38.12         43.44        52.57 o                         
  24   4   8       1128.10       1000.53       125.21 o                         
  26   4   8        188.02        235.65        61.11 o                         
  28   4   8        185.00         71.85        49.32 o                         
 -35   5   8       2220.71       2421.18       154.57 o                         
 -33   5   8         58.71         19.44        61.12 o                         
 -31   5   8        520.27        830.86       125.38 o                         
 -29   5   8        577.26        620.56       115.44 o                         
 -27   5   8        553.91        587.70       118.21 o                         
 -25   5   8        284.71        168.14        69.27 o                         
 -23   5   8          0.07        -10.46        73.81 o                         
 -21   5   8       1776.43       1916.36       236.46 o                         
 -19   5   8         76.45         68.46        40.28 o                         
 -17   5   8          5.89         34.74        35.10 o                         
 -15   5   8       1530.41       1683.69       112.81 o                         
 -13   5   8        230.39        281.08        53.00 o                         
 -11   5   8        212.78        151.39        42.29 o                         
  -9   5   8       1135.90       1095.97        99.29 o                         
  -7   5   8       5041.21       4900.20       207.69 o                         
  -5   5   8          9.08         25.35        21.36 o                         
  -3   5   8       1224.47       1116.25        83.57 o                         
  -1   5   8       2565.71       2319.11       155.61 o                         
   1   5   8        258.58        219.19        52.18 o                         
   3   5   8         16.14         28.40        36.30 o                         
   5   5   8       1260.51       1356.52        93.84 o                         
   7   5   8        379.86        388.81        49.53 o                         
   9   5   8        732.38        742.70        66.55 o                         
  11   5   8       3416.86       3346.44       135.52 o                         
  13   5   8        566.45        682.70        62.03 o                         
  15   5   8        450.83        404.45        49.04 o                         
  17   5   8        307.58        283.05        52.57 o                         
  19   5   8         91.11        114.78        61.61 o                         
  21   5   8        582.15        635.83        98.51 o                         
  23   5   8         30.06         19.83        30.99 o                         
 -30   6   8         68.12        156.76        53.56 o                         
 -28   6   8        181.82        102.00        56.25 o                         
 -26   6   8        768.89        794.81       104.63 o                         
 -24   6   8         45.75         21.18        47.25 o                         
 -22   6   8          7.75         23.38        30.25 o                         
 -20   6   8        214.63        259.50        65.69 o                         
 -18   6   8       3498.54       3984.94       272.15 o                         
 -16   6   8       1893.84       2196.67       174.68 o                         
 -14   6   8        274.33        272.31        72.46 o                         
 -12   6   8        196.54        188.04        32.10 o                         
 -10   6   8        637.94        714.15        57.64 o                         
  -8   6   8        956.80        875.30        82.91 o                         
  -6   6   8       1423.95       1489.49       143.45 o                         
  -4   6   8        318.28        282.37        66.01 o                         
  -2   6   8      10334.66      10307.65       390.02 o                         
   0   6   8       1594.94       1541.80       145.20 o                         
   2   6   8       5038.26       4641.46       254.87 o                         
   4   6   8       2218.11       2154.29       169.60 o                         
   6   6   8        457.37        555.09        90.76 o                         
   8   6   8        340.72        319.72        69.03 o                         
  10   6   8        568.11        570.82        93.43 o                         
  12   6   8        306.73        274.92        64.72 o                         
  14   6   8          2.45        -17.79        31.94 o                         
  16   6   8       3875.35       3763.44       184.87 o                         
  18   6   8        180.42         89.18        36.18 o                         
 -23   7   8          3.30          1.94        23.68 o                         
 -21   7   8        286.03        357.70        56.73 o                         
 -19   7   8        284.88        363.95        56.36 o                         
 -17   7   8         53.82        -27.84        37.60 o                         
 -15   7   8        177.70        150.38        41.12 o                         
 -13   7   8        286.72        189.46        51.89 o                         
 -11   7   8        233.68        269.40        59.52 o                         
  -9   7   8         82.01        106.85        50.53 o                         
  -7   7   8       2430.79       2695.42       162.89 o                         
  -5   7   8         76.21         47.48        37.19 o                         
  -3   7   8         94.55        171.45        52.45 o                         
  -1   7   8        352.33        299.70        56.49 o                         
   1   7   8        169.81        131.54        40.78 o                         
   3   7   8         39.84          1.77        89.87 o                         
   5   7   8         61.81         53.76        38.22 o                         
   7   7   8        209.51        190.49        45.04 o                         
   9   7   8         18.75         -5.31        19.70 o                         
  11   7   8       1058.41       1006.71        78.14 o                         
 -45   1   9        386.96        523.69        49.67 o                         
 -43   1   9        874.30        990.29        78.53 o                         
 -41   1   9        411.04        359.50        58.30 o                         
 -39   1   9       3643.24       3315.20       162.27 o                         
 -37   1   9       1887.85       1843.89       213.25 o                         
 -35   1   9         94.32         49.58        40.09 o                         
 -33   1   9       8280.60       7676.56       346.19 o                         
 -31   1   9       1480.08       1161.85       102.56 o                         
 -29   1   9         15.72         90.36        36.61 o                         
 -27   1   9         13.69        -37.58        70.20 o                         
 -25   1   9        155.03        149.11        73.09 o                         
 -23   1   9        623.02        664.62       116.29 o                         
 -21   1   9      15743.27      15957.88       554.91 o                         
 -19   1   9       3115.73       3771.61       246.53 o                         
 -17   1   9       6485.45       6622.88       259.29 o                         
 -15   1   9      11465.65      12398.42       447.01 o                         
 -13   1   9        136.80        100.86        52.82 o                         
 -11   1   9        499.30        525.48       101.09 o                         
  -9   1   9      25967.88      28482.04       669.97 o                         
  -7   1   9       2811.19       2396.72       166.50 o                         
  -5   1   9        332.15        391.51        76.66 o                         
  -3   1   9      38004.39      38014.20       780.49 o                         
  -1   1   9        492.51        755.97       102.25 o                         
   1   1   9       2667.17       2122.85       171.67 o                         
   3   1   9       5664.39       5493.55       318.84 o                         
   5   1   9       1403.84       1533.04       169.72 o                         
   7   1   9       9820.91      10286.38      1127.09 o                         
   9   1   9       1122.28       1490.44       200.72 o                         
  11   1   9      28659.69      32790.74      1203.11 o                         
  13   1   9       1492.66       1817.86       334.69 o                         
  15   1   9       7121.09       7422.78       193.65 o                         
  17   1   9       2378.79       2550.11       113.84 o                         
  19   1   9       6810.40       6919.80       195.24 o                         
  21   1   9       8962.77       9569.64       332.08 o                         
  23   1   9       2058.21       1919.35       141.67 o                         
  25   1   9       4188.18       4337.19       205.79 o                         
  27   1   9         66.26         75.21        35.48 o                         
  29   1   9       1293.41       1408.61        98.25 o                         
  31   1   9        484.81        498.69        50.88 o                         
 -42   2   9        263.03        272.54        41.92 o                         
 -40   2   9        155.83        238.80        81.11 o                         
 -38   2   9       1096.12       1042.80        94.51 o                         
 -36   2   9        958.29       1116.65       104.82 o                         
 -34   2   9          2.21        -36.32        39.39 o                         
 -32   2   9        661.66        659.04        68.43 o                         
 -30   2   9        536.27        434.93        57.73 o                         
 -28   2   9       5064.58       4572.36       189.27 o                         
 -26   2   9         12.55        -34.48       121.31 o                         
 -24   2   9        207.12        260.71        91.28 o                         
 -22   2   9        392.78        332.14       108.25 o                         
 -20   2   9       1641.08       1811.31       193.73 o                         
 -18   2   9       2698.65       3237.70       242.65 o                         
 -16   2   9        536.55        606.99       112.16 o                         
 -14   2   9       1639.26       1325.18       141.01 o                         
 -12   2   9       6905.16       7173.70       898.06 o                         
 -10   2   9       4478.32       4571.92       334.41 o                         
  -8   2   9       1956.13       2313.98       286.54 o                         
  -6   2   9      22570.87      22614.98      1162.05 o                         
  -4   2   9         36.02          5.44        75.08 o                         
  -2   2   9       3445.20       3393.79       327.63 o                         
   0   2   9        956.13        674.46       161.75 o                         
   2   2   9       5855.10       4740.18       456.05 o                         
   4   2   9       4568.33       4860.14       446.33 o                         
   6   2   9        257.23        317.89       149.26 o                         
   8   2   9        262.91        429.57       191.15 o                         
  10   2   9       3329.62       3293.95       440.98 o                         
  12   2   9       7388.86       7242.78       648.81 o                         
  14   2   9        991.27       1041.04        70.27 o                         
  16   2   9         95.47        113.58        41.51 o                         
  18   2   9        930.95        891.55       125.48 o                         
  20   2   9        544.13        582.49        86.45 o                         
  22   2   9         14.51         36.11        35.95 o                         
  24   2   9         86.52         48.05        37.04 o                         
  26   2   9          5.52          0.57        30.68 o                         
  28   2   9        353.56        372.26        39.79 o                         
  30   2   9        574.64        582.48        74.43 o                         
 -39   3   9         30.35         -3.71        45.09 o                         
 -37   3   9          6.22         17.26        43.10 o                         
 -35   3   9          3.36        -57.00        72.73 o                         
 -33   3   9       3114.51       3335.43       181.22 o                         
 -31   3   9       2855.30       2968.66       276.69 o                         
 -29   3   9         59.06         25.93        92.61 o                         
 -27   3   9        135.61        132.24        46.20 o                         
 -25   3   9       1356.71       1367.07       108.94 o                         
 -23   3   9       1742.22       2020.49       131.80 o                         
 -21   3   9       4043.11       4593.09       428.78 o                         
 -19   3   9       8906.66       9378.35       616.90 o                         
 -17   3   9       1790.08       2099.02       214.09 o                         
 -15   3   9       9879.32      10227.68       598.45 o                         
 -13   3   9        105.02        144.33        79.79 o                         
 -11   3   9       4112.47       3844.30       240.00 o                         
  -9   3   9        753.48        522.08       135.63 o                         
  -7   3   9      12568.97      12475.74       455.26 o                         
  -5   3   9        826.33        759.21       107.21 o                         
  -3   3   9        395.13        345.19        76.02 o                         
  -1   3   9         11.81         52.26        54.98 o                         
   1   3   9       1931.67       1649.10       157.57 o                         
   3   3   9       4652.52       5072.29       669.75 o                         
   5   3   9       9567.48       7359.29       594.12 o                         
   7   3   9       5450.05       5742.84       517.86 o                         
   9   3   9       1102.57        948.77       212.41 o                         
  11   3   9      21111.24      21327.53       626.28 o                         
  13   3   9       7075.25       7074.57       330.21 o                         
  15   3   9       1207.21       1313.12       108.33 o                         
  17   3   9       4449.41       4331.77       251.22 o                         
  19   3   9       1728.87       1697.29       125.31 o                         
  21   3   9      10361.59      10256.95       431.96 o                         
  23   3   9       4993.52       4804.89       196.83 o                         
  25   3   9       5772.81       5929.60       202.77 o                         
  27   3   9         20.18         68.10        42.62 o                         
 -38   4   9        231.62        351.46        62.75 o                         
 -36   4   9          2.66          3.75        48.48 o                         
 -34   4   9        315.69        217.29        72.29 o                         
 -32   4   9        998.94        895.89       150.17 o                         
 -30   4   9       2011.05       2123.57       209.24 o                         
 -28   4   9       1325.44       1316.91       179.97 o                         
 -26   4   9       2055.03       2397.48       236.64 o                         
 -24   4   9         52.15         54.19        63.79 o                         
 -22   4   9       1370.54       1427.15       135.78 o                         
 -20   4   9         23.60         88.15        72.46 o                         
 -18   4   9          0.56        -18.42        45.91 o                         
 -16   4   9       2022.24       1844.13       143.25 o                         
 -12   4   9       1702.96       1359.66       225.27 o                         
 -10   4   9         13.90        -53.64        98.91 o                         
  -8   4   9       2648.86       1949.95       248.24 o                         
  -6   4   9       6113.36       5803.84       437.69 o                         
  -4   4   9       2044.12       2141.42       267.14 o                         
  -2   4   9       3168.96       2987.20       312.07 o                         
   0   4   9       1003.18        844.45       161.29 o                         
   2   4   9         52.05         97.44        60.37 o                         
   4   4   9       2961.27       2586.80       143.14 o                         
   6   4   9       1518.27       1249.58        98.15 o                         
   8   4   9         36.04         17.06        29.00 o                         
  10   4   9        123.21        179.24        44.29 o                         
  12   4   9       2796.60       2839.94       153.64 o                         
  14   4   9        400.10        380.26        62.49 o                         
  16   4   9        207.71        193.34        51.04 o                         
  18   4   9       1065.42        975.07       141.26 o                         
  20   4   9       1352.70       1294.11       156.95 o                         
  22   4   9         70.08         75.84        45.76 o                         
  24   4   9          3.75        -23.26        41.25 o                         
  26   4   9        454.20        465.11        91.51 o                         
 -35   5   9        595.01        625.06        83.75 o                         
 -33   5   9       1075.04       1265.77       130.58 o                         
 -31   5   9       1891.71       2135.73       177.82 o                         
 -29   5   9        217.45        242.37        88.95 o                         
 -27   5   9        112.84        174.16        95.09 o                         
 -25   5   9       1232.45       1238.47       156.77 o                         
 -23   5   9        971.67       1029.95       149.53 o                         
 -21   5   9          1.90         26.82        55.55 o                         
 -19   5   9        876.66        934.61        87.85 o                         
 -17   5   9       1923.35       2176.35       204.53 o                         
 -15   5   9       5099.45       4854.41       718.25 o                         
 -13   5   9       3790.61       3942.89       173.95 o                         
 -11   5   9       3064.02       2858.40       351.87 o                         
  -9   5   9        325.79        277.81        42.87 o                         
  -7   5   9       4325.08       4544.25       190.86 o                         
  -5   5   9       3671.90       3416.65       189.23 o                         
  -3   5   9       1633.93       1710.45       168.04 o                         
  -1   5   9       1106.85        925.34       108.03 o                         
   1   5   9         47.32         44.07        32.49 o                         
   3   5   9       3990.42       3996.64       178.17 o                         
   5   5   9       5097.10       4706.77       194.31 o                         
   7   5   9       6199.71       5746.57       214.16 o                         
   9   5   9       3281.17       3136.71       133.23 o                         
  11   5   9       3107.75       2976.29       125.19 o                         
  13   5   9       4279.50       4172.06       148.21 o                         
  15   5   9        912.53        953.56        70.74 o                         
  17   5   9       1826.70       1912.35       122.31 o                         
  19   5   9          4.15         72.97        54.84 o                         
  21   5   9       2336.69       2056.09       327.91 o                         
 -30   6   9        109.94        152.71        47.04 o                         
 -28   6   9        815.18        917.57        69.17 o                         
 -26   6   9       1150.86       1240.43       104.93 o                         
 -24   6   9         71.57         92.16        53.34 o                         
 -22   6   9         41.32         49.64        49.83 o                         
 -20   6   9         60.80        140.03        52.37 o                         
 -18   6   9        434.49        307.17        46.20 o                         
 -16   6   9        298.95        298.21        64.50 o                         
 -14   6   9         43.06         30.25        38.37 o                         
 -12   6   9        135.18        101.43        41.44 o                         
 -10   6   9          1.89        -53.79        44.48 o                         
  -8   6   9       2071.28       1845.05       152.42 o                         
  -6   6   9       2538.40       2584.15       183.69 o                         
  -4   6   9         12.92         83.83        57.99 o                         
  -2   6   9       1604.33       1558.26       138.64 o                         
   0   6   9       2770.91       2494.73       178.83 o                         
   2   6   9          5.26         -8.96        44.81 o                         
   4   6   9       4437.00       4435.16       241.79 o                         
   6   6   9        297.46        276.16        67.03 o                         
   8   6   9       1732.19       1903.49       155.79 o                         
  10   6   9       1558.72       1562.14       134.45 o                         
  12   6   9       1328.47       1294.66       117.87 o                         
  14   6   9        627.51        714.34        82.16 o                         
  16   6   9        112.67         14.03        39.96 o                         
 -21   7   9        610.07        607.00        62.32 o                         
 -19   7   9        197.43        197.71        42.71 o                         
 -17   7   9       1831.67       1989.89       127.35 o                         
 -15   7   9        297.05        297.37        54.67 o                         
 -13   7   9        405.16        473.02        70.24 o                         
 -11   7   9        544.21        511.76        71.09 o                         
  -9   7   9        163.17        149.40        45.87 o                         
  -7   7   9        310.17        333.16        62.22 o                         
  -5   7   9         28.15         63.30        44.98 o                         
  -3   7   9         33.81         56.67        30.77 o                         
  -1   7   9       1036.24       1018.46        98.28 o                         
   1   7   9        398.78        421.03        66.52 o                         
   3   7   9       2122.08       2130.98       133.77 o                         
   5   7   9       1723.03       1549.95       109.43 o                         
   7   7   9        396.19        327.92        53.99 o                         
   9   7   9        576.70        571.34        59.43 o                         
 -44   0  10       2821.72       3270.18       187.10 o                         
 -42   0  10        119.25         27.83        53.93 o                         
 -40   0  10        465.27        495.50        99.71 o                         
 -38   0  10       6336.03       5716.31       317.49 o                         
 -36   0  10       4689.81       4343.99       282.41 o                         
 -34   0  10      10162.99       8803.89       415.45 o                         
 -32   0  10       2052.77       1953.11       192.57 o                         
 -30   0  10       2872.98       2679.47       213.44 o                         
 -28   0  10      46201.62      37364.73       959.00 o                         
 -26   0  10       9589.65       9668.86       632.53 o                         
 -24   0  10       6906.55       6902.20       515.13 o                         
 -22   0  10        448.51        743.79       181.45 o                         
 -20   0  10        139.02        212.60       136.75 o                         
 -18   0  10       2389.79       2284.41       298.21 o                         
 -16   0  10        719.98        695.13       157.58 o                         
 -14   0  10          8.46         -4.91        81.48 o                         
 -12   0  10        155.88        157.92       114.23 o                         
 -10   0  10      30556.40      28333.54       994.09 o                         
  -8   0  10        272.30        385.35       108.68 o                         
  -6   0  10      33510.39      31111.95       997.40 o                         
  -4   0  10       2808.80       1712.46       223.83 o                         
  -2   0  10       1811.24       2847.90       307.62 o                         
   0   0  10        518.42        437.09       122.47 o                         
   2   0  10      12400.43      13140.45       677.23 o                         
   4   0  10      19829.28      20015.95       930.09 o                         
   6   0  10      11254.73      12017.91       751.94 o                         
   8   0  10        614.49        363.06       149.02 o                         
  10   0  10        226.21        446.02       188.92 o                         
  12   0  10      32409.46      37586.93      1554.85 o                         
  14   0  10       2784.95       2746.55       251.72 o                         
  16   0  10       3484.63       3570.31       201.91 o                         
  18   0  10       6677.34       6683.20       277.55 o                         
  20   0  10         49.77         25.10        37.09 o                         
  22   0  10         83.07        115.22        72.58 o                         
  24   0  10       4132.37       4061.06       278.77 o                         
  26   0  10        164.97        210.99        69.08 o                         
  28   0  10       3403.73       3646.64       217.74 o                         
  30   0  10       2016.67       1981.24       133.65 o                         
 -45   1  10          0.40         46.00        27.50 o                         
 -43   1  10          0.17        -10.26        33.80 o                         
 -41   1  10         34.27         26.87        52.59 o                         
 -39   1  10        151.32        120.21        48.78 o                         
 -37   1  10        622.08        536.94        98.54 o                         
 -35   1  10         63.32        214.11        76.55 o                         
 -33   1  10       1600.40       1554.68       123.40 o                         
 -31   1  10       1031.21       1014.89       143.67 o                         
 -29   1  10         55.49         75.79        40.25 o                         
 -27   1  10          3.62         27.14        74.77 o                         
 -25   1  10        240.27        246.15        92.45 o                         
 -23   1  10        942.96       1126.01       203.12 o                         
 -21   1  10          1.07         27.11        53.69 o                         
 -19   1  10        357.35        376.92        93.14 o                         
 -17   1  10        107.50         69.22        68.25 o                         
 -15   1  10       2153.20       2257.41       194.38 o                         
 -13   1  10        142.26        139.74        62.40 o                         
 -11   1  10        699.77        623.24       105.14 o                         
  -9   1  10        279.37        161.30        58.30 o                         
  -7   1  10       1330.22       1298.45       131.07 o                         
  -5   1  10       2660.28       2499.35       177.63 o                         
  -3   1  10          9.25          6.47        50.80 o                         
  -1   1  10        792.29        680.59        95.69 o                         
   1   1  10        728.93        671.23       110.58 o                         
   3   1  10        924.40       1022.76       130.78 o                         
   5   1  10       1046.17       1178.31       148.14 o                         
   7   1  10       4740.65       4749.95       322.49 o                         
   9   1  10       1522.13       2008.04       342.65 o                         
  11   1  10        101.73         89.31       163.70 o                         
  13   1  10       1471.26       1461.13        86.76 o                         
  15   1  10         45.99         -6.42        41.14 o                         
  17   1  10        762.90        732.22        61.43 o                         
  19   1  10        115.03         48.86        32.61 o                         
  21   1  10         44.26         23.43        38.22 o                         
  23   1  10        701.68        630.25        79.84 o                         
  25   1  10        252.53        201.30        48.58 o                         
  27   1  10        245.40        265.13        51.63 o                         
  29   1  10        285.92        350.25        46.62 o                         
 -42   2  10        247.50        262.44        42.32 o                         
 -40   2  10        515.77        547.55        68.80 o                         
 -38   2  10       3430.25       3790.39       174.34 o                         
 -36   2  10       5908.58       6027.60       253.27 o                         
 -34   2  10       2708.45       2232.07       208.45 o                         
 -32   2  10         31.26         73.83        39.35 o                         
 -30   2  10         86.40         87.64        52.78 o                         
 -28   2  10      22769.07      20544.97       488.31 o                         
 -26   2  10        517.99        621.32        81.73 o                         
 -24   2  10          1.47       -181.75       121.16 o                         
 -22   2  10        330.32        524.41       137.18 o                         
 -20   2  10       7094.54       6907.85       381.47 o                         
 -18   2  10       2062.57       2071.59       199.76 o                         
 -16   2  10        198.09        121.26        63.12 o                         
 -14   2  10        544.85        580.78       200.16 o                         
 -12   2  10       9656.65      11395.34       695.21 o                         
 -10   2  10      15748.95      15058.25       791.21 o                         
  -8   2  10        291.08        181.96       123.49 o                         
  -6   2  10      35101.61      29518.35      1052.23 o                         
  -4   2  10       5169.74       5111.17       424.09 o                         
  -2   2  10       1998.55       1515.06       246.32 o                         
   0   2  10        219.89        187.53       134.10 o                         
   2   2  10       3211.40       2930.37       339.66 o                         
   4   2  10        951.37        961.13       202.28 o                         
   6   2  10       7960.60       7967.54       640.35 o                         
   8   2  10       4166.42       4513.90       477.97 o                         
  12   2  10       7697.97       8206.97       228.79 o                         
  14   2  10       7093.26       6802.79       208.48 o                         
  16   2  10        221.47        230.09        49.41 o                         
  18   2  10        186.17        106.81        96.37 o                         
  20   2  10       1949.31       1749.35       132.85 o                         
  22   2  10       1582.28       1734.64       139.69 o                         
  24   2  10       2805.70       2684.31       143.24 o                         
  26   2  10        862.53        902.16        59.70 o                         
  28   2  10       3938.01       3895.56       131.99 o                         
 -39   3  10         37.80         30.68        55.69 o                         
 -37   3  10          2.85         18.16        40.58 o                         
 -35   3  10       3131.49       3153.09       169.94 o                         
 -33   3  10        122.31        147.15        69.30 o                         
 -31   3  10         65.29         57.83        49.75 o                         
 -29   3  10        657.22        523.42        85.18 o                         
 -27   3  10        744.31        604.47        75.40 o                         
 -25   3  10        398.32        332.67        61.58 o                         
 -23   3  10         23.38        -70.22        46.82 o                         
 -21   3  10      12646.54      12505.69       326.43 o                         
 -19   3  10         33.34          8.29        60.56 o                         
 -17   3  10          2.72        116.45        68.25 o                         
 -15   3  10      10691.96      10742.12       455.19 o                         
 -13   3  10        948.71        795.57       126.76 o                         
 -11   3  10        990.78       1165.22       229.55 o                         
  -9   3  10        125.89        115.64        64.86 o                         
  -7   3  10       3191.25       3306.50       233.55 o                         
  -5   3  10          5.30         70.38        54.88 o                         
  -3   3  10        149.28         81.94        76.70 o                         
  -1   3  10        274.83        282.84       134.76 o                         
   1   3  10       2308.17       1919.91       289.67 o                         
   3   3  10         20.65        -69.61       120.47 o                         
   5   3  10          7.41         52.53       120.20 o                         
   7   3  10        401.90        422.00        75.70 o                         
   9   3  10          4.03         26.89        34.99 o                         
  11   3  10       8688.90       8657.27       284.46 o                         
  13   3  10        427.35        418.30        67.42 o                         
  15   3  10        110.97        156.77        43.86 o                         
  17   3  10       2554.62       2361.43       198.73 o                         
  19   3  10         87.62         76.28        57.73 o                         
  21   3  10        895.02        873.88       113.20 o                         
  23   3  10         83.96         47.42        26.26 o                         
  25   3  10        244.91        323.92        68.70 o                         
 -38   4  10       3468.15       3474.69       176.37 o                         
 -36   4  10       4494.17       4648.75       244.49 o                         
 -34   4  10        163.13        166.21        76.84 o                         
 -32   4  10        115.52        177.55        71.28 o                         
 -30   4  10       1135.93       1322.07       176.66 o                         
 -28   4  10      14913.35      15857.87       620.39 o                         
 -26   4  10       2278.48       2279.09       155.03 o                         
 -24   4  10        340.19        496.95        87.42 o                         
 -22   4  10          7.85         -3.34        71.36 o                         
 -20   4  10       4122.85       4248.69       182.44 o                         
 -18   4  10       4358.54       4502.10       184.28 o                         
 -16   4  10        260.83        306.43       133.71 o                         
 -14   4  10          2.58        106.83        46.30 o                         
 -12   4  10       1777.37       1742.33       289.33 o                         
 -10   4  10       7676.84       5915.55       447.22 o                         
  -8   4  10         64.67         93.98        76.94 o                         
  -6   4  10       5415.81       4648.72       393.24 o                         
  -4   4  10       8580.21       9905.18       499.71 o                         
  -2   4  10       1821.02       1888.02       110.41 o                         
   0   4  10       3623.50       3513.65       186.00 o                         
   2   4  10       1581.26       1547.75       111.40 o                         
   4   4  10       3898.60       3593.12       175.64 o                         
   6   4  10       1295.94       1156.53       111.42 o                         
   8   4  10       3179.77       3216.30       164.95 o                         
  10   4  10       2204.43       1991.28       131.02 o                         
  12   4  10       6096.42       6094.26       227.44 o                         
  14   4  10       1470.94       1504.29       110.48 o                         
  16   4  10        378.28        342.03        48.98 o                         
  18   4  10         93.75         20.45        53.18 o                         
  20   4  10        405.74        384.79        77.40 o                         
  22   4  10        673.33        646.32        93.29 o                         
  24   4  10       1044.22       1005.28        95.66 o                         
 -35   5  10       1539.81       1943.05       130.86 o                         
 -33   5  10        319.73        477.61        85.84 o                         
 -31   5  10         22.14        203.30        75.45 o                         
 -29   5  10        339.13        153.31        78.45 o                         
 -27   5  10         76.24        186.47        81.17 o                         
 -25   5  10          4.14         26.74        62.64 o                         
 -23   5  10        109.02         68.10        83.07 o                         
 -21   5  10       2178.46       1995.09       193.88 o                         
 -19   5  10        305.31        247.52        90.90 o                         
 -17   5  10       3219.22       3438.03       241.27 o                         
 -15   5  10        324.12        380.08        88.75 o                         
 -13   5  10        327.01        314.58        61.19 o                         
 -11   5  10       5727.02       5610.26       282.11 o                         
  -9   5  10         95.41        140.01        48.38 o                         
  -7   5  10        235.19        231.67        65.34 o                         
  -5   5  10        228.65        221.57        63.00 o                         
  -3   5  10       3065.76       2693.02       149.41 o                         
  -1   5  10        651.26        590.01        72.99 o                         
   1   5  10        397.44        414.09        64.35 o                         
   3   5  10        761.30        690.57        77.22 o                         
   5   5  10        886.74        891.96        86.22 o                         
   7   5  10       1643.54       1597.78        94.43 o                         
   9   5  10       2220.93       2247.88       109.51 o                         
  11   5  10       5412.81       5691.74       170.16 o                         
  13   5  10       5210.59       5201.10       156.59 o                         
  15   5  10       1145.85       1187.18        88.96 o                         
  17   5  10       1895.90       1994.99       160.46 o                         
  19   5  10        113.92        135.96        37.06 o                         
 -28   6  10       2722.44       2754.56       159.65 o                         
 -26   6  10        252.09        263.18        38.25 o                         
 -24   6  10         63.70         72.07        62.23 o                         
 -22   6  10        210.29        166.63        35.31 o                         
 -20   6  10       1069.73       1098.07        77.52 o                         
 -18   6  10        405.58        410.24        51.05 o                         
 -16   6  10         58.39         49.48        40.43 o                         
 -14   6  10       1398.57       1435.38       131.58 o                         
 -12   6  10       2096.52       2013.76       155.00 o                         
 -10   6  10       4666.03       4643.11       240.27 o                         
  -8   6  10       3171.07       3074.66       195.27 o                         
  -6   6  10       2271.72       2161.57       159.56 o                         
  -4   6  10       1254.34       1291.13       127.63 o                         
  -2   6  10        360.95        321.22        71.99 o                         
   0   6  10        480.68        453.47        80.11 o                         
   2   6  10        107.69         85.06        45.28 o                         
   4   6  10         45.98         57.51        39.27 o                         
   6   6  10        519.08        431.72        79.63 o                         
   8   6  10       2244.42       2275.46       157.35 o                         
  10   6  10        963.58        977.42       101.92 o                         
  12   6  10       1687.86       1626.04       118.07 o                         
  14   6  10        681.57        618.39        75.66 o                         
 -19   7  10        158.96        154.74        34.42 o                         
 -17   7  10        541.68        629.19        68.56 o                         
 -15   7  10        797.09        976.67        85.64 o                         
 -13   7  10        116.88         97.60        36.96 o                         
 -11   7  10        398.89        423.69        61.92 o                         
  -9   7  10        464.78        487.64        68.46 o                         
  -7   7  10          1.08        -58.04        38.70 o                         
  -5   7  10         26.29         55.63        32.59 o                         
  -3   7  10        434.48        434.08        61.41 o                         
  -1   7  10        598.95        710.61        72.84 o                         
   1   7  10         56.12         42.29        28.85 o                         
   3   7  10         92.07        101.90        34.11 o                         
   5   7  10       1145.31       1017.39        80.86 o                         
 -43   1  11        580.87        641.41        64.99 o                         
 -41   1  11       5835.03       6190.77       439.13 o                         
 -39   1  11        390.55        316.39        59.41 o                         
 -37   1  11        739.81        672.77        84.58 o                         
 -35   1  11       8033.71       7326.26       350.54 o                         
 -33   1  11       9539.02       8415.24       519.32 o                         
 -31   1  11       4887.99       4322.51       204.19 o                         
 -29   1  11       2726.01       2269.64       145.69 o                         
 -27   1  11       1313.58        965.29        92.19 o                         
 -25   1  11       7647.52       6946.07       565.86 o                         
 -23   1  11      19996.78      19344.55      1035.54 o                         
 -21   1  11       1712.52       2273.18       342.08 o                         
 -19   1  11        574.39        392.75       152.43 o                         
 -17   1  11      10348.24      10273.92       694.18 o                         
 -15   1  11      18150.31      19376.11       956.64 o                         
 -13   1  11      13708.46      14821.86       800.15 o                         
 -11   1  11      12080.44      11189.82       677.95 o                         
  -9   1  11       3130.43       2909.27       318.76 o                         
  -7   1  11       4478.12       3903.16       357.74 o                         
  -5   1  11      16530.55      14116.52       698.43 o                         
  -3   1  11        279.06        283.95       107.83 o                         
  -1   1  11       5279.55       4115.08       378.39 o                         
   1   1  11        560.82        429.38       136.18 o                         
   3   1  11       1471.94       1257.75       254.42 o                         
   5   1  11       5167.47       5221.57       487.24 o                         
   7   1  11          3.33        147.77       105.33 o                         
   9   1  11        784.81        667.77       239.49 o                         
  11   1  11      90682.09      96590.53       922.59 o                         
  13   1  11       6959.83       6570.58       185.29 o                         
  15   1  11        137.84         97.88        32.25 o                         
  17   1  11       5239.27       5262.70       167.70 o                         
  19   1  11        679.29        622.11        65.40 o                         
  21   1  11       4394.47       4431.81       204.78 o                         
  23   1  11         32.60         65.48        37.23 o                         
  25   1  11         21.43         70.72        74.03 o                         
  27   1  11       2295.37       2327.26       110.01 o                         
 -42   2  11          6.54         11.96        29.20 o                         
 -40   2  11        903.37        912.01        79.16 o                         
 -38   2  11        171.23        301.92       137.39 o                         
 -36   2  11        335.67        346.26       155.00 o                         
 -34   2  11        285.13        215.27        57.22 o                         
 -32   2  11         83.10         58.36        47.46 o                         
 -30   2  11        797.90        908.25        98.92 o                         
 -28   2  11        413.86        484.16       102.72 o                         
 -26   2  11        570.60        558.00        81.64 o                         
 -24   2  11         82.37         68.55        52.93 o                         
 -22   2  11       4195.54       3515.36       436.30 o                         
 -20   2  11        147.47        154.70       166.76 o                         
 -18   2  11        386.80        242.38       141.81 o                         
 -16   2  11       3161.26       2680.04       398.82 o                         
 -14   2  11       1039.20       1342.48       272.82 o                         
 -12   2  11        115.17        201.91       156.59 o                         
 -10   2  11       3708.26       3404.50       381.08 o                         
  -8   2  11        485.15        188.74       119.57 o                         
  -6   2  11       3504.84       2981.53       321.41 o                         
  -4   2  11       1837.58       1503.05       251.13 o                         
  -2   2  11        122.40        -89.92       109.50 o                         
   0   2  11         82.50        -31.60        78.22 o                         
   2   2  11          5.13         43.19        88.66 o                         
   4   2  11       1417.64       1314.76       261.26 o                         
   6   2  11          2.21         15.60        89.94 o                         
   8   2  11        536.33        597.51        55.65 o                         
  10   2  11        242.06        313.39        45.68 o                         
  12   2  11       1822.82       1872.87        93.36 o                         
  14   2  11        563.64        603.99        63.79 o                         
  16   2  11        623.77        519.73        58.79 o                         
  18   2  11       1040.53        872.05        94.74 o                         
  20   2  11        127.44        149.92        43.98 o                         
  22   2  11        775.24        818.14        91.89 o                         
  24   2  11          4.39         13.42        30.91 o                         
  26   2  11        450.27        470.11        41.74 o                         
 -39   3  11       1391.52       1544.16       138.36 o                         
 -37   3  11        114.13         76.43        52.62 o                         
 -35   3  11       7082.03       7168.01       250.02 o                         
 -33   3  11       2044.12       2043.62       144.52 o                         
 -31   3  11       3418.94       3318.43       186.98 o                         
 -29   3  11        635.95        468.30        94.94 o                         
 -27   3  11          1.09        -67.99        45.33 o                         
 -25   3  11         53.42        -18.77        48.75 o                         
 -23   3  11       7556.28       7710.95       271.31 o                         
 -21   3  11          4.48         34.96        41.23 o                         
 -19   3  11          3.70         12.66        39.35 o                         
 -17   3  11       9533.69       8669.02       428.81 o                         
 -15   3  11       8511.22       8682.65       686.15 o                         
 -13   3  11       2830.60       3255.70       418.56 o                         
 -11   3  11       4563.36       4717.11       497.10 o                         
  -9   3  11        467.14        505.07       154.60 o                         
  -7   3  11       7005.20       7087.09       563.10 o                         
  -5   3  11        456.92        129.51        83.87 o                         
  -3   3  11        149.36         44.05        80.35 o                         
  -1   3  11       1785.61       1406.56       248.64 o                         
   1   3  11       3884.85       3347.60       378.75 o                         
   3   3  11       1106.88       1212.50        82.55 o                         
   5   3  11          4.82         49.25        34.67 o                         
   7   3  11        865.94        854.17        71.27 o                         
   9   3  11        415.23        358.78        61.30 o                         
  11   3  11      33813.37      33697.83       653.42 o                         
  13   3  11       3578.81       3241.45       170.47 o                         
  15   3  11         33.66         63.82        67.57 o                         
  17   3  11       1958.63       1974.61       128.72 o                         
  19   3  11         64.04         44.80        39.11 o                         
  21   3  11       3060.92       2788.52       139.87 o                         
  23   3  11        252.98        257.90        49.50 o                         
  25   3  11        135.65        118.58        39.28 o                         
 -38   4  11          1.99        -35.46        36.65 o                         
 -36   4  11        804.96        835.25       102.27 o                         
 -34   4  11        293.68        511.92       104.57 o                         
 -32   4  11         73.62        118.54        80.43 o                         
 -30   4  11       1690.82       1830.98       137.86 o                         
 -28   4  11         30.16         57.89        94.12 o                         
 -26   4  11        127.68        121.59        59.88 o                         
 -24   4  11       1036.80       1004.95       108.87 o                         
 -22   4  11       1661.68       1556.18       130.73 o                         
 -20   4  11         72.18        196.52        49.54 o                         
 -18   4  11          4.30        -17.42        45.69 o                         
 -16   4  11       4492.30       4748.62       526.81 o                         
 -14   4  11        150.55        171.71        60.52 o                         
 -12   4  11        174.19        167.87        43.69 o                         
 -10   4  11       1508.55       1431.08        96.07 o                         
  -8   4  11       3636.55       3474.60       135.61 o                         
  -6   4  11          0.10        -19.38        29.42 o                         
  -4   4  11        552.59        493.98        73.43 o                         
  -2   4  11       1792.96       1893.30       130.44 o                         
   0   4  11        545.42        437.86        66.07 o                         
   2   4  11        728.45        608.23        74.87 o                         
   4   4  11        465.40        588.24        76.34 o                         
   6   4  11        915.22        889.46        91.92 o                         
   8   4  11        265.75        288.42        56.82 o                         
  10   4  11        306.30        294.02        58.72 o                         
  12   4  11       1225.93       1166.49       170.02 o                         
  14   4  11         42.73         97.68        46.05 o                         
  16   4  11         46.09         39.63        36.68 o                         
  18   4  11        362.68        348.83        72.98 o                         
  20   4  11         57.65        107.93        54.79 o                         
  22   4  11        975.90        989.78        96.36 o                         
 -35   5  11       1164.09       1262.31        98.40 o                         
 -33   5  11       1537.45       1823.60       140.23 o                         
 -31   5  11       1945.77       2410.54       181.41 o                         
 -29   5  11         11.08          9.02        78.97 o                         
 -27   5  11        138.45        221.71        81.78 o                         
 -25   5  11        526.58        617.24       109.85 o                         
 -23   5  11       2028.82       2138.41       191.43 o                         
 -21   5  11       1650.68       1574.90       169.42 o                         
 -19   5  11          6.84        -52.99        47.88 o                         
 -17   5  11       1164.76       1281.16        95.29 o                         
 -15   5  11        763.82        777.42        74.03 o                         
 -13   5  11       5549.81       5795.24       215.95 o                         
 -11   5  11       1013.72       1013.44       130.79 o                         
  -9   5  11        667.61        733.79        97.25 o                         
  -7   5  11       1903.31       2062.50       163.60 o                         
  -5   5  11       1537.17       1692.69       117.20 o                         
  -3   5  11        367.71        338.97        60.68 o                         
  -1   5  11       1000.71       1041.94        92.39 o                         
   1   5  11          6.36          7.01        35.17 o                         
   3   5  11        397.15        363.52        60.54 o                         
   5   5  11         97.74         74.33        52.88 o                         
   7   5  11        728.43        758.48        65.42 o                         
   9   5  11         62.14         -7.29        39.66 o                         
  11   5  11      10117.39      10379.66       228.14 o                         
  13   5  11       3105.95       3341.49       174.32 o                         
  15   5  11        136.61        226.60        64.47 o                         
  17   5  11        578.61        622.47        80.94 o                         
 -28   6  11        929.85        970.73        91.28 o                         
 -26   6  11         12.02         96.79        51.53 o                         
 -24   6  11        253.50        283.50        62.17 o                         
 -22   6  11          7.32         64.14        41.16 o                         
 -20   6  11       1343.54       1520.59        87.72 o                         
 -18   6  11       1560.45       1664.40        92.31 o                         
 -16   6  11          4.12         16.30        30.62 o                         
 -14   6  11         80.98          1.44        31.19 o                         
 -12   6  11          0.85         19.35        31.19 o                         
 -10   6  11        798.06        876.28        96.71 o                         
  -8   6  11          7.69        104.45        43.99 o                         
  -6   6  11          1.79         65.85        45.41 o                         
  -4   6  11         14.21         10.67        33.52 o                         
  -2   6  11        915.92        838.54        99.88 o                         
   0   6  11       1026.00       1126.46       114.48 o                         
   2   6  11        371.05        408.36        72.26 o                         
   4   6  11       1996.27       2150.93       153.03 o                         
   6   6  11         74.91         82.35        38.75 o                         
   8   6  11          2.07        -22.15        22.15 o                         
  10   6  11         39.65        117.81        28.47 o                         
 -15   7  11          2.91         45.52        29.57 o                         
 -13   7  11       1298.07       1280.40        91.22 o                         
 -11   7  11       1262.86       1283.55        91.49 o                         
  -9   7  11       3131.36       3053.33       146.72 o                         
  -7   7  11       2911.53       2911.02       145.62 o                         
  -5   7  11       1143.61       1024.09        83.72 o                         
  -3   7  11        718.30        633.49        68.71 o                         
  -1   7  11         63.62        130.01        37.42 o                         
   1   7  11        335.69        352.62        49.20 o                         
 -44   0  12       1938.66       2102.52       146.36 o                         
 -42   0  12       6123.62       6862.53       310.83 o                         
 -40   0  12        901.12       1265.65       150.36 o                         
 -38   0  12       1806.25       1542.77       166.72 o                         
 -36   0  12       7658.76       8012.84       401.42 o                         
 -34   0  12        131.44        115.99        75.19 o                         
 -32   0  12        727.46       1057.75       148.67 o                         
 -30   0  12       3746.37       2990.39       238.62 o                         
 -28   0  12       2339.51       1997.48       197.36 o                         
 -26   0  12       1098.76       1140.43       135.53 o                         
 -24   0  12       2643.41       2207.05       303.72 o                         
 -22   0  12       1656.51       1515.64       287.59 o                         
 -20   0  12      29856.82      29465.99      1226.44 o                         
 -18   0  12      24262.28      22913.20      1038.51 o                         
 -16   0  12        859.24        990.10       204.85 o                         
 -14   0  12        101.93        187.73       124.27 o                         
 -12   0  12        520.83        230.40       114.00 o                         
 -10   0  12      28014.52      27460.68      1053.71 o                         
  -8   0  12      20366.94      19004.58       858.27 o                         
  -6   0  12       7048.29       5689.60       419.34 o                         
  -4   0  12       2230.54       1692.91       235.05 o                         
  -2   0  12       4811.24       3726.73       358.12 o                         
   0   0  12      23572.61      20271.79       894.59 o                         
   2   0  12        139.00         75.34        73.15 o                         
   4   0  12       4254.70       3912.67       406.22 o                         
   6   0  12       3247.77       3254.36       400.71 o                         
   8   0  12       1646.71       1527.55       185.77 o                         
  10   0  12       2737.24       2535.29       247.66 o                         
  12   0  12       2839.36       2941.13       260.63 o                         
  14   0  12       2926.81       2783.26       176.23 o                         
  16   0  12      18474.75      17449.62       452.01 o                         
  18   0  12       3134.73       2884.60       165.24 o                         
  20   0  12        134.50         36.88        47.38 o                         
  22   0  12        570.37        704.70       104.55 o                         
  24   0  12       5265.10       5693.58       272.32 o                         
  26   0  12       2292.67       2226.92       147.13 o                         
 -43   1  12         73.52         99.09        69.65 o                         
 -41   1  12        672.40        755.21       132.05 o                         
 -39   1  12        698.71        933.95       157.35 o                         
 -37   1  12        336.13        223.71        57.87 o                         
 -35   1  12       1258.59       1431.78       117.76 o                         
 -33   1  12          0.05         12.26        46.46 o                         
 -31   1  12        456.92        524.03       138.17 o                         
 -29   1  12         88.26         -3.32        64.36 o                         
 -27   1  12        727.93        688.01       131.56 o                         
 -25   1  12        359.06        393.94        61.27 o                         
 -23   1  12        222.64        172.49       154.78 o                         
 -21   1  12        388.24        477.77       180.40 o                         
 -19   1  12        964.89        505.99       196.51 o                         
 -17   1  12       3980.66       4250.11       457.32 o                         
 -15   1  12         86.30       -138.91       145.52 o                         
 -13   1  12        229.96        249.45       154.46 o                         
 -11   1  12         50.76          8.79        99.60 o                         
  -9   1  12        977.82       1068.30       214.56 o                         
  -7   1  12        278.54        173.65        92.30 o                         
  -5   1  12       2221.79       1996.17       275.39 o                         
  -3   1  12       1413.87       1259.21       218.37 o                         
  -1   1  12       8424.89       7914.44       554.41 o                         
   1   1  12       5551.51       4781.39       436.31 o                         
   3   1  12        957.15       1010.26       211.78 o                         
   5   1  12       2102.53       1802.73       301.64 o                         
   7   1  12        209.53        190.94        44.07 o                         
   9   1  12        674.39        791.04        78.25 o                         
  11   1  12          0.43         23.04        45.74 o                         
  13   1  12        239.46        226.03        40.05 o                         
  15   1  12          8.13         -3.94        36.50 o                         
  17   1  12        686.90        637.74        58.35 o                         
  19   1  12        547.32        502.90        69.31 o                         
  21   1  12        101.69        103.98        36.89 o                         
  23   1  12         54.66         29.87        28.65 o                         
  25   1  12         22.38         -1.00        23.75 o                         
 -42   2  12       1313.49       1139.76       113.28 o                         
 -40   2  12         38.49         21.60        32.91 o                         
 -38   2  12        259.14        311.13        59.51 o                         
 -36   2  12       3526.27       3062.42       237.76 o                         
 -34   2  12         74.64         99.54        78.18 o                         
 -32   2  12         45.54         85.58        46.84 o                         
 -30   2  12        475.86        340.30        71.09 o                         
 -28   2  12        918.52        862.49       100.16 o                         
 -26   2  12       2953.14       2853.06       164.49 o                         
 -24   2  12       2794.47       2464.85       154.37 o                         
 -22   2  12        685.47        617.94        75.50 o                         
 -20   2  12      10909.43      12014.30       803.36 o                         
 -18   2  12      24430.85      25494.73      1210.21 o                         
 -16   2  12          4.36        136.52       120.06 o                         
 -14   2  12       7325.02       7742.27       649.80 o                         
 -12   2  12         58.44       -221.07       166.84 o                         
 -10   2  12       9492.21       8484.87       618.81 o                         
  -8   2  12        315.00        395.05       165.52 o                         
  -6   2  12       3115.82       2831.11       338.50 o                         
  -4   2  12        467.33        147.66        76.31 o                         
  -2   2  12      13205.33      10809.06       681.68 o                         
   0   2  12      13095.95      11754.92       724.44 o                         
   2   2  12       4678.54       3993.96       428.61 o                         
   4   2  12        456.81        404.12        58.03 o                         
   6   2  12       6865.58       7068.27       192.16 o                         
   8   2  12       4408.81       4571.12       151.24 o                         
  10   2  12       3154.25       3110.10       130.21 o                         
  12   2  12         64.76         88.13        35.83 o                         
  14   2  12         88.36         46.66        32.59 o                         
  16   2  12       7049.50       6441.73       225.39 o                         
  18   2  12       4586.38       4948.17       204.41 o                         
  20   2  12        861.19        753.73        78.89 o                         
  22   2  12       1445.29       1568.56        96.82 o                         
  24   2  12       2252.40       2565.65        87.52 o                         
 -39   3  12        372.24        411.23        79.55 o                         
 -37   3  12         80.71         73.56        34.16 o                         
 -35   3  12       4157.48       4530.28       229.31 o                         
 -33   3  12         39.62         16.94        97.95 o                         
 -31   3  12        677.96        581.58        86.29 o                         
 -29   3  12        728.66        628.99        91.16 o                         
 -27   3  12        714.33        636.34        90.53 o                         
 -25   3  12       2130.25       2002.16       151.29 o                         
 -23   3  12       1579.34       1480.28       129.58 o                         
 -21   3  12         59.71        231.66        72.63 o                         
 -19   3  12        450.27        445.31        81.39 o                         
 -17   3  12      18442.71      18574.97       452.86 o                         
 -15   3  12        997.75        960.89       131.62 o                         
 -13   3  12       3469.95       3465.26       261.90 o                         
 -11   3  12       2443.79       2839.64       384.96 o                         
  -9   3  12        508.88        562.99       185.45 o                         
  -7   3  12        460.84        490.31       182.66 o                         
  -3   3  12       1223.01       1146.02       104.66 o                         
  -1   3  12       1859.48       1843.24       137.51 o                         
   1   3  12        334.63        342.69        46.80 o                         
   3   3  12       1518.08       1500.57        96.91 o                         
   5   3  12        108.50         83.55        32.06 o                         
   7   3  12       1374.16       1206.67        87.24 o                         
   9   3  12        286.58        241.95        55.96 o                         
  11   3  12        681.67        666.36        81.43 o                         
  13   3  12         44.26        -73.50        60.88 o                         
  15   3  12        117.13        152.09        77.21 o                         
  17   3  12       2901.28       2747.91       212.18 o                         
  19   3  12       1371.65       1141.44       125.52 o                         
  21   3  12         51.94        104.41        28.48 o                         
  23   3  12        215.14        267.78        50.74 o                         
 -36   4  12       3783.35       4367.06       211.98 o                         
 -34   4  12       2850.91       3728.63       227.15 o                         
 -32   4  12       2931.02       3439.85       349.91 o                         
 -30   4  12          0.40         23.08        51.81 o                         
 -28   4  12         26.49         75.62        66.47 o                         
 -26   4  12       1697.81       1719.91       136.89 o                         
 -24   4  12         85.58         66.52        58.22 o                         
 -22   4  12        282.43        363.30        76.92 o                         
 -20   4  12       1476.76       1399.41       147.95 o                         
 -18   4  12      14088.09      13966.06       391.09 o                         
 -16   4  12       1471.00       1473.53       125.89 o                         
 -14   4  12       2385.38       2437.45       152.03 o                         
 -12   4  12         82.56        215.06        58.33 o                         
 -10   4  12       4851.36       4432.93       207.05 o                         
  -8   4  12       6062.36       6624.43       219.98 o                         
  -6   4  12         60.05          4.33        23.91 o                         
  -4   4  12       1377.22       1334.22       108.73 o                         
  -2   4  12       3790.15       4069.71       183.60 o                         
   0   4  12       7621.50       7508.64       314.39 o                         
   2   4  12       6552.19       6489.67       402.37 o                         
   4   4  12       3044.42       3122.25       165.71 o                         
   6   4  12        387.65        405.45        70.74 o                         
   8   4  12        573.24        568.71        76.53 o                         
  10   4  12       2304.08       2495.59       143.07 o                         
  12   4  12         31.47         62.61        38.29 o                         
  14   4  12         41.74         26.77        37.22 o                         
  16   4  12       1536.24       1775.21       159.96 o                         
  18   4  12       3020.88       3256.82       199.01 o                         
  20   4  12       1528.17       1747.23       126.72 o                         
 -33   5  12       1001.69       1174.91       107.82 o                         
 -31   5  12        433.63        674.55        98.00 o                         
 -29   5  12        943.44       1159.55       134.55 o                         
 -27   5  12        643.38        633.84       105.57 o                         
 -25   5  12        845.43        948.78       123.56 o                         
 -23   5  12          9.33        -62.10        65.56 o                         
 -21   5  12       1974.99       1714.59       167.36 o                         
 -19   5  12       1533.64       1501.82       158.23 o                         
 -17   5  12       1114.13       1124.37       136.01 o                         
 -15   5  12       3906.10       4068.52       211.92 o                         
 -13   5  12          0.34         47.72        33.29 o                         
 -11   5  12        718.50        707.19        93.87 o                         
  -9   5  12         25.65         -2.88        31.64 o                         
  -7   5  12         20.51         58.05        36.38 o                         
  -5   5  12        518.01        522.31        67.79 o                         
  -3   5  12       2010.02       1866.53       118.19 o                         
  -1   5  12         63.95        -43.12        36.66 o                         
   1   5  12        113.92         94.92        57.58 o                         
   3   5  12       2868.84       2670.38       139.85 o                         
   5   5  12        860.77        993.49       104.49 o                         
   7   5  12          0.87        -40.85        35.80 o                         
   9   5  12         68.82        104.48        28.56 o                         
  11   5  12       1553.62       1632.82        80.50 o                         
  13   5  12        559.98        574.95        85.11 o                         
  15   5  12        986.98       1237.02       107.93 o                         
 -26   6  12        674.27        643.02        75.48 o                         
 -24   6  12          6.54        -47.53        37.37 o                         
 -22   6  12         40.80         -4.27        39.59 o                         
 -20   6  12        470.68        542.98        78.16 o                         
 -18   6  12       4619.55       4862.99       149.85 o                         
 -16   6  12       1286.19       1342.57       107.13 o                         
 -14   6  12        490.72        552.79        60.91 o                         
 -12   6  12        532.73        639.48        63.25 o                         
 -10   6  12         36.89         40.13        39.61 o                         
  -8   6  12       1078.88       1032.63        85.45 o                         
  -6   6  12       1053.76       1045.18       174.71 o                         
  -4   6  12        681.00        744.44        77.94 o                         
  -2   6  12       3115.59       3188.94       330.67 o                         
   0   6  12       4495.01       4609.80       233.03 o                         
   2   6  12       3590.91       3589.33       135.05 o                         
   4   6  12         30.44         25.18        21.93 o                         
   6   6  12       1075.33       1001.30        64.36 o                         
   8   6  12       1125.44       1103.64        91.32 o                         
 -43   1  13         47.01         36.52        29.54 o                         
 -41   1  13        863.84        960.45       181.99 o                         
 -39   1  13          7.83         37.07        71.59 o                         
 -37   1  13        665.28        742.17       104.25 o                         
 -35   1  13        465.62        405.32        78.18 o                         
 -33   1  13       4355.76       3868.41       198.84 o                         
 -31   1  13       5965.55       6291.74       367.49 o                         
 -29   1  13       2736.64       2439.03       156.18 o                         
 -27   1  13          0.29        -28.29        61.72 o                         
 -25   1  13          5.94        -26.35        39.31 o                         
 -23   1  13       2592.65       2510.27       100.07 o                         
 -21   1  13       1135.51       1231.44       257.16 o                         
 -19   1  13        547.40        283.97       149.43 o                         
 -17   1  13       9958.16       9386.20       712.35 o                         
 -15   1  13      48969.78      49145.80      1753.96 o                         
 -13   1  13         63.12         28.99        84.67 o                         
 -11   1  13        634.39        529.85       200.98 o                         
  -9   1  13        760.73        270.99       140.97 o                         
  -7   1  13       6148.39       5070.30       454.81 o                         
  -5   1  13       2048.06       1470.22       241.43 o                         
  -3   1  13         78.02        970.15       224.87 o                         
  -1   1  13        776.34        937.79       225.69 o                         
   1   1  13       3914.44       3616.65       405.75 o                         
   3   1  13      12662.04      12163.38       350.95 o                         
   5   1  13        121.51         41.30        34.26 o                         
   7   1  13        629.16        614.41        60.12 o                         
   9   1  13       1750.97       1817.44        89.24 o                         
  11   1  13       3433.11       3187.34       125.50 o                         
  13   1  13       1454.25       1444.79        84.24 o                         
  15   1  13       1225.21       1173.21        77.83 o                         
  17   1  13         80.66        130.25        38.73 o                         
  19   1  13       1115.15       1185.83        98.75 o                         
  21   1  13       3960.90       3896.57       213.74 o                         
  23   1  13        939.49        894.81        68.86 o                         
 -42   2  13        162.23        183.25        59.26 o                         
 -40   2  13        172.22        139.19        65.20 o                         
 -38   2  13          0.99         29.27        59.77 o                         
 -36   2  13       1055.28       1141.83       152.79 o                         
 -34   2  13       1094.48       1168.21       152.03 o                         
 -32   2  13         19.02         18.81        99.83 o                         
 -30   2  13        316.45        316.97        90.27 o                         
 -28   2  13         21.36         43.10        45.64 o                         
 -26   2  13        567.06        460.61        57.70 o                         
 -24   2  13        203.35        164.41        46.50 o                         
 -22   2  13       2109.53       1935.39       135.04 o                         
 -20   2  13        404.28        257.02        52.21 o                         
 -18   2  13       3019.92       2821.17       192.61 o                         
 -16   2  13        249.22       -199.95       170.38 o                         
 -14   2  13        418.01        464.59       157.30 o                         
 -12   2  13       6182.71       5463.49       550.60 o                         
 -10   2  13        703.76        879.68       205.36 o                         
  -8   2  13         29.83         53.17       116.02 o                         
  -6   2  13        876.80        792.09       205.88 o                         
  -4   2  13         52.27        130.56       106.30 o                         
  -2   2  13       1165.64       1009.78       103.93 o                         
   0   2  13        806.58       1028.02        85.77 o                         
   2   2  13        435.92        459.86        77.69 o                         
   4   2  13       2148.32       2158.84       123.77 o                         
   6   2  13         15.30        -17.84        41.61 o                         
   8   2  13         87.11         29.76        40.93 o                         
  10   2  13         57.28         26.77        33.28 o                         
  12   2  13        207.90        166.60        39.18 o                         
  14   2  13        201.05        130.56        40.52 o                         
  16   2  13        263.62        266.75        50.74 o                         
  18   2  13        346.72        220.87        72.62 o                         
  20   2  13         17.04         -7.75        42.30 o                         
  22   2  13       1186.88       1248.90        77.89 o                         
 -39   3  13         10.98        133.05        55.01 o                         
 -37   3  13          3.96         -3.40        42.20 o                         
 -35   3  13         25.70         42.47        91.68 o                         
 -33   3  13       4225.33       4420.52       291.38 o                         
 -31   3  13       5557.17       5664.12       284.70 o                         
 -29   3  13          5.14         71.36        35.88 o                         
 -27   3  13        381.06        350.88        78.94 o                         
 -25   3  13       2019.70       2003.84       148.00 o                         
 -23   3  13        608.45        664.99        90.50 o                         
 -21   3  13       1081.89        966.78       110.55 o                         
 -19   3  13         62.63         45.68        53.38 o                         
 -17   3  13       6170.97       5570.02       271.06 o                         
 -15   3  13      40279.21      36720.16       588.10 o                         
 -13   3  13         75.61         76.54        58.43 o                         
 -11   3  13        169.76        156.51        48.66 o                         
  -9   3  13       3502.84       3655.37       183.47 o                         
  -7   3  13        533.84        605.00        85.55 o                         
  -5   3  13       1080.17        937.04        80.53 o                         
  -3   3  13        355.28        382.78        71.31 o                         
  -1   3  13       1150.01        987.98        94.86 o                         
   1   3  13          0.18         38.07        33.66 o                         
   3   3  13      11063.06      11238.63       402.59 o                         
   5   3  13       2652.73       2983.92       136.64 o                         
   7   3  13       4800.31       4728.20       213.36 o                         
   9   3  13       2840.99       2944.99       163.85 o                         
  11   3  13       2846.67       2414.57       204.03 o                         
  13   3  13       1743.32       1699.77       169.07 o                         
  15   3  13        346.13        444.69        64.01 o                         
  17   3  13        240.95        315.67        72.20 o                         
  19   3  13        373.03        363.53        49.36 o                         
  21   3  13       3251.16       3418.03       174.31 o                         
 -36   4  13        215.20        259.80        55.87 o                         
 -34   4  13         63.73         86.36        59.48 o                         
 -32   4  13         86.48         44.67        44.32 o                         
 -30   4  13        393.53        411.30        53.53 o                         
 -28   4  13        141.59        174.66        56.32 o                         
 -26   4  13         50.04         96.61        61.44 o                         
 -24   4  13       1523.16       1545.73       133.04 o                         
 -22   4  13       2534.77       2215.46       185.92 o                         
 -20   4  13         15.89        -62.49        47.66 o                         
 -18   4  13        548.44        479.78        71.47 o                         
 -16   4  13       4521.57       4192.83       202.54 o                         
 -14   4  13       1116.72       1240.11       158.05 o                         
 -12   4  13       1911.62       1730.82       130.92 o                         
 -10   4  13       1622.58       1530.72       123.39 o                         
  -8   4  13         73.28         83.94        49.54 o                         
  -6   4  13       2418.81       2485.66       155.67 o                         
  -4   4  13         22.62         46.37        32.38 o                         
  -2   4  13       1141.67       1193.86       101.59 o                         
   0   4  13        731.42        693.39        79.05 o                         
   2   4  13        329.71        400.69        83.25 o                         
   4   4  13          6.18        -43.48        44.89 o                         
   6   4  13        272.76        263.81        59.40 o                         
   8   4  13       1944.94       2121.95       126.64 o                         
  10   4  13         29.87         41.21        42.57 o                         
  12   4  13        116.03         57.45        37.67 o                         
  14   4  13        247.48        285.80        44.74 o                         
  16   4  13        951.30        875.62        99.77 o                         
  18   4  13        172.19        210.41        48.05 o                         
 -33   5  13       5502.79       6608.74       237.57 o                         
 -31   5  13       2862.39       3742.70       198.55 o                         
 -29   5  13        738.61        820.41        65.06 o                         
 -27   5  13        700.73        765.13       110.23 o                         
 -25   5  13         51.41        111.39        64.72 o                         
 -23   5  13        402.96        419.63        89.77 o                         
 -21   5  13         55.48         25.22        59.67 o                         
 -19   5  13        899.81        864.77       121.51 o                         
 -17   5  13        900.94        853.09       114.37 o                         
 -15   5  13      14955.81      14732.85       491.00 o                         
 -13   5  13        284.75        316.82        68.39 o                         
 -11   5  13       1261.44       1187.90        85.32 o                         
  -9   5  13        680.99        614.48        85.10 o                         
  -7   5  13       1126.47       1057.68        89.86 o                         
  -5   5  13        248.85        275.03        54.20 o                         
  -3   5  13        105.23         64.17        37.70 o                         
  -1   5  13         37.01         57.70        38.50 o                         
   1   5  13          1.94         22.08        78.56 o                         
   3   5  13       4125.45       3903.51       163.43 o                         
   5   5  13       2609.96       2750.46       131.94 o                         
   7   5  13       3063.83       3002.40       184.58 o                         
   9   5  13       1245.44       1324.56        67.71 o                         
  11   5  13       2119.13       2103.94       143.68 o                         
 -24   6  13        341.88        408.08        60.19 o                         
 -22   6  13       1378.85       1514.34       108.67 o                         
 -20   6  13        361.79        464.60        48.94 o                         
 -18   6  13        279.09        431.10        84.30 o                         
 -16   6  13        713.62        467.76        80.23 o                         
 -14   6  13        579.47        617.68        54.57 o                         
 -12   6  13        606.71        720.94        83.18 o                         
 -10   6  13        332.39        334.70        41.83 o                         
  -8   6  13        789.50        855.77        95.54 o                         
  -6   6  13        567.77        606.57        55.81 o                         
  -4   6  13        708.33        807.17        65.55 o                         
  -2   6  13        152.60        196.55        39.11 o                         
   0   6  13        305.46        327.48        42.83 o                         
   2   6  13       1325.14       1226.77        70.55 o                         
   4   6  13          0.88        112.04        35.53 o                         
   6   6  13         14.78         38.35        24.85 o                         
 -42   0  14         76.92          4.25        45.15 o                         
 -40   0  14       2393.05       2990.49       207.32 o                         
 -38   0  14          7.94        150.86        71.49 o                         
 -36   0  14       2862.71       2978.55       241.57 o                         
 -34   0  14        477.01        384.41       106.05 o                         
 -32   0  14       8242.08       7827.23       406.41 o                         
 -30   0  14       1778.62       1812.40       190.35 o                         
 -28   0  14       8826.46       8659.29       429.99 o                         
 -26   0  14       1019.52        993.44        89.64 o                         
 -24   0  14       3960.21       3879.12       179.85 o                         
 -22   0  14       3291.05       2993.62       152.97 o                         
 -20   0  14      28513.00      26919.33       542.80 o                         
 -18   0  14      26121.44      25647.89      1154.45 o                         
 -16   0  14        373.69        463.05       179.63 o                         
 -14   0  14       7999.67       7597.74       601.38 o                         
 -12   0  14       2238.60       1996.48       291.02 o                         
 -10   0  14       3104.61       3094.11       354.30 o                         
  -8   0  14      14541.37      11675.98       698.78 o                         
  -6   0  14          8.69        -47.26        72.70 o                         
  -4   0  14         42.26        -60.39       100.04 o                         
  -2   0  14         50.42        -15.93        52.67 o                         
   0   0  14       9482.88       8688.66       422.94 o                         
   2   0  14       2189.80       1648.33       182.56 o                         
   4   0  14         18.80        124.57        91.66 o                         
   6   0  14        710.80        465.98       105.93 o                         
   8   0  14      16920.17      16517.92       642.99 o                         
  10   0  14          1.41         32.40        66.53 o                         
  12   0  14          0.78         21.46        42.36 o                         
  14   0  14       2122.87       1868.66       135.18 o                         
  16   0  14       1832.54       1547.48       113.38 o                         
  18   0  14       2276.42       2461.47       186.87 o                         
  20   0  14        299.90        254.78        59.73 o                         
  22   0  14        200.84        231.84        51.59 o                         
 -43   1  14         35.65        -31.07        41.33 o                         
 -41   1  14         64.19        127.21        45.85 o                         
 -39   1  14          9.93         55.99        46.73 o                         
 -37   1  14         22.58         27.36        43.60 o                         
 -35   1  14          3.03        -65.03        43.35 o                         
 -33   1  14         50.21         -6.06        57.79 o                         
 -31   1  14        124.03        135.82        55.52 o                         
 -29   1  14         45.18        -56.05        79.48 o                         
 -27   1  14         28.07        -31.50        49.79 o                         
 -25   1  14         19.14          6.04        30.60 o                         
 -23   1  14        107.84         75.17        34.48 o                         
 -21   1  14        231.16        190.91        35.69 o                         
 -19   1  14        544.19        459.12        45.25 o                         
 -17   1  14        715.48        740.80        57.67 o                         
 -15   1  14        167.10        222.06       131.42 o                         
 -13   1  14          3.84       -130.57       155.91 o                         
 -11   1  14          4.41        -20.91        99.51 o                         
  -9   1  14        696.72        583.28       174.88 o                         
  -7   1  14       3572.19       3089.90       363.56 o                         
  -5   1  14        735.92        523.45       171.92 o                         
  -3   1  14       2005.18       1940.34       144.11 o                         
  -1   1  14        637.85        581.87        84.30 o                         
   1   1  14        142.80        293.33        77.12 o                         
   3   1  14        200.43        127.71        84.36 o                         
   5   1  14         89.11        107.91        38.54 o                         
   7   1  14         90.72         81.82        39.88 o                         
   9   1  14         42.81         81.84        29.34 o                         
  11   1  14        206.90        207.37        37.40 o                         
  13   1  14         58.78         59.35        36.15 o                         
  15   1  14        232.45        169.59        33.42 o                         
  17   1  14         11.58         58.86        33.23 o                         
  19   1  14         74.30         59.28        35.52 o                         
  21   1  14         86.92         53.30        38.57 o                         
 -40   2  14       1012.69        948.54       115.51 o                         
 -38   2  14         18.19        -21.94        57.64 o                         
 -36   2  14        739.06        714.74       122.63 o                         
 -34   2  14        606.73        486.02       107.57 o                         
 -32   2  14       6290.95       5608.96       222.16 o                         
 -30   2  14        550.50        468.52        51.13 o                         
 -28   2  14       1906.38       1779.01       100.04 o                         
 -26   2  14       1435.31       1319.18        88.25 o                         
 -24   2  14       3795.29       3101.44       133.75 o                         
 -22   2  14       4613.03       4226.38       158.20 o                         
 -20   2  14       3131.35       2662.43       333.71 o                         
 -18   2  14       8120.43       7457.59       228.52 o                         
 -16   2  14       9188.77       8307.40       239.41 o                         
 -14   2  14      22810.23      21741.13       704.87 o                         
 -12   2  14          0.88         -4.29        27.70 o                         
 -10   2  14      15601.87      16027.55       410.32 o                         
  -8   2  14       3681.04       4072.86       182.97 o                         
  -6   2  14         10.62         14.50        40.15 o                         
  -4   2  14         19.88         10.47        47.74 o                         
  -2   2  14       3087.99       2899.91       145.94 o                         
   0   2  14       3823.35       3768.99       167.20 o                         
   2   2  14       1128.97        996.47        87.33 o                         
   4   2  14        115.30        133.18        42.75 o                         
   6   2  14        118.46        173.59        50.34 o                         
   8   2  14       7670.05       7933.33       228.94 o                         
  10   2  14        212.04        227.42        50.29 o                         
  12   2  14         15.61         19.46        30.79 o                         
  14   2  14        201.95        167.24        48.49 o                         
  16   2  14       1317.83       1222.58       143.05 o                         
  18   2  14       2365.88       2301.80       175.62 o                         
  20   2  14         36.75         27.01        33.51 o                         
 -39   3  14         86.04        159.01        54.12 o                         
 -37   3  14          4.10         62.78        37.40 o                         
 -35   3  14          0.84         -7.88        34.95 o                         
 -33   3  14        425.99        411.25        63.16 o                         
 -31   3  14       1244.26       1295.83        81.33 o                         
 -29   3  14          3.53         30.91        37.23 o                         
 -27   3  14         15.58         13.84        41.73 o                         
 -25   3  14       2767.19       2756.90       170.82 o                         
 -23   3  14        618.76        642.81        87.43 o                         
 -21   3  14        519.10        462.95        78.90 o                         
 -19   3  14        514.36        441.57        87.84 o                         
 -17   3  14       1260.88       1097.99        90.19 o                         
 -15   3  14        125.40        210.02        63.46 o                         
 -13   3  14        633.19        482.14        88.22 o                         
 -11   3  14       5347.72       5090.75       223.69 o                         
  -9   3  14         63.00        127.67        57.80 o                         
  -7   3  14          3.69         37.00        35.80 o                         
  -5   3  14        760.19        848.37       101.78 o                         
  -3   3  14       2128.01       2119.53       123.13 o                         
  -1   3  14         10.22        -39.91        51.10 o                         
   1   3  14        120.82        163.27        56.86 o                         
   3   3  14        774.60        697.88        93.14 o                         
   5   3  14          0.98         10.75        33.64 o                         
   7   3  14         17.59         18.02        33.59 o                         
   9   3  14        251.13        147.90        64.74 o                         
  11   3  14        415.09        473.68        89.05 o                         
  13   3  14         15.42         57.73        54.66 o                         
  15   3  14        255.83        287.14        73.08 o                         
  17   3  14         33.49         41.24        62.38 o                         
  19   3  14          0.74         -7.31        27.95 o                         
 -34   4  14          1.27        -74.00        54.40 o                         
 -32   4  14       4920.89       5865.07       281.38 o                         
 -30   4  14       1951.12       1977.11       238.32 o                         
 -28   4  14       3138.53       3333.11       454.42 o                         
 -26   4  14       1254.15       1407.68       153.66 o                         
 -24   4  14         13.88        -71.16       105.77 o                         
 -22   4  14       2087.11       2077.81       138.92 o                         
 -20   4  14       1221.43       1226.73       110.88 o                         
 -18   4  14       1918.16       1816.35       132.69 o                         
 -16   4  14       1307.31       1327.02       117.32 o                         
 -14   4  14       7382.59       7208.86       268.68 o                         
 -12   4  14         10.31         -6.70        81.10 o                         
 -10   4  14       2963.42       3163.31       258.84 o                         
  -8   4  14        874.84        828.50       134.10 o                         
  -6   4  14          1.70         57.98       132.70 o                         
  -4   4  14        427.77        564.79       127.78 o                         
  -2   4  14          9.45        -11.99        32.25 o                         
   0   4  14        631.49        708.79        80.46 o                         
   2   4  14       4029.36       4369.62       186.00 o                         
   4   4  14       2528.71       2503.18       137.47 o                         
   6   4  14       1504.32       1570.59       106.33 o                         
   8   4  14       4931.81       4934.89       268.95 o                         
  10   4  14       1088.24       1154.06        90.43 o                         
  12   4  14        575.14        589.98        50.04 o                         
  14   4  14        250.63        265.96        38.71 o                         
 -31   5  14       1419.35       1977.99       129.35 o                         
 -29   5  14        212.59        291.82        41.10 o                         
 -27   5  14         20.37         27.15        57.90 o                         
 -25   5  14          2.62        -67.85        55.23 o                         
 -23   5  14        239.51        196.60        67.65 o                         
 -21   5  14         35.20        132.24        68.56 o                         
 -19   5  14       1361.37       1377.62       136.82 o                         
 -17   5  14         34.93        122.75        65.21 o                         
 -15   5  14        533.55        570.08        92.04 o                         
 -13   5  14         71.05        -34.77        41.87 o                         
 -11   5  14         67.80         67.30        49.49 o                         
  -9   5  14         82.16        130.47        85.01 o                         
  -7   5  14        748.88        636.15        64.78 o                         
  -5   5  14        583.34        550.72        70.34 o                         
  -3   5  14        257.00        234.16        46.56 o                         
  -1   5  14        371.48        326.38        51.03 o                         
   1   5  14        832.80        874.01        76.49 o                         
   3   5  14        397.61        384.84        48.85 o                         
   5   5  14        660.23        732.46        62.07 o                         
   7   5  14        281.50        319.09        67.27 o                         
   9   5  14        376.83        377.13        62.28 o                         
 -22   6  14        644.64        737.03        74.30 o                         
 -18   6  14        270.06        190.64        52.22 o                         
 -16   6  14        603.80        682.91        84.38 o                         
 -14   6  14       2973.49       3450.28       188.98 o                         
 -12   6  14       1187.34       1296.51        75.31 o                         
 -10   6  14       1636.74       1681.86       110.88 o                         
  -8   6  14        224.71        231.55        38.40 o                         
  -6   6  14         63.90         63.61        23.57 o                         
  -4   6  14        173.55        202.26        32.27 o                         
  -2   6  14        368.70        285.19        33.65 o                         
   0   6  14       1835.67       1704.93       101.72 o                         
 -41   1  15       5039.15       5868.06       262.22 o                         
 -39   1  15       5880.43       6652.00       481.34 o                         
 -37   1  15        423.95        535.66       116.52 o                         
 -35   1  15       6093.17       6534.28       743.77 o                         
 -33   1  15          4.51        -36.54        62.36 o                         
 -31   1  15       7639.44       7310.27       389.57 o                         
 -29   1  15         47.69         42.47        35.76 o                         
 -27   1  15       1673.81       1433.85        93.27 o                         
 -25   1  15       4664.13       4516.41       136.72 o                         
 -23   1  15       7054.39       6553.21       169.68 o                         
 -21   1  15       4741.18       4789.42       144.93 o                         
 -19   1  15       7933.51       7354.68       178.87 o                         
 -17   1  15      20677.51      19050.13       313.52 o                         
 -15   1  15       3377.02       3268.03       116.74 o                         
 -13   1  15      10972.39      10735.35       253.41 o                         
 -11   1  15         10.43         71.85        35.47 o                         
  -9   1  15        479.26        618.02       115.05 o                         
  -7   1  15       1571.56       1541.26        95.77 o                         
  -5   1  15      12170.95      11971.90       281.90 o                         
  -3   1  15       7271.60       7218.40       286.81 o                         
  -1   1  15         22.67         30.39        52.69 o                         
   1   1  15          3.31        102.29        83.52 o                         
   3   1  15       2025.26       1997.37       147.19 o                         
   5   1  15       7956.71       7206.97       290.89 o                         
   7   1  15       3089.20       2956.94       146.63 o                         
   9   1  15          6.80         74.00        55.24 o                         
  11   1  15        125.22        141.87        36.94 o                         
  13   1  15       3463.57       3396.84       115.79 o                         
  15   1  15          2.43         30.15        36.10 o                         
  17   1  15        192.42        275.99        86.87 o                         
  19   1  15         53.90         72.15        39.28 o                         
 -40   2  15        467.46        407.84        72.46 o                         
 -38   2  15        207.51        140.61        67.95 o                         
 -36   2  15         54.36        128.31        65.84 o                         
 -34   2  15        286.44        422.43        97.19 o                         
 -32   2  15         86.95         62.83        39.10 o                         
 -30   2  15        968.61        967.52        72.18 o                         
 -28   2  15        869.21        834.63        70.15 o                         
 -26   2  15        154.74        140.58        41.17 o                         
 -24   2  15        236.83        297.07        50.94 o                         
 -22   2  15       1093.09        969.31        95.57 o                         
 -20   2  15       1762.67       1629.44        99.00 o                         
 -18   2  15        146.60        139.85        37.65 o                         
 -16   2  15         29.43         78.66        43.38 o                         
 -14   2  15        105.51        205.17        43.71 o                         
 -12   2  15       5807.51       6164.19       238.12 o                         
 -10   2  15       1830.10       1653.89        97.99 o                         
  -8   2  15        205.74        135.94        48.93 o                         
  -6   2  15       1089.79       1026.15        82.56 o                         
  -4   2  15        909.54        768.42       101.72 o                         
  -2   2  15          3.96         37.03        46.50 o                         
   0   2  15        562.97        553.48        69.45 o                         
   2   2  15       1800.10       1593.36       106.32 o                         
   4   2  15        205.22        189.99        56.45 o                         
   6   2  15       1050.40       1082.17        74.61 o                         
   8   2  15        102.95         49.93        32.03 o                         
  10   2  15        395.90        391.73        74.28 o                         
  12   2  15        317.60        339.55        75.14 o                         
  14   2  15        335.09        276.41        48.87 o                         
  16   2  15        490.47        434.52        78.21 o                         
  18   2  15          1.94        -62.44        41.63 o                         
 -37   3  15       1820.85       1550.20       132.66 o                         
 -35   3  15       1154.06        965.63        92.22 o                         
 -33   3  15        425.30        473.09        91.99 o                         
 -31   3  15        845.33        837.84        64.19 o                         
 -29   3  15         72.53        107.63        38.72 o                         
 -27   3  15       1429.61       1329.57        90.45 o                         
 -25   3  15       1264.93       1194.46       129.88 o                         
 -23   3  15       1229.66       1195.02        92.10 o                         
 -21   3  15       5239.85       5199.91       194.01 o                         
 -19   3  15       6983.28       6870.67       514.56 o                         
 -17   3  15       5745.44       5283.37       226.54 o                         
 -15   3  15        348.85        233.33        78.85 o                         
 -13   3  15       1417.79       1255.56        86.54 o                         
 -11   3  15       3212.31       3107.23       133.73 o                         
  -9   3  15        229.37        223.70        40.37 o                         
  -7   3  15        961.62       1009.23        76.46 o                         
  -5   3  15       9629.57       9455.86       267.98 o                         
  -3   3  15       1382.46       1283.17       119.14 o                         
  -1   3  15        817.84        715.54        96.53 o                         
   1   3  15         35.75        -94.20        62.80 o                         
   3   3  15        142.37        157.35        56.21 o                         
   5   3  15        876.43       1056.14       139.52 o                         
   7   3  15       2149.65       2217.03       188.86 o                         
   9   3  15        350.67        309.89        76.83 o                         
  11   3  15        981.29        876.26       113.41 o                         
  13   3  15       1533.05       1615.77       146.58 o                         
  15   3  15        626.55        609.46        58.86 o                         
 -34   4  15         16.16        135.64        49.18 o                         
 -32   4  15        273.12        304.14        87.59 o                         
 -30   4  15        340.68        378.35        51.60 o                         
 -28   4  15        201.88        248.83        47.77 o                         
 -26   4  15        599.93        694.12        70.59 o                         
 -24   4  15        750.66        794.30        69.96 o                         
 -22   4  15        342.57        365.59        71.65 o                         
 -20   4  15        406.11        355.09        66.68 o                         
 -18   4  15        319.58        304.32        71.03 o                         
 -16   4  15        699.68        628.70        83.52 o                         
 -14   4  15       1909.72       1987.71       134.24 o                         
 -12   4  15       1226.92       1171.15       108.14 o                         
 -10   4  15          0.59         78.37        34.75 o                         
  -8   4  15          1.55         39.52        32.26 o                         
  -6   4  15       1828.10       1986.34       197.92 o                         
  -4   4  15          4.68        -25.76        58.80 o                         
  -2   4  15       1396.92       1584.07       171.58 o                         
   0   4  15         61.72         77.77        59.83 o                         
   2   4  15       1114.98       1014.35        83.38 o                         
   4   4  15        175.01        263.28        53.80 o                         
   6   4  15         97.87        134.66        65.96 o                         
   8   4  15       2458.75       2929.65       202.16 o                         
  10   4  15        114.53        176.05        32.17 o                         
  12   4  15        491.37        584.61        71.63 o                         
 -29   5  15        250.92        251.26        58.80 o                         
 -27   5  15         58.93        123.55        32.47 o                         
 -25   5  15       1438.20       1796.42        95.82 o                         
 -23   5  15       1627.97       1941.02       105.64 o                         
 -21   5  15       3071.31       3497.07       205.90 o                         
 -19   5  15       9838.15      11262.99       387.76 o                         
 -17   5  15       3542.16       4115.83       220.16 o                         
 -15   5  15        440.05        414.57        81.57 o                         
 -13   5  15         19.87         25.58        53.46 o                         
 -11   5  15         28.63        113.16        81.85 o                         
  -9   5  15        131.50        206.72        44.72 o                         
  -7   5  15        350.08        370.29        85.71 o                         
  -5   5  15       2123.54       2401.61       187.78 o                         
  -3   5  15       1279.27       1099.17       130.76 o                         
  -1   5  15        593.90        477.64        78.63 o                         
   1   5  15          3.01         36.43        27.74 o                         
   3   5  15         69.57        135.87        55.67 o                         
   5   5  15        203.31        167.00        50.63 o                         
   7   5  15       1561.44       1495.91        97.88 o                         
 -16   6  15         45.69         55.04        30.23 o                         
 -12   6  15         14.04         21.32        33.09 o                         
 -10   6  15         99.81         45.68        32.60 o                         
 -40   0  16       6258.95       7743.02       302.79 o                         
 -38   0  16         20.82        -30.91        51.08 o                         
 -36   0  16       3662.84       4072.03       262.43 o                         
 -34   0  16        684.52       1005.52       141.88 o                         
 -32   0  16        636.19        643.98       118.59 o                         
 -30   0  16        251.07        283.83        89.90 o                         
 -28   0  16          3.46        -19.81        71.29 o                         
 -26   0  16       4424.81       4040.42       188.02 o                         
 -24   0  16          6.30         38.31        45.91 o                         
 -22   0  16        351.99        241.24        72.36 o                         
 -20   0  16       5108.09       4501.54       270.39 o                         
 -18   0  16       3214.16       2807.57       212.52 o                         
 -16   0  16         71.69        159.15        84.19 o                         
 -14   0  16        324.33        419.88        74.61 o                         
 -12   0  16       2090.25       2111.21       168.92 o                         
 -10   0  16         46.76         48.50        63.64 o                         
  -8   0  16       7174.31       7575.36       372.21 o                         
  -6   0  16        148.09         82.46        47.18 o                         
  -4   0  16        286.31        530.56        80.52 o                         
  -2   0  16      16139.96      14621.45       587.56 o                         
   0   0  16       3926.19       4092.48       308.11 o                         
   2   0  16        171.92        149.51        81.21 o                         
   4   0  16        424.23        203.04        88.87 o                         
   6   0  16       5046.24       5051.12       323.81 o                         
   8   0  16       4681.34       5245.33       226.61 o                         
  10   0  16       3002.55       2925.64       158.22 o                         
  12   0  16       6261.17       6341.56       219.07 o                         
  14   0  16        650.98        626.41        90.56 o                         
  16   0  16         71.67        102.19        39.40 o                         
 -39   1  16         15.84         61.15        56.67 o                         
 -37   1  16         38.92          7.25        56.39 o                         
 -35   1  16        658.10        851.04       129.34 o                         
 -33   1  16        260.53        149.35        71.29 o                         
 -31   1  16       1355.44       1280.11       160.55 o                         
 -29   1  16       1210.03       1211.51        97.92 o                         
 -27   1  16        982.02        976.68        91.12 o                         
 -25   1  16        582.79        466.44        47.79 o                         
 -23   1  16        165.03        202.73        40.15 o                         
 -21   1  16        192.28        200.00        38.21 o                         
 -19   1  16        264.30        196.74        51.49 o                         
 -17   1  16        124.49        157.07        38.86 o                         
 -15   1  16        810.07        742.92        61.96 o                         
 -13   1  16        125.54         41.86        40.53 o                         
 -11   1  16         99.48        171.64        43.85 o                         
  -9   1  16         45.45         42.66        42.36 o                         
  -7   1  16       1012.63       1079.30        74.58 o                         
  -5   1  16        145.45        203.76        64.17 o                         
  -3   1  16         79.86         68.49        61.79 o                         
  -1   1  16         86.05        104.66        97.15 o                         
   1   1  16        628.01        607.91       119.54 o                         
   3   1  16         32.64         -1.10        52.36 o                         
   5   1  16        112.11        133.07        47.31 o                         
   7   1  16         26.05         13.52        43.70 o                         
   9   1  16        323.41        371.01        65.11 o                         
  11   1  16        784.68        728.87        64.83 o                         
  13   1  16        210.55        187.11        41.01 o                         
  15   1  16        267.54        271.13        63.74 o                         
  17   1  16         73.96         16.45        33.22 o                         
 -38   2  16        378.93        510.00        84.59 o                         
 -36   2  16        826.96        815.43       114.83 o                         
 -34   2  16        209.66        180.72        75.74 o                         
 -32   2  16        109.94        206.81        51.68 o                         
 -30   2  16        228.48        196.56        37.13 o                         
 -28   2  16       2368.22       2145.78       105.00 o                         
 -26   2  16       1072.44       1016.78        76.46 o                         
 -24   2  16        162.01        172.94        44.11 o                         
 -22   2  16       4435.99       4327.66       157.54 o                         
 -20   2  16       3861.50       3454.59       143.62 o                         
 -18   2  16       5710.92       5395.79       178.39 o                         
 -16   2  16        566.36        544.69        60.55 o                         
 -14   2  16        505.84        411.11        53.24 o                         
 -12   2  16        198.14        178.09        45.45 o                         
 -10   2  16        495.43        376.35        63.41 o                         
  -8   2  16       3187.66       3162.03       140.14 o                         
  -6   2  16        559.45        824.26       104.64 o                         
  -4   2  16        132.36        126.91        53.37 o                         
  -2   2  16      18380.48      18071.56       475.15 o                         
   0   2  16       2025.06       2334.52       125.96 o                         
   2   2  16         48.30        137.64        43.53 o                         
   4   2  16        127.98        155.53        56.47 o                         
   6   2  16        300.66        287.22        48.08 o                         
   8   2  16       4817.33       4925.72       154.63 o                         
  10   2  16       2921.54       2862.13       192.13 o                         
  12   2  16       1979.53       2020.17       110.86 o                         
  14   2  16       1515.51       1525.71       137.71 o                         
  16   2  16        718.57        668.48        79.72 o                         
 -35   3  16        591.17        732.24       132.25 o                         
 -33   3  16        464.37        496.60        72.24 o                         
 -31   3  16        215.26        249.01        35.34 o                         
 -29   3  16        325.28        400.45        61.57 o                         
 -27   3  16         82.11         78.37        31.78 o                         
 -25   3  16        184.63        213.83        45.19 o                         
 -23   3  16        620.08        547.13        61.06 o                         
 -21   3  16       1311.93       1404.50        91.99 o                         
 -19   3  16        236.42        315.44        53.36 o                         
 -17   3  16         63.57         98.66        42.28 o                         
 -15   3  16        754.32        759.67        71.99 o                         
 -13   3  16       3423.77       3674.07       145.41 o                         
 -11   3  16        184.38        169.16        40.67 o                         
  -9   3  16        380.40        405.32        53.94 o                         
  -7   3  16       2624.83       2533.70       137.24 o                         
  -5   3  16         21.03         29.29        94.57 o                         
  -3   3  16        140.53        214.00        72.74 o                         
  -1   3  16       1308.47       1447.73       123.84 o                         
   1   3  16         44.35        124.46        57.14 o                         
   3   3  16        248.69        331.45        87.56 o                         
   5   3  16        564.15        570.47       102.47 o                         
   7   3  16        159.14        110.30        61.32 o                         
   9   3  16         96.58        180.26        59.33 o                         
  11   3  16         14.40         76.30        50.01 o                         
  13   3  16        459.30        450.89        66.85 o                         
 -32   4  16        144.80        212.36        61.70 o                         
 -30   4  16         84.38        107.57        36.73 o                         
 -28   4  16        203.34        203.70        45.31 o                         
 -26   4  16       1240.49       1594.17       102.71 o                         
 -24   4  16       1595.52       1803.50        94.27 o                         
 -22   4  16        151.23        174.50        45.07 o                         
 -20   4  16       2332.17       2584.60       116.20 o                         
 -18   4  16        802.40        863.19        72.66 o                         
 -16   4  16        541.02        623.50        67.33 o                         
 -14   4  16        181.21        165.39        51.73 o                         
 -12   4  16        412.70        523.71       105.30 o                         
 -10   4  16         50.81         41.90        28.83 o                         
  -8   4  16        543.78        527.13        69.23 o                         
  -6   4  16        380.35        482.16        82.88 o                         
  -4   4  16        106.63        221.37        54.63 o                         
  -2   4  16      10234.96      10207.59       288.76 o                         
   0   4  16       2218.63       2568.46       196.48 o                         
   2   4  16        487.00        527.45        97.80 o                         
   4   4  16        307.39        353.48        67.30 o                         
   6   4  16        553.73        613.73        82.44 o                         
   8   4  16        455.65        562.12        60.51 o                         
 -27   5  16         80.90         46.42        36.35 o                         
 -25   5  16         20.43         -3.07        27.72 o                         
 -23   5  16          9.80         38.64        32.04 o                         
 -21   5  16       1074.55       1355.23       146.30 o                         
 -19   5  16        430.49        618.40        60.20 o                         
 -17   5  16         70.07        125.43        40.92 o                         
 -15   5  16        584.76        648.79        63.35 o                         
 -13   5  16        112.52        166.80        35.89 o                         
 -11   5  16        447.89        496.99        51.27 o                         
  -9   5  16        463.32        516.33        89.32 o                         
  -7   5  16          7.28        -23.18        49.87 o                         
  -5   5  16        189.14        214.60        61.54 o                         
  -3   5  16       1649.29       1929.68       141.21 o                         
  -1   5  16        607.42        689.21        91.90 o                         
   1   5  16         61.36         54.47        35.10 o                         
   3   5  16         75.29         85.40        37.53 o                         
 -39   1  17       1861.51       1740.13       132.66 o                         
 -37   1  17        259.29        252.33        69.22 o                         
 -35   1  17       4159.31       3910.92       248.02 o                         
 -33   1  17         76.39        104.54        77.40 o                         
 -31   1  17       3662.00       3695.06       158.03 o                         
 -29   1  17        992.24       1011.98        91.88 o                         
 -27   1  17        393.39        396.50        65.96 o                         
 -25   1  17        164.94        222.62        38.23 o                         
 -23   1  17         13.37         18.66        31.60 o                         
 -21   1  17      10963.05      10422.06       337.80 o                         
 -19   1  17       9180.57       8362.94       235.75 o                         
 -17   1  17       1997.61       2055.49       113.56 o                         
 -15   1  17        148.45         74.41        57.56 o                         
 -13   1  17       9508.00       9127.21       250.30 o                         
 -11   1  17       3519.22       3591.05       153.51 o                         
  -9   1  17         83.73         44.91        39.48 o                         
  -7   1  17         80.84         34.24        52.74 o                         
  -5   1  17        321.22        305.04        69.77 o                         
  -3   1  17       8392.88       8722.54       463.00 o                         
  -1   1  17        835.11        669.03       138.98 o                         
   1   1  17         37.69         73.29        65.36 o                         
   3   1  17        312.28        255.02        67.70 o                         
   5   1  17      11232.42      11462.97       525.55 o                         
   7   1  17       2007.80       2048.44       128.13 o                         
   9   1  17        923.75        992.99        69.11 o                         
  11   1  17       2752.56       2682.91       127.84 o                         
  13   1  17        437.72        298.39        60.85 o                         
 -36   2  17         25.71        105.69        57.54 o                         
 -34   2  17         20.70         56.89        48.44 o                         
 -32   2  17        607.70        520.80        58.21 o                         
 -30   2  17        283.40        320.60        54.98 o                         
 -28   2  17         67.62        127.55        36.76 o                         
 -26   2  17        727.61        849.34        94.52 o                         
 -24   2  17        774.79        664.83        67.01 o                         
 -22   2  17        150.87        183.83        46.28 o                         
 -20   2  17       1021.60        909.87        77.92 o                         
 -18   2  17        445.56        822.39       123.63 o                         
 -16   2  17          0.70         47.68        44.41 o                         
 -14   2  17        655.39        681.81        78.61 o                         
 -12   2  17          1.21         80.60        43.17 o                         
 -10   2  17        339.98        275.88        39.67 o                         
  -8   2  17        404.50        380.36        45.77 o                         
  -6   2  17        232.57        245.88        61.25 o                         
  -4   2  17        217.33        233.55        59.99 o                         
  -2   2  17        553.60        607.18        86.30 o                         
   0   2  17        130.89        188.66        45.09 o                         
   2   2  17       1934.98       1896.77       105.11 o                         
   4   2  17       1889.85       1909.98        97.99 o                         
   6   2  17         58.88         85.23        33.54 o                         
   8   2  17        378.47        286.74        63.42 o                         
  10   2  17        183.60        116.63        34.90 o                         
  12   2  17        636.43        559.15        82.93 o                         
 -33   3  17        120.23        134.15        38.67 o                         
 -31   3  17        703.03        786.95        55.49 o                         
 -29   3  17        197.28        221.10        55.44 o                         
 -27   3  17        876.27        911.99        70.45 o                         
 -25   3  17        453.59        477.50        55.33 o                         
 -23   3  17        449.65        443.96        54.55 o                         
 -21   3  17       6920.82       7181.44       224.19 o                         
 -19   3  17       8230.88       8323.96       296.70 o                         
 -17   3  17       2691.62       2812.41       124.98 o                         
 -15   3  17         21.73         75.41        45.35 o                         
 -13   3  17       5626.37       5405.48       172.90 o                         
 -11   3  17        256.45        264.09        47.38 o                         
  -9   3  17        356.68        392.57        43.81 o                         
  -7   3  17         18.32         71.88        50.79 o                         
  -5   3  17       1289.22       1279.40       136.56 o                         
  -3   3  17       2122.51       2404.36       146.99 o                         
  -1   3  17       2319.30       2207.79       141.51 o                         
   1   3  17        382.10        469.65        65.21 o                         
   3   3  17       2465.03       2574.59       189.22 o                         
   5   3  17       5937.69       6374.32       275.98 o                         
   7   3  17       2045.68       2347.08       146.37 o                         
   9   3  17        721.03        793.64        96.88 o                         
 -30   4  17         15.15         13.44        44.01 o                         
 -28   4  17        190.99        165.90        45.78 o                         
 -26   4  17        143.78        156.17        49.06 o                         
 -24   4  17        414.37        519.54        52.09 o                         
 -22   4  17        934.90       1187.19        91.75 o                         
 -20   4  17        221.07        292.59        48.80 o                         
 -18   4  17         93.62        112.78        45.53 o                         
 -16   4  17         39.10         33.12        28.23 o                         
 -14   4  17        227.04        272.09        37.57 o                         
 -12   4  17         93.31         78.48        29.95 o                         
 -10   4  17        378.47        379.72        64.06 o                         
  -8   4  17        289.76        366.46        82.24 o                         
  -6   4  17        625.22        713.43        69.18 o                         
  -4   4  17         49.39        -11.80        44.08 o                         
  -2   4  17         21.16        -60.87        55.40 o                         
   0   4  17        142.14        233.15        66.92 o                         
   2   4  17         56.39         63.82        47.63 o                         
   4   4  17       1031.02       1238.73       100.76 o                         
 -23   5  17        146.36        213.32        37.01 o                         
 -21   5  17       3721.19       4450.38       369.62 o                         
 -19   5  17       1665.20       1893.01       180.96 o                         
 -17   5  17        243.82        262.85        91.57 o                         
 -15   5  17        762.25        837.19        84.64 o                         
 -13   5  17       1103.01       1074.17        64.82 o                         
 -11   5  17       1068.17       1046.70       102.86 o                         
  -9   5  17        121.23         66.00        46.39 o                         
  -7   5  17         34.99          3.76        42.22 o                         
  -5   5  17         53.50        -22.46        39.57 o                         
  -3   5  17        614.15        626.40        72.39 o                         
 -34   0  18       2395.17       2672.48       185.58 o                         
 -30   0  18         24.24         -4.31        43.40 o                         
 -28   0  18       3176.22       3261.21       209.66 o                         
 -26   0  18       6615.82       6209.62       305.38 o                         
 -24   0  18       4168.65       3706.00       243.58 o                         
 -22   0  18       4639.82       4269.03       196.72 o                         
 -20   0  18         93.83         31.32        46.85 o                         
 -18   0  18         23.14         33.54        43.24 o                         
 -16   0  18         61.36         67.89        80.12 o                         
 -14   0  18         62.57         31.92        53.78 o                         
 -12   0  18       4661.06       4394.15       204.83 o                         
 -10   0  18       1504.64       1471.60       143.21 o                         
  -8   0  18       8267.83       7864.79       738.97 o                         
  -6   0  18       8347.48       7706.21       402.13 o                         
  -4   0  18       1861.73       1466.86       182.29 o                         
  -2   0  18       2889.61       3348.52       256.29 o                         
   0   0  18         15.13         28.35        71.80 o                         
   2   0  18       1962.25       1884.50       193.90 o                         
   4   0  18       4502.94       4466.30       369.04 o                         
   6   0  18         82.42         86.47        38.63 o                         
   8   0  18         12.60         22.28        27.87 o                         
  10   0  18       7462.62       7539.98       280.01 o                         
 -35   1  18          2.67         15.91        52.95 o                         
 -33   1  18         25.81        133.75        63.03 o                         
 -31   1  18         53.82        -16.24        32.92 o                         
 -29   1  18         96.44        104.25        42.43 o                         
 -27   1  18        342.45        308.57        61.23 o                         
 -25   1  18         10.31         98.14        55.28 o                         
 -23   1  18         12.83        -15.94        44.81 o                         
 -21   1  18        109.72         29.05        35.52 o                         
 -19   1  18          0.10         46.45        41.33 o                         
 -17   1  18        122.62        144.95        51.32 o                         
 -15   1  18        445.06        427.35       108.53 o                         
 -13   1  18         98.87         30.50        38.48 o                         
 -11   1  18         88.03        139.60        52.13 o                         
  -9   1  18         17.87        -22.85        34.54 o                         
  -7   1  18        220.23        232.36        49.22 o                         
  -5   1  18        677.57        845.29       151.08 o                         
  -3   1  18          0.32         22.53        77.71 o                         
  -1   1  18        200.83        303.44       193.32 o                         
   1   1  18        411.98        470.60        75.13 o                         
   3   1  18       1322.51       1325.74       150.77 o                         
   5   1  18        392.75        352.02        60.71 o                         
   7   1  18       2171.79       2077.82        93.13 o                         
   9   1  18       1079.94        893.79        71.21 o                         
 -36   2  18         63.95        126.57        59.72 o                         
 -34   2  18        180.78        136.29        78.55 o                         
 -32   2  18        918.67        862.57        70.06 o                         
 -30   2  18        248.51        276.90        87.30 o                         
 -28   2  18       1942.67       2076.19       122.84 o                         
 -26   2  18       1671.53       1774.72       120.36 o                         
 -24   2  18       3475.21       3753.34       174.47 o                         
 -22   2  18       7300.85       7067.14       248.78 o                         
 -20   2  18        225.91        241.95        56.89 o                         
 -18   2  18        614.64        518.49        67.94 o                         
 -16   2  18         16.66        -49.01        40.16 o                         
 -14   2  18       2854.90       2704.58       147.19 o                         
 -12   2  18       1947.95       1872.81        89.39 o                         
 -10   2  18         99.83        111.18        33.75 o                         
  -8   2  18       4115.09       4425.16       135.95 o                         
  -6   2  18         44.68        -37.02        47.46 o                         
  -4   2  18       5580.48       5509.49       223.19 o                         
  -2   2  18        108.40         81.59        39.19 o                         
   0   2  18        967.35       1072.12        93.84 o                         
   2   2  18        674.00        713.18        55.29 o                         
   4   2  18       2255.82       2439.46       118.04 o                         
   6   2  18         61.94         26.68        40.67 o                         
   8   2  18        462.02        511.24        52.60 o                         
 -31   3  18         89.98         75.05        48.60 o                         
 -29   3  18          4.24         21.52        37.95 o                         
 -27   3  18       1414.58       1585.71        83.21 o                         
 -25   3  18         10.48        -15.84        33.09 o                         
 -23   3  18        414.59        399.36        51.25 o                         
 -21   3  18       1970.95       2080.52       124.95 o                         
 -19   3  18         11.34         54.49        38.22 o                         
 -17   3  18        763.73        854.20        70.07 o                         
 -15   3  18       4273.36       4356.90       183.35 o                         
 -13   3  18         42.56        133.83        64.22 o                         
 -11   3  18        249.67        200.62        41.36 o                         
  -9   3  18       2195.98       2034.94       129.06 o                         
  -7   3  18         62.83        -11.56        44.12 o                         
  -5   3  18          6.94         37.49        42.98 o                         
  -3   3  18         60.48         28.88        38.77 o                         
  -1   3  18       1353.04       1582.84        99.23 o                         
   1   3  18         21.49         54.90        49.77 o                         
   3   3  18          3.08         80.06        47.68 o                         
 -26   4  18         84.33        -11.95        48.20 o                         
 -24   4  18        192.93        302.45        63.70 o                         
 -22   4  18       3774.92       4801.94       167.42 o                         
 -20   4  18        438.63        458.12        56.17 o                         
 -18   4  18         94.62        123.49        36.01 o                         
 -16   4  18          4.71        -24.87        34.99 o                         
 -14   4  18        342.19        359.71        46.50 o                         
 -12   4  18        838.94        839.32        52.39 o                         
 -10   4  18         17.98         57.13        34.34 o                         
  -8   4  18        948.67       1014.89        76.00 o                         
  -6   4  18        388.13        263.91        63.19 o                         
  -4   4  18       2733.98       2837.24       171.78 o                         
  -2   4  18        852.67        861.74        92.80 o                         
   0   4  18        294.15        248.90        48.08 o                         
 -35   1  19         26.85        270.65        84.70 o                         
 -33   1  19        610.35        658.68       117.24 o                         
 -31   1  19        466.15        454.94       171.43 o                         
 -29   1  19        691.42        770.28        77.34 o                         
 -27   1  19       8569.37       9281.97       273.68 o                         
 -25   1  19       1048.78        993.96        88.66 o                         
 -23   1  19       2221.40       2121.71       130.77 o                         
 -21   1  19       4121.75       4176.88       184.99 o                         
 -19   1  19       2053.41       1869.10       123.73 o                         
 -17   1  19       8303.58       8219.72       264.67 o                         
 -15   1  19          7.65         53.46        37.47 o                         
 -13   1  19         20.78         52.09        32.57 o                         
 -11   1  19        268.81        274.94        48.84 o                         
  -9   1  19       4422.14       4383.00       250.02 o                         
  -7   1  19       8015.40       8451.52       416.09 o                         
  -5   1  19       4359.89       4796.56       305.70 o                         
  -3   1  19       4918.20       5658.49       234.75 o                         
  -1   1  19         16.78         10.79        36.51 o                         
   1   1  19        626.73        779.03        81.21 o                         
   3   1  19          2.56         25.49        27.93 o                         
   5   1  19       6700.05       6678.12       394.96 o                         
   7   1  19        887.95       1042.29        92.68 o                         
 -32   2  19         11.45        106.56        72.51 o                         
 -30   2  19        172.05        143.11        34.12 o                         
 -28   2  19          2.71         88.21        41.53 o                         
 -26   2  19          1.25        -64.14        42.76 o                         
 -24   2  19       1223.63       1324.70       100.43 o                         
 -22   2  19        368.56        287.85        60.42 o                         
 -20   2  19         67.37         19.07        41.42 o                         
 -18   2  19        289.37        270.27        43.29 o                         
 -16   2  19        499.08        499.93        48.13 o                         
 -14   2  19         97.58         78.64        29.49 o                         
 -12   2  19        167.40        180.37        39.50 o                         
 -10   2  19       1788.98       1846.28       114.85 o                         
  -8   2  19         68.81        -94.15        89.88 o                         
  -6   2  19         22.75         11.31        65.25 o                         
  -4   2  19        457.12        331.80        97.46 o                         
  -2   2  19       1581.00       1567.63       154.76 o                         
   0   2  19         39.25        -64.14        48.52 o                         
   2   2  19          4.42        -14.00        46.56 o                         
   4   2  19        394.79        482.05        50.03 o                         
 -29   3  19        180.56        283.12        42.53 o                         
 -27   3  19       2626.06       3503.69       213.06 o                         
 -25   3  19       1228.63       1306.30        71.96 o                         
 -23   3  19        584.88        734.95        59.81 o                         
 -21   3  19        271.10        249.85        60.92 o                         
 -19   3  19        714.97        806.00        68.78 o                         
 -17   3  19       9240.21      10199.31       334.66 o                         
 -15   3  19        123.26        141.70        34.97 o                         
 -13   3  19        263.38        290.20        47.28 o                         
 -11   3  19        709.63        588.51        49.28 o                         
  -9   3  19       3641.47       3769.49       157.61 o                         
  -7   3  19       2316.97       2427.39       126.85 o                         
  -5   3  19       1812.17       1794.54       102.11 o                         
  -3   3  19       1791.87       1950.95        95.66 o                         
  -1   3  19        544.31        489.09        61.16 o                         
 -22   4  19       1266.25       1566.26       111.32 o                         
 -20   4  19          1.30        -31.72        30.29 o                         
 -18   4  19        110.51         84.88        57.34 o                         
 -16   4  19        468.20        540.66        48.37 o                         
 -14   4  19         55.34         96.14        52.45 o                         
 -12   4  19          0.54        -39.95        42.45 o                         
 -10   4  19        556.11        567.75        76.16 o                         
  -8   4  19       1197.44       1425.91       108.81 o                         
 -30   0  20       1694.25       1716.45       138.23 o                         
 -28   0  20        264.02        395.12        86.53 o                         
 -26   0  20        148.31        173.20        67.25 o                         
 -24   0  20       2704.17       2593.66       185.72 o                         
 -22   0  20       2089.08       1589.78       189.68 o                         
 -20   0  20        660.22        635.59       163.92 o                         
 -18   0  20        509.93        446.64       199.46 o                         
 -16   0  20       3891.30       4069.08       241.07 o                         
 -14   0  20       1834.97       1711.52       158.18 o                         
 -12   0  20        917.95        894.44       123.24 o                         
 -10   0  20        543.98        525.39        96.34 o                         
  -8   0  20        452.15        263.91        78.82 o                         
  -6   0  20         43.86        208.94        75.17 o                         
  -4   0  20       5580.87       5513.83       297.41 o                         
  -2   0  20        776.32        727.39       103.21 o                         
   0   0  20       1184.07       1296.91       123.90 o                         
   2   0  20       3980.35       3808.09       191.43 o                         
 -31   1  20          5.26        -42.42        63.02 o                         
 -29   1  20         19.35          0.08        33.49 o                         
 -27   1  20        399.00        479.41        71.30 o                         
 -25   1  20        284.46        332.20       127.65 o                         
 -23   1  20        216.94        177.21        46.20 o                         
 -21   1  20        823.80        777.13        76.88 o                         
 -19   1  20        892.61        860.71        67.66 o                         
 -17   1  20         11.27         -4.11        31.02 o                         
 -15   1  20         90.71         59.53        56.57 o                         
 -13   1  20        224.80        171.34        49.12 o                         
 -11   1  20         79.73         47.91        38.82 o                         
  -9   1  20          0.74        -17.93        64.14 o                         
  -7   1  20          3.20         40.73        49.54 o                         
  -5   1  20        229.49        190.01        44.13 o                         
  -3   1  20          3.33         54.97        33.54 o                         
  -1   1  20        221.08        189.44        31.74 o                         
   1   1  20        231.30        302.97        45.24 o                         
   3   1  20        131.80        231.34        53.26 o                         
 -30   2  20       1682.60       1882.76       149.35 o                         
 -28   2  20          1.22         36.82        78.56 o                         
 -26   2  20        307.40        339.57        51.04 o                         
 -24   2  20       1374.03       1605.77        85.23 o                         
 -22   2  20       3106.57       3328.63       135.68 o                         
 -20   2  20       2431.49       2418.97       105.73 o                         
 -18   2  20          1.24        -40.15        31.73 o                         
 -16   2  20       2833.79       3072.87       116.87 o                         
 -14   2  20         59.84         85.87        32.77 o                         
 -12   2  20        800.57        730.37        65.23 o                         
 -10   2  20         28.92         47.62        59.48 o                         
  -8   2  20       5901.74       6263.79       304.82 o                         
  -6   2  20         55.11         37.74        56.74 o                         
  -4   2  20       3617.36       3942.10       219.86 o                         
  -2   2  20        345.70        454.35        80.38 o                         
 -25   3  20        583.09        599.88        56.60 o                         
 -23   3  20        352.33        357.06        40.90 o                         
 -21   3  20        269.35        303.84        56.33 o                         
 -19   3  20        383.57        412.46        40.79 o                         
 -17   3  20       3362.32       4052.55       113.53 o                         
 -15   3  20         17.45        -10.48        23.40 o                         
 -13   3  20          0.10        -32.50        31.04 o                         
 -11   3  20       1060.76       1130.31        75.47 o                         
  -9   3  20        626.36        824.62        94.77 o                         
 -27   1  21          1.24        -74.87        55.00 o                         
 -25   1  21        379.46        292.42        46.87 o                         
 -23   1  21       4736.35       5127.54       172.28 o                         
 -21   1  21       1197.41       1514.97       102.49 o                         
 -19   1  21          5.08         11.62        28.67 o                         
 -17   1  21       3832.83       4408.63       237.41 o                         
 -15   1  21         93.95          9.38        49.93 o                         
 -13   1  21         80.37         79.27        63.47 o                         
 -11   1  21       1294.49       1346.52        93.12 o                         
  -9   1  21         45.99         71.84        33.45 o                         
  -7   1  21          6.99        -50.26        33.51 o                         
  -5   1  21         79.05         -9.68        45.33 o                         
  -3   1  21        794.95        843.48        88.49 o                         
 -24   2  21         11.31         48.56        30.28 o                         
 -22   2  21       1160.27       1474.32        87.88 o                         
 -20   2  21       1107.99       1236.59        67.69 o                         
 -18   2  21         15.26          1.90        32.27 o                         
 -16   2  21        489.10        529.46       205.22 o                         
 -14   2  21        182.82        118.34        57.59 o                         
 -12   2  21        184.70        239.29        66.43 o                         
 -10   2  21        404.08        559.38        82.74 o                         
  -8   2  21          0.05         23.33        35.01 o                         
                                                                                
