# Supplementary material for: Structures of five salt forms of di­sulfonated monoazo dyes
Source: Acta Crystallogr C Struct Chem. 2020 Sep 23;76(Pt 10):972–81. doi: 10.1107/S2053229620012735 (PMC7533915; doi:10.1107/S2053229620012735)
Supplement: Supplementary file 6 [file c-76-00972-Vsup6.hkl]

data_V                                                                          
_shelx_title ' 123K orange elongated rhomb'                                     
_shelx_refln_list_code          4                                               
_shelx_F_calc_maximum      487.07                                               
_exptl_crystal_F_000      2576.00                                               
_reflns_d_resolution_high  0.8112                                               
                                                                                
loop_                                                                           
 _space_group_symop_operation_xyz                                               
 'x, y, z'                                                                      
 '-x+1/2, -y, z+1/2'                                                            
 'x+1/2, -y+1/2, -z'                                                            
 '-x, y+1/2, -z+1/2'                                                            
 '-x, -y, -z'                                                                   
 'x-1/2, y, -z-1/2'                                                             
 '-x-1/2, y-1/2, z'                                                             
 'x, -y-1/2, z-1/2'                                                             
                                                                                
_cell_length_a     7.1293                                                       
_cell_length_b    18.8368                                                       
_cell_length_c    34.7520                                                       
_cell_angle_alpha  90.000                                                       
_cell_angle_beta   90.000                                                       
_cell_angle_gamma  90.000                                                       
                                                                                
_shelx_F_squared_multiplier     1.000                                           
                                                                                
loop_                                                                           
 _refln_index_h                                                                 
 _refln_index_k                                                                 
 _refln_index_l                                                                 
 _refln_F_squared_calc                                                          
 _refln_F_squared_meas                                                          
 _refln_F_squared_sigma                                                         
 _refln_observed_status                                                         
   2   0   0     147750.91     146744.09      4762.02 o                         
   4   0   0      25132.83      26298.65       702.38 o                         
   6   0   0       5301.70       7439.34       469.71 o                         
   8   0   0        638.52         43.90       322.41 o                         
   2   1   0         36.85        671.16        43.41 o                         
   4   1   0      40015.58      43373.24       930.65 o                         
   6   1   0      18996.91      19883.12       413.62 o                         
   0   2   0        226.35        487.27        27.80 o                         
   2   2   0      47545.55      64520.15      1561.33 o                         
   4   2   0      49991.44      57184.21      1469.63 o                         
   6   2   0        946.42       1258.91       123.89 o                         
   2   3   0       5567.79       4867.86       107.31 o                         
   4   3   0      45754.60      46301.27       811.64 o                         
   6   3   0      23386.42      25982.58       765.30 o                         
   2   4   0     119884.11     114923.00      2178.34 o                         
   4   4   0      19868.44      22150.24       498.98 o                         
   6   4   0      20947.17      20859.62       625.31 o                         
   8   4   0        371.68        360.94       315.58 o                         
   2   5   0       9529.57       9369.90       216.57 o                         
   4   5   0      12720.25      13071.04       335.58 o                         
   6   5   0      44685.82      43986.36       966.74 o                         
   8   5   0      10724.31      11062.44       749.20 o                         
   0   6   0      10538.30      13456.86       405.33 o                         
   6   6   0       1655.82       1911.54       189.25 o                         
   8   6   0        868.88        642.87       336.56 o                         
   2   7   0        829.38       1147.22        85.36 o                         
   4   7   0       8642.30       9464.53       285.34 o                         
   6   7   0      19318.86      20398.20       658.48 o                         
   8   7   0       4503.32       5134.67       360.46 o                         
   0   8   0     181136.73     189193.03      4252.79 o                         
   2   8   0     237239.03     251873.33      7991.49 o                         
   4   8   0      34662.25      36325.57       958.45 o                         
   6   8   0       7460.34       7094.01       423.38 o                         
   8   8   0        215.45        799.93       462.40 o                         
   2   9   0      31359.87      32141.06       600.92 o                         
   4   9   0      27506.34      27028.34      1079.42 o                         
   6   9   0      35032.46      36619.20      1363.29 o                         
   8   9   0      10395.73       9614.76       506.78 o                         
   0  10   0      49132.75      55822.87      1353.05 o                         
   2  10   0        176.46       1032.10       134.62 o                         
   4  10   0       1714.05       3400.68       277.05 o                         
   6  10   0        251.35        140.96       286.80 o                         
   2  11   0       4637.08       4770.80       144.87 o                         
   4  11   0       1977.20       2124.69       231.69 o                         
   6  11   0      21617.14      19883.12       650.19 o                         
   0  12   0      29150.29      29613.48       769.20 o                         
   2  12   0      47094.12      47877.23       886.26 o                         
   2  13   0         58.68        215.10       102.43 o                         
   4  13   0      10279.09      11150.72       383.38 o                         
   6  13   0      17727.39      17980.85       880.41 o                         
   0  14   0      37578.88      39841.36      1003.81 o                         
   2  14   0       1096.37       2086.16       172.18 o                         
   4  14   0       2942.63       3137.28       203.40 o                         
   6  14   0       3968.96       4039.15       435.08 o                         
   2  15   0         15.30       1454.02       180.96 o                         
   4  15   0        553.48       1014.06       289.24 o                         
   0  16   0       2830.66       3279.71       207.79 o                         
   2  16   0      16297.95      16639.50       360.46 o                         
   6  16   0       1134.57        839.93       339.97 o                         
   2  17   0        490.06        864.31       164.38 o                         
   4  17   0       8332.88       9127.97       560.44 o                         
   0  18   0      12481.46      13086.65       623.36 o                         
   2  18   0       6447.85       7343.25       490.69 o                         
   2  19   0       2838.28       3224.10       412.65 o                         
   4  19   0         80.04        447.77       369.24 o                         
   0  20   0       2485.38       3985.99       467.28 o                         
   2  20   0       1468.01       1323.79       213.64 o                         
   4  20   0       1924.77       2098.84       371.19 o                         
   2  21   0       2863.34       2929.50       408.26 o                         
   0  22   0       2597.29       2417.35       370.70 o                         
   2  22   0       7966.85       7023.77       632.14 o                         
   1   1   1        471.93        674.42        18.05 o                         
   2   1   1      25048.73      27001.72       731.89 o                         
   3   1   1         78.20        166.84       134.87 o                         
   4   1   1       3043.90       5042.70       453.62 o                         
   5   1   1        705.07        804.55        65.69 o                         
   6   1   1      39693.91      42233.09       775.78 o                         
   7   1   1         50.20        525.72       407.28 o                         
   1   2   1      24630.38      25662.72       569.46 o                         
   2   2   1     145855.69     146340.45      1952.51 o                         
   3   2   1      10704.63      11715.50       242.17 o                         
   4   2   1      72695.65      77100.82      2335.40 o                         
   5   2   1      11676.35      13177.25       431.43 o                         
   6   2   1       7590.77       7901.02       223.76 o                         
   7   2   1       1009.60       1268.41       214.13 o                         
   1   3   1       6102.28       6751.63        97.43 o                         
   2   3   1        953.95       1247.83        64.38 o                         
   3   3   1         15.77         39.42        97.31 o                         
   4   3   1      18168.99      19221.26       266.62 o                         
   5   3   1       1512.23       1860.58       101.23 o                         
   6   3   1      46664.34      47905.06       729.61 o                         
   7   3   1        132.25        475.59       189.79 o                         
   0   4   1       7226.76       7609.08       146.33 o                         
   1   4   1         44.79        162.93        48.04 o                         
   2   4   1         16.05       1174.40       196.81 o                         
   3   4   1       3855.68       4801.64       592.39 o                         
   4   4   1      26002.68      28362.79       354.94 o                         
   5   4   1       6578.99       6814.37       168.87 o                         
   6   4   1       1657.02       1954.68       126.69 o                         
   7   4   1       1311.57       1629.97       143.33 o                         
   8   4   1        586.59        676.71       218.48 o                         
   1   5   1        394.83        581.03        66.58 o                         
   2   5   1      37699.69      36806.68       454.74 o                         
   3   5   1       1719.29       2174.11        88.04 o                         
   4   5   1       4451.49       5035.93       158.52 o                         
   5   5   1        321.31        378.17        67.07 o                         
   6   5   1      12502.43      13163.79       280.46 o                         
   7   5   1        783.85        955.19       426.06 o                         
   8   5   1      12925.90      13695.04       623.85 o                         
   0   6   1     200245.05     214534.19      3428.97 o                         
   1   6   1       3951.41       4090.97        80.48 o                         
   2   6   1     180353.62     184390.39      5820.46 o                         
   3   6   1       5613.05       6294.82       109.84 o                         
   4   6   1      51416.89      51683.45       820.73 o                         
   5   6   1      11368.99      11736.44       199.91 o                         
   6   6   1       2717.18       2978.36       155.87 o                         
   7   6   1        174.47        521.64       155.72 o                         
   8   6   1          8.95        333.86       231.93 o                         
   1   7   1       1767.62       2096.07        73.65 o                         
   2   7   1       8933.11       9210.56       165.72 o                         
   3   7   1      10800.06      11905.69       190.31 o                         
   4   7   1      13690.47      14297.00       478.98 o                         
   5   7   1       1481.57       1604.21       134.87 o                         
   6   7   1      29719.29      30790.13      1092.83 o                         
   7   7   1       1059.65        602.45       250.95 o                         
   8   7   1      18372.03      18528.12      1121.85 o                         
   0   8   1        221.81       3319.71       305.83 o                         
   1   8   1      14320.48      15787.06       263.15 o                         
   3   8   1        108.74        272.21       141.94 o                         
   4   8   1      18673.69      20851.07       679.21 o                         
   5   8   1       2437.76       2886.92       150.72 o                         
   6   8   1        838.76        537.51       268.76 o                         
   7   8   1       3834.26       4512.26       290.89 o                         
   8   8   1        662.80        839.93       449.23 o                         
   1   9   1       2389.14       3184.42       216.57 o                         
   2   9   1        931.26       1791.15       352.16 o                         
   3   9   1         77.31        794.69       405.33 o                         
   4   9   1      11677.86      13286.74       330.39 o                         
   5   9   1        235.48        478.01       131.21 o                         
   6   9   1       2124.39       2961.84       583.61 o                         
   7   9   1         33.09        283.39       209.25 o                         
   8   9   1       6295.54       5699.98       516.54 o                         
   0  10   1     108524.54     115064.95      2179.32 o                         
   1  10   1       5206.74       5491.81       109.09 o                         
   2  10   1      25054.87      24918.51       364.10 o                         
   3  10   1       9339.06       9734.00       419.72 o                         
   4  10   1      21827.79      20664.08       502.15 o                         
   5  10   1         10.08       -140.96       145.84 o                         
   6  10   1       2299.46       1960.80       327.78 o                         
   7  10   1         40.48        357.73       416.06 o                         
   1  11   1       1186.68       1117.12        64.27 o                         
   2  11   1       1944.28       1993.78       112.67 o                         
   3  11   1       2284.96       2339.79        86.01 o                         
   4  11   1       9334.90       9787.89       234.49 o                         
   5  11   1       4159.58       3877.14       221.05 o                         
   6  11   1      18569.74      17832.50      1073.32 o                         
   7  11   1       1275.35        777.22       269.31 o                         
   0  12   1       3855.41       4627.40       133.16 o                         
   1  12   1        449.90        414.47       161.69 o                         
   2  12   1      11869.31      13712.89       253.64 o                         
   3  12   1       6847.63       6665.48       153.13 o                         
   4  12   1      13686.00      15425.48       877.24 o                         
   5  12   1       4519.84       4739.05       251.46 o                         
   6  12   1       6395.39       7176.93       449.72 o                         
   7  12   1       1693.23       1883.38       295.88 o                         
   1  13   1          2.76        365.70       134.87 o                         
   2  13   1       2699.24       2548.61        87.13 o                         
   3  13   1        709.59       1114.13        90.66 o                         
   4  13   1      10872.99      10170.32       549.22 o                         
   5  13   1       1595.16       1526.11       202.18 o                         
   6  13   1         76.81       1209.34       224.88 o                         
   0  14   1      87021.65      91196.81      1518.40 o                         
   1  14   1        970.23        976.75        71.05 o                         
   2  14   1      28526.76      27890.47       769.69 o                         
   3  14   1       4376.40       4137.22       161.75 o                         
   4  14   1       4645.64       5211.60       221.78 o                         
   5  14   1         98.11        249.25       278.02 o                         
   6  14   1       3742.61       4551.79       442.89 o                         
   7  14   1       1053.75       1014.06       498.00 o                         
   1  15   1      16090.93      16400.91       246.47 o                         
   2  15   1      32434.24      30751.27       446.22 o                         
   3  15   1       8438.18       8246.47       266.79 o                         
   4  15   1       9652.81       9464.53       557.02 o                         
   5  15   1       1388.72       1247.67       222.80 o                         
   6  15   1       8032.34       8056.77       429.55 o                         
   0  16   1      27359.33      26027.45       585.80 o                         
   1  16   1        307.05        358.85        86.22 o                         
   2  16   1      11563.38      11770.35       230.12 o                         
   3  16   1        579.91        465.88       120.28 o                         
   4  16   1        524.19       1329.85       593.61 o                         
   5  16   1       3233.58       3074.85       387.28 o                         
   6  16   1       1580.01       1486.21       350.21 o                         
   1  17   1       2509.32       2987.67       134.97 o                         
   2  17   1        970.96        938.25       103.65 o                         
   3  17   1         18.01        464.89       235.35 o                         
   4  17   1        111.36        143.56       223.12 o                         
   5  17   1         32.83       -300.42       231.76 o                         
   0  18   1       6442.79       6140.43       240.95 o                         
   1  18   1       2578.56       2304.07       125.59 o                         
   2  18   1      10202.22      10467.93       278.64 o                         
   3  18   1         62.01        -71.38       120.38 o                         
   4  18   1       1908.25       3129.48       421.91 o                         
   5  18   1         54.29        345.34       404.84 o                         
   1  19   1       3582.82       3397.47       199.25 o                         
   2  19   1       7377.14       7137.61       238.04 o                         
   3  19   1       2496.48       2486.55       672.87 o                         
   4  19   1       3300.38       2787.56       435.08 o                         
   5  19   1       1068.32        836.02       395.57 o                         
   0  20   1      17638.56      16711.69       451.67 o                         
   1  20   1         99.87        396.64       138.74 o                         
   2  20   1       8880.50       9134.81       301.96 o                         
   3  20   1       3842.39       3499.20       421.43 o                         
   1  21   1       1655.59       1404.87       498.98 o                         
   2  21   1       1097.00       1464.75       438.50 o                         
   0  22   1        655.43        638.97       258.03 o                         
   1  22   1        322.59        208.76       345.34 o                         
   2  22   1       1882.81       1359.88       370.70 o                         
   1  23   1       6025.00       5024.92       356.55 o                         
   1   0   2       4254.70       4608.37       132.67 o                         
   2   0   2     150913.78     155485.27      3580.17 o                         
   3   0   2     112913.09     116443.36      2240.29 o                         
   4   0   2      10616.40      10886.84       262.42 o                         
   5   0   2       7798.28       8268.54       254.12 o                         
   6   0   2      16556.74      17368.22       368.26 o                         
   7   0   2       5184.10       5316.12       407.28 o                         
   8   0   2        693.51        512.15       224.37 o                         
   1   1   2      16656.69      17438.54       499.22 o                         
   2   1   2     140607.08     146557.98      2749.46 o                         
   3   1   2      14149.00      16912.63       565.80 o                         
   4   1   2      41489.35      42417.69       585.72 o                         
   5   1   2        258.60        262.30        87.07 o                         
   6   1   2       7722.41       9598.15       260.95 o                         
   7   1   2       1509.06       1329.15       203.88 o                         
   0   2   2       8386.97       9221.62       187.79 o                         
   1   2   2      23740.39      23881.41       310.35 o                         
   2   2   2      37203.61      40788.70       687.95 o                         
   3   2   2       4222.32       5602.00       119.75 o                         
   4   2   2        451.81        702.52        65.20 o                         
   5   2   2       1959.21       2509.83       230.22 o                         
   6   2   2         20.58         78.70       101.94 o                         
   7   2   2        166.88        257.31       142.41 o                         
   8   2   2         17.00        880.90       323.39 o                         
   1   3   2       9871.97       9898.57       159.74 o                         
   2   3   2       4018.46       3907.46        87.31 o                         
   3   3   2       7416.69       7379.35       156.08 o                         
   4   3   2       1926.11       2529.26       115.59 o                         
   5   3   2        421.71        605.94       160.23 o                         
   6   3   2      14503.40      14483.95       483.42 o                         
   7   3   2        162.16        -67.80       175.11 o                         
   0   4   2     168942.88     167266.67      5369.77 o                         
   1   4   2      19314.77      19741.69       273.35 o                         
   2   4   2      42031.45      39769.18       561.02 o                         
   3   4   2      31759.44      32147.30       549.95 o                         
   4   4   2      30467.98      31679.93       435.19 o                         
   5   4   2       4554.41       5045.21       100.05 o                         
   6   4   2        156.14        852.55       321.19 o                         
   7   4   2       4279.92       4701.66       613.85 o                         
   8   4   2        150.09       -117.06       326.80 o                         
   1   5   2      35603.89      36425.38       519.95 o                         
   2   5   2       7880.86       8102.26       329.24 o                         
   3   5   2       9206.26       9683.53       154.65 o                         
   4   5   2      16214.90      16234.88       248.02 o                         
   5   5   2         19.68        178.62        68.53 o                         
   6   5   2       7005.47       8345.73      1419.63 o                         
   7   5   2       3279.72       3276.03       188.01 o                         
   0   6   2       5318.80       6814.52       149.74 o                         
   1   6   2       5876.82       5844.61       133.65 o                         
   2   6   2      17630.42      17368.22       331.19 o                         
   3   6   2       3291.74       8734.30      1946.66 o                         
   4   6   2       3260.17       5772.19       229.00 o                         
   5   6   2        468.78        672.45       127.31 o                         
   6   6   2       1149.21        991.93       135.44 o                         
   7   6   2        626.87        844.42       178.20 o                         
   8   6   2        395.63        577.02       328.75 o                         
   1   7   2       1536.80       2014.21        78.29 o                         
   2   7   2       1051.06       1115.95        59.30 o                         
   3   7   2       3823.21       4580.08       141.94 o                         
   4   7   2       3590.92       3792.64       166.81 o                         
   5   7   2        591.91        559.38        88.34 o                         
   6   7   2       8077.57       8314.87       349.79 o                         
   7   7   2       2776.71       2884.62       262.42 o                         
   8   7   2       3890.37       4674.71       362.89 o                         
   0   8   2      93321.53     102807.01      1656.93 o                         
   1   8   2        808.07       1072.11       118.53 o                         
   2   8   2      55642.72      56645.74       757.15 o                         
   3   8   2       4266.15       3572.74        87.92 o                         
   4   8   2      19557.45      20518.38       551.30 o                         
   5   8   2      17950.92      18484.36       680.91 o                         
   6   8   2       1360.03       1699.04       276.07 o                         
   7   8   2       4594.36       5112.75       271.37 o                         
   8   8   2        124.41       -424.35       336.56 o                         
   1   9   2      24617.36      26336.11       793.83 o                         
   2   9   2      12096.04      12785.84       237.05 o                         
   3   9   2      22634.83      22645.33       337.90 o                         
   4   9   2      24043.98      26649.66       615.73 o                         
   5   9   2        790.35        808.96       102.26 o                         
   6   9   2      18902.54      20526.55       699.36 o                         
   7   9   2       4004.85       3633.06       296.22 o                         
   8   9   2       9794.24       6563.32       644.82 o                         
   0  10   2      14566.53      21224.46       590.19 o                         
   1  10   2       1629.75       2011.19        64.05 o                         
   2  10   2      12285.51      12643.90       235.59 o                         
   3  10   2      14818.92      15443.54       226.72 o                         
   4  10   2         37.46        321.92       127.79 o                         
   5  10   2       3594.61       3573.83       208.76 o                         
   6  10   2        296.25        117.13       633.36 o                         
   7  10   2       9141.35       9821.57       747.74 o                         
   1  11   2       4827.76       5431.80       211.20 o                         
   2  11   2       9982.87      10369.84       177.64 o                         
   3  11   2          1.46        204.12        75.34 o                         
   4  11   2       1991.73       2851.32       353.63 o                         
   5  11   2        412.29        287.78       156.57 o                         
   6  11   2       2776.92       3540.06       223.15 o                         
   7  11   2         59.64       -350.67       233.78 o                         
   0  12   2       8257.48       9302.59       201.93 o                         
   1  12   2        166.28        159.33        58.33 o                         
   2  12   2      25566.36      25930.74       357.44 o                         
   3  12   2        506.07        664.75       136.09 o                         
   4  12   2       7647.19       8493.52       761.40 o                         
   5  12   2      10301.22      10583.06       567.27 o                         
   6  12   2       6686.69       6038.47       228.61 o                         
   7  12   2      10326.90      10368.84       739.45 o                         
   1  13   2      16280.30      16498.78       448.50 o                         
   2  13   2       1356.02       1210.11        70.32 o                         
   3  13   2      21662.69      21427.93       392.55 o                         
   4  13   2      15535.43      15322.48       412.63 o                         
   5  13   2       4768.36       4972.68       260.88 o                         
   6  13   2      17752.15      15658.22       568.19 o                         
   7  13   2        463.46         34.63       406.31 o                         
   0  14   2      35388.32      38541.47       685.79 o                         
   1  14   2        828.98        930.64       135.11 o                         
   2  14   2       2618.24       3863.57       124.78 o                         
   3  14   2       5637.87       5276.45       224.13 o                         
   4  14   2       8381.86       8144.39       263.43 o                         
   5  14   2      12328.61      11228.94       433.39 o                         
   6  14   2        601.79       1005.98       606.04 o                         
   1  15   2         44.43       1148.86       292.41 o                         
   2  15   2       1518.95       2616.79       121.45 o                         
   3  15   2       1610.80       2054.43       139.52 o                         
   4  15   2        187.86        609.60       287.78 o                         
   5  15   2        235.56        487.27       268.27 o                         
   6  15   2          8.12       -337.53       302.90 o                         
   0  16   2       7761.57       8142.21       214.13 o                         
   1  16   2       2288.40       2043.84        99.87 o                         
   2  16   2       4502.10       5440.29       140.65 o                         
   3  16   2        181.52         62.86       161.45 o                         
   4  16   2      11081.38      11468.47       680.92 o                         
   5  16   2       5802.48       5074.67       477.52 o                         
   1  17   2      10950.98      10936.84       476.79 o                         
   2  17   2       2691.28       2498.62       316.80 o                         
   3  17   2       9832.93       9891.31       331.42 o                         
   4  17   2       6829.87       7217.58       269.41 o                         
   5  17   2       5719.34       5047.62       347.01 o                         
   0  18   2       2899.22       3425.06       245.34 o                         
   1  18   2          4.31        216.28       113.13 o                         
   2  18   2      10430.13      10598.41       345.59 o                         
   3  18   2       2437.03       2218.25       195.36 o                         
   4  18   2       9245.11       9274.90       450.86 o                         
   5  18   2      12364.68      11627.75       768.22 o                         
   1  19   2       1395.45       2709.34       511.17 o                         
   2  19   2        294.98       1221.36       240.22 o                         
   3  19   2      10264.21       8993.88       517.03 o                         
   4  19   2        925.70        560.44       291.19 o                         
   5  19   2        400.01        741.99       319.48 o                         
   0  20   2       6605.05       6688.19       297.05 o                         
   1  20   2         54.16        327.59       120.94 o                         
   2  20   2       2498.97       2993.91       232.48 o                         
   3  20   2          7.08        547.27       392.16 o                         
   4  20   2        161.98         -9.88       258.94 o                         
   1  21   2      19384.80      18462.60       514.83 o                         
   2  21   2       1384.48       1677.55       264.12 o                         
   3  21   2      10956.68       9573.79       751.64 o                         
   0  22   2       5489.78       4684.46       363.38 o                         
   1  22   2          7.46        493.13       394.11 o                         
   1  23   2        128.52       -156.08       394.60 o                         
   1   1   3       1369.96       1646.61        40.44 o                         
   2   1   3       8392.48       9228.88       417.52 o                         
   3   1   3      52212.48      54401.15       709.73 o                         
   4   1   3       1915.34       2426.37       111.88 o                         
   5   1   3       4240.42       4564.13       123.22 o                         
   6   1   3       2941.09       4956.96       225.87 o                         
   7   1   3         36.52       -145.22       165.22 o                         
   0   2   3      25025.57      25825.04       448.74 o                         
   1   2   3       3473.72       3425.06        56.78 o                         
   2   2   3      14532.77      15210.35       477.27 o                         
   3   2   3      17314.27      18106.30       243.49 o                         
   4   2   3         82.05        513.40       165.60 o                         
   5   2   3      29665.30      30917.32       499.65 o                         
   6   2   3      10026.97       9854.37       348.75 o                         
   7   2   3      11269.31      11817.97       332.78 o                         
   8   2   3         11.60        531.17       321.92 o                         
   1   3   3       4423.09       4481.37        66.22 o                         
   2   3   3       5865.92       5801.85        86.17 o                         
   3   3   3      51450.41      51251.36       693.24 o                         
   4   3   3       3822.56       3942.99        83.41 o                         
   5   3   3      14784.94      15235.48       249.98 o                         
   6   3   3      10780.92      12722.74       286.95 o                         
   7   3   3        639.73        528.62       140.34 o                         
   0   4   3      26390.52      25914.78       517.03 o                         
   1   4   3      21813.99      22842.29       284.85 o                         
   2   4   3        173.50        245.09        36.58 o                         
   3   4   3       3429.19       5681.14       596.04 o                         
   4   4   3       7816.37      10378.43       245.21 o                         
   5   4   3       2228.16       2377.22        79.40 o                         
   6   4   3       1982.97       2860.61       236.32 o                         
   7   4   3       3181.65       3548.61       216.70 o                         
   8   4   3        528.73        438.99       400.94 o                         
   1   5   3         46.10        228.65        34.61 o                         
   2   5   3      13767.79      14896.57       221.69 o                         
   3   5   3       1394.05       1874.96        96.58 o                         
   4   5   3        348.21        916.38       179.98 o                         
   5   5   3        415.58        649.92       143.65 o                         
   6   5   3        884.13       1271.66       309.73 o                         
   7   5   3         98.96        -52.21       204.20 o                         
   8   5   3        592.87       1248.67       276.56 o                         
   0   6   3       3304.05       3599.19       100.48 o                         
   1   6   3        144.32        146.40        68.77 o                         
   2   6   3       1865.02       2190.78        70.06 o                         
   3   6   3      56488.17      57439.55       954.31 o                         
   4   6   3      15328.50      15790.30       323.39 o                         
   5   6   3      24515.81      24834.24       485.65 o                         
   6   6   3         34.40        287.78       146.82 o                         
   7   6   3      12268.97      12637.78       397.74 o                         
   8   6   3       2889.96       2445.15       290.22 o                         
   1   7   3      27744.08      29807.50       530.68 o                         
   2   7   3       3562.13       3785.05        87.85 o                         
   3   7   3      45766.95      47290.16       713.84 o                         
   4   7   3      10972.44      10932.92       525.56 o                         
   5   7   3      33288.98      34135.00       590.81 o                         
   6   7   3      10266.30      11222.86      1378.17 o                         
   7   7   3        502.71        596.00       207.05 o                         
   8   7   3       5506.68       5015.17       484.84 o                         
   0   8   3      11320.99      14886.49       392.16 o                         
   1   8   3       9638.29      10090.60       401.43 o                         
   2   8   3      12629.87      13641.23       541.90 o                         
   3   8   3        865.52       2048.55       434.84 o                         
   4   8   3       2729.77       3942.09       158.03 o                         
   5   8   3      18197.63      18028.89      1105.02 o                         
   6   8   3        726.60        894.34       570.68 o                         
   7   8   3       7490.54       7527.90       323.63 o                         
   8   8   3        278.24        604.34       477.52 o                         
   1   9   3       9764.99      11552.52       270.71 o                         
   2   9   3       6391.20       6555.83       565.32 o                         
   3   9   3       2814.31       5179.80       524.34 o                         
   4   9   3        329.09        916.07       459.96 o                         
   5   9   3        453.39        465.77       149.74 o                         
   6   9   3         11.03        898.38       797.49 o                         
   7   9   3         46.86        189.25       194.09 o                         
   8   9   3        210.85        598.38       287.39 o                         
   0  10   3       2351.95       2670.98       122.92 o                         
   1  10   3       1080.20        932.96        52.74 o                         
   2  10   3       9084.62       9754.00       186.57 o                         
   3  10   3      14191.90      14043.37       226.14 o                         
   4  10   3       4212.08       4309.14       167.82 o                         
   5  10   3       1985.44       2407.29       212.35 o                         
   6  10   3        877.49       1086.31       154.75 o                         
   1  11   3      65586.62      67196.50      2726.10 o                         
   2  11   3       3810.66       4186.30       112.67 o                         
   3  11   3      15793.43      16457.54       304.36 o                         
   4  11   3       9082.90       9346.52       224.09 o                         
   5  11   3       4184.42       4227.26       605.07 o                         
   6  11   3       9240.68       8709.18       313.87 o                         
   7  11   3       3432.42       2663.67       432.64 o                         
   0  12   3       5967.43       6228.23       165.35 o                         
   1  12   3        617.97        528.00        62.24 o                         
   2  12   3       7578.84       7981.76       199.98 o                         
   3  12   3       1958.73       1839.78        91.05 o                         
   4  12   3       5465.10       5955.76       207.18 o                         
   5  12   3      14696.97      14818.20       697.01 o                         
   6  12   3       2051.11       2335.74       255.10 o                         
   7  12   3      12395.04      11648.63       569.68 o                         
   1  13   3       1562.85       2572.68       225.35 o                         
   2  13   3        171.18        279.13        64.91 o                         
   3  13   3       7592.44       9317.41       210.47 o                         
   4  13   3        862.35       1635.57       409.23 o                         
   5  13   3        424.53       1118.93       284.85 o                         
   6  13   3        471.78        983.33       302.41 o                         
   0  14   3      15781.82      16965.33       418.50 o                         
   1  14   3       8492.99       8080.14       163.16 o                         
   2  14   3       9389.04       9884.42       187.54 o                         
   3  14   3      16041.61      15579.04       305.23 o                         
   4  14   3        687.30        999.82       273.63 o                         
   5  14   3       6378.45       6712.78       323.57 o                         
   6  14   3          5.10        262.42       346.31 o                         
   1  15   3      72629.81      71913.27       887.03 o                         
   2  15   3       3674.30       3830.29       118.11 o                         
   3  15   3      31561.76      31927.55       870.90 o                         
   4  15   3       6397.10       5916.92       590.44 o                         
   5  15   3       5484.43       5869.62       313.26 o                         
   6  15   3       4749.00       4319.13       440.45 o                         
   0  16   3      15847.16      16747.79       361.43 o                         
   1  16   3        864.02        897.96        90.21 o                         
   2  16   3       6365.80       6699.23       206.06 o                         
   3  16   3      11411.30      10601.44       295.71 o                         
   4  16   3       2207.46       3026.90       440.94 o                         
   1  17   3       2590.80       3049.68       400.21 o                         
   2  17   3         12.89        343.14        95.97 o                         
   3  17   3        502.16        997.31       447.52 o                         
   4  17   3        427.84        707.77       446.30 o                         
   5  17   3         89.06        242.99       278.02 o                         
   0  18   3       1853.09       1869.10       151.21 o                         
   1  18   3       1091.50       1166.01       114.51 o                         
   2  18   3       1337.16       1771.89       283.88 o                         
   3  18   3        817.04        721.32       415.09 o                         
   4  18   3        406.20        873.98       483.37 o                         
   5  18   3       1459.48       2033.23       811.88 o                         
   1  19   3      35714.43      34709.45       643.84 o                         
   2  19   3       6446.09       6524.14       329.00 o                         
   3  19   3      12116.12      12238.43       679.94 o                         
   4  19   3       3463.28       2729.03       452.64 o                         
   0  20   3       5297.42       5668.28       262.90 o                         
   1  20   3       2304.86       2290.97       214.22 o                         
   2  20   3       8003.83       7932.46       424.84 o                         
   3  20   3       9132.08       7682.25       648.72 o                         
   4  20   3       4857.58       5174.66       532.64 o                         
   1  21   3       8971.48       8866.18       284.22 o                         
   2  21   3        653.62       1066.86       299.15 o                         
   3  21   3       1526.87       2031.26       523.86 o                         
   0  22   3       5504.54       5773.64       445.81 o                         
   1  22   3        117.94        130.15       193.15 o                         
   2  22   3       1583.77       2036.89       860.90 o                         
   1  23   3      22210.56      20040.03      1511.57 o                         
   1   0   4      26522.74      26707.88       524.83 o                         
   2   0   4      61759.70      63671.44      1480.36 o                         
   3   0   4      30817.03      31443.56       544.83 o                         
   4   0   4        476.36        478.01       106.82 o                         
   5   0   4      24306.28      25959.65       585.31 o                         
   6   0   4        218.04        897.48       209.25 o                         
   7   0   4      18085.63      19257.81       658.97 o                         
   8   0   4          8.04        366.31       320.95 o                         
   1   1   4     129853.30     129215.88      4217.68 o                         
   2   1   4      17071.68      17084.14       322.82 o                         
   3   1   4      46103.49      48352.65       694.95 o                         
   4   1   4        716.07        885.25        52.94 o                         
   5   1   4       1368.41       1298.94        78.59 o                         
   6   1   4         25.94        357.63       198.28 o                         
   7   1   4       1227.96       1269.35       207.30 o                         
   8   1   4        100.96        527.76       353.14 o                         
   0   2   4      12501.73      12800.82       331.68 o                         
   1   2   4         39.81         73.50        14.63 o                         
   2   2   4      26839.72      28461.72       458.54 o                         
   3   2   4        894.01       1193.08        71.43 o                         
   4   2   4       1097.79       1255.01       111.94 o                         
   5   2   4         90.73        554.80        87.50 o                         
   6   2   4        351.83        552.17       188.93 o                         
   7   2   4       1355.19       1436.37       320.70 o                         
   1   3   4      20031.92      19932.53       345.58 o                         
   2   3   4      11541.86      12319.23       178.52 o                         
   3   3   4      14003.11      17246.56      1004.55 o                         
   4   3   4        231.47        417.44        68.29 o                         
   5   3   4       7462.61       7650.76       172.07 o                         
   6   3   4       2584.58       3253.98       162.92 o                         
   7   3   4       1330.05        901.87       272.66 o                         
   8   3   4         18.88        983.20       263.91 o                         
   0   4   4      48208.75      46994.87       877.97 o                         
   1   4   4      14446.81      14591.96       345.82 o                         
   2   4   4         65.37        140.74        29.27 o                         
   3   4   4      57128.14      58288.46      1000.49 o                         
   4   4   4         30.56        352.11        90.97 o                         
   5   4   4      16896.81      17512.55       283.97 o                         
   6   4   4        155.58        224.41       103.37 o                         
   7   4   4      14548.78      15289.59       453.57 o                         
   8   4   4        194.69        667.75       332.17 o                         
   1   5   4     130007.77     123320.64      1803.29 o                         
   2   5   4       6479.54       7428.08       283.39 o                         
   3   5   4      40585.66      40004.26       713.11 o                         
   4   5   4      10791.77      12155.77       425.08 o                         
   5   5   4        579.76        739.67       111.39 o                         
   6   5   4       4962.71       5015.44       501.91 o                         
   7   5   4       5844.77       5346.39       249.26 o                         
   8   5   4        169.86        130.70       478.49 o                         
   0   6   4       6829.04       7439.34       156.57 o                         
   1   6   4      18394.78      18296.57       244.71 o                         
   2   6   4      18218.71      18615.30       352.65 o                         
   3   6   4      11278.44      11342.03       511.66 o                         
   4   6   4       2124.40       2803.79        93.98 o                         
   5   6   4         38.96       1071.21       629.21 o                         
   6   6   4          1.76         10.11       115.00 o                         
   7   6   4       4891.27       4513.75       422.40 o                         
   8   6   4        879.44        877.00       335.09 o                         
   1   7   4        228.81        442.04       100.97 o                         
   2   7   4        202.00        849.46       195.35 o                         
   3   7   4      21249.44      24625.77       614.09 o                         
   4   7   4       2757.57       2895.36        93.21 o                         
   5   7   4       8324.33      10162.23       466.30 o                         
   6   7   4       2599.47       3408.97       383.38 o                         
   7   7   4          3.55        272.64       402.89 o                         
   0   8   4      46167.83      54706.38       914.55 o                         
   1   8   4       3226.52       3608.08       117.31 o                         
   2   8   4       1134.72       1459.68       198.76 o                         
   3   8   4      23518.00      23231.29       336.54 o                         
   4   8   4        113.56        326.57       160.96 o                         
   5   8   4      18071.46      18566.16       456.54 o                         
   6   8   4         72.71        310.69       191.40 o                         
   7   8   4      19518.28      20198.65       761.88 o                         
   8   8   4         86.87        478.01       424.35 o                         
   1   9   4      85604.18      90045.04      1133.93 o                         
   2   9   4        647.81        945.58       121.45 o                         
   3   9   4      53734.34      53066.90       709.93 o                         
   4   9   4       1492.88       2031.99       295.83 o                         
   5   9   4       8420.87       8104.92       196.42 o                         
   6   9   4        184.44       1027.36       559.95 o                         
   7   9   4         65.91        -30.58       348.99 o                         
   8   9   4        171.73       1437.92       439.47 o                         
   0  10   4      11172.42      12564.74       297.53 o                         
   1  10   4       5247.56       5202.46       246.56 o                         
   2  10   4      11926.31      12928.08       190.88 o                         
   3  10   4      10808.39      12045.66       211.12 o                         
   4  10   4       4277.04       4522.29       419.23 o                         
   5  10   4       8162.21       7978.72       495.32 o                         
   6  10   4        424.79        283.39       180.96 o                         
   7  10   4       8423.35       9464.53       706.77 o                         
   1  11   4       3918.32       4691.77       386.31 o                         
   2  11   4       1159.71       1419.82       203.88 o                         
   3  11   4        530.30       1311.04       128.81 o                         
   4  11   4       1747.91       1891.17       175.59 o                         
   5  11   4       7735.90       7519.30       264.72 o                         
   6  11   4       1692.96       2397.79       223.09 o                         
   7  11   4        297.01       1540.35       421.91 o                         
   0  12   4         58.42        185.35        87.31 o                         
   1  12   4         39.12         45.45        70.73 o                         
   2  12   4        455.29        799.45       128.04 o                         
   3  12   4       3597.29       3752.12       142.02 o                         
   4  12   4        163.01        749.96       353.87 o                         
   5  12   4      19695.71      21244.95       936.50 o                         
   6  12   4        311.64        864.31       332.65 o                         
   7  12   4       9321.70      10058.13       742.37 o                         
   1  13   4      44158.27      45167.64       555.88 o                         
   2  13   4       5456.65       4795.45       109.32 o                         
   3  13   4      68011.63      68714.62      1210.10 o                         
   4  13   4      11735.13      12044.72      1029.42 o                         
   5  13   4      12749.32      12761.54       457.51 o                         
   6  13   4        808.63        799.93       229.25 o                         
   0  14   4      16030.87      17756.96       372.16 o                         
   1  14   4        614.10        828.42        84.64 o                         
   2  14   4       9052.86       9083.72       178.13 o                         
   3  14   4       4892.86       5315.90       217.54 o                         
   4  14   4       1599.76       1739.62       364.60 o                         
   5  14   4       9043.18       8692.89       507.76 o                         
   6  14   4       2509.16       1911.93       236.97 o                         
   1  15   4       1047.70       2275.41       179.98 o                         
   2  15   4        239.15        537.80        92.09 o                         
   3  15   4       1203.29       2756.28       157.27 o                         
   4  15   4       2438.32       2504.96       482.88 o                         
   6  15   4        924.55       1238.91       378.50 o                         
   0  16   4        705.93       1027.71       143.40 o                         
   1  16   4         43.82        145.77        83.65 o                         
   2  16   4       1909.46       2073.15       132.43 o                         
   3  16   4       1694.76       1821.11       176.01 o                         
   4  16   4        397.17        567.44       201.93 o                         
   5  16   4       7442.68       8205.13       581.90 o                         
   6  16   4         77.47       -498.25       332.17 o                         
   1  17   4      23573.76      24268.15       399.88 o                         
   2  17   4       2416.79       2599.01       160.79 o                         
   3  17   4      35488.58      34956.26       710.74 o                         
   4  17   4        375.23        550.39       251.44 o                         
   5  17   4       6007.50       4956.15       491.66 o                         
   0  18   4      11942.00      11673.11       362.41 o                         
   1  18   4        129.15        136.64       131.45 o                         
   2  18   4       2755.11       3028.54       452.40 o                         
   3  18   4       4523.34       4170.63       227.54 o                         
   4  18   4       1286.63       1767.65       258.51 o                         
   5  18   4      15929.21      15962.00       988.21 o                         
   1  19   4       6078.47       7362.86       224.50 o                         
   2  19   4         85.07        231.17       140.33 o                         
   3  19   4       6121.61       6579.42       300.22 o                         
   4  19   4       2191.89       1780.46       269.46 o                         
   0  20   4       1695.14       2016.41       269.73 o                         
   1  20   4          6.61        -34.54       122.35 o                         
   2  20   4        171.66        708.56       161.32 o                         
   3  20   4       1202.63       1796.91       373.14 o                         
   4  20   4       2192.75       2474.16       251.85 o                         
   1  21   4      25095.05      23792.57       906.52 o                         
   2  21   4       1148.71       1212.28       496.05 o                         
   3  21   4      17224.72      16032.73       689.70 o                         
   0  22   4       1794.27       2222.24       296.07 o                         
   1  22   4          5.11        359.37       163.92 o                         
   2  22   4       6524.28       6527.09       331.00 o                         
   1   1   5      93608.33      87108.23      1923.28 o                         
   2   1   5       2128.34       2297.17       187.54 o                         
   3   1   5      36785.46      39358.91       734.66 o                         
   4   1   5       3732.85       3874.60        91.58 o                         
   5   1   5      31199.77      31840.29       460.74 o                         
   6   1   5       5662.55       5702.44       172.24 o                         
   7   1   5        698.60        682.38       171.69 o                         
   8   1   5       1331.60       2014.32       333.87 o                         
   0   2   5      22103.12      22715.06       358.02 o                         
   1   2   5      10048.32       9932.24       347.29 o                         
   2   2   5      22047.65      22377.60       405.33 o                         
   3   2   5      10434.96      10230.76       240.47 o                         
   4   2   5       9072.10       8961.60       139.28 o                         
   5   2   5      56781.62      57794.96       717.95 o                         
   6   2   5       1114.44        986.39       111.56 o                         
   7   2   5      26994.59      28750.20       633.65 o                         
   1   3   5      32526.20      30292.62       558.98 o                         
   2   3   5          0.06         71.22        26.80 o                         
   3   3   5      42821.18      42938.05      2455.88 o                         
   4   3   5       4455.33       5215.57       165.84 o                         
   5   3   5      16486.72      16671.43       240.09 o                         
   6   3   5      13387.42      13843.52       296.80 o                         
   7   3   5       1709.42       1771.76       257.54 o                         
   8   3   5       2303.56       2124.69       463.37 o                         
   0   4   5        215.00        278.51        23.41 o                         
   1   4   5         51.76        115.75        26.58 o                         
   2   4   5        829.16        943.69        83.65 o                         
   3   4   5        110.94       3256.11       612.38 o                         
   4   4   5       3808.93       4045.56        93.54 o                         
   5   4   5       4469.44       4430.68       156.57 o                         
   6   4   5       1209.51       1023.32       124.87 o                         
   7   4   5       5216.30       5452.04       309.71 o                         
   8   4   5        164.03         87.80       346.31 o                         
   1   5   5      19002.98      18621.12       278.58 o                         
   2   5   5       1290.79       1390.53       154.13 o                         
   3   5   5      16499.12      16837.76       296.25 o                         
   4   5   5      13108.54      12713.07       228.10 o                         
   5   5   5       5507.70       5326.36       152.67 o                         
   6   5   5       1873.18       2153.21       263.88 o                         
   7   5   5         41.49        741.70       312.90 o                         
   8   5   5        954.67       1014.06       356.07 o                         
   0   6   5      83054.83      82353.21      1523.28 o                         
   1   6   5       1882.65       2165.86        57.45 o                         
   2   6   5       2457.01       2293.48        64.13 o                         
   3   6   5       2881.48       3172.51        74.87 o                         
   4   6   5       8719.27       9153.36       175.47 o                         
   5   6   5      20726.33      21627.46       530.98 o                         
   6   6   5        311.69        511.23       107.31 o                         
   7   6   5      28500.26      28125.35       698.77 o                         
   8   6   5        332.75        461.00       386.31 o                         
   1   7   5     160074.33     165730.70     13435.16 o                         
   2   7   5      12227.67      12888.54       212.96 o                         
   3   7   5      64228.61      63092.59       769.10 o                         
   4   7   5        105.34        273.83        61.97 o                         
   5   7   5      18320.73      18661.28       458.01 o                         
   6   7   5       5398.05       4936.15       274.61 o                         
   7   7   5       1352.53       1227.33       296.07 o                         
   8   7   5         49.91        127.95       268.76 o                         
   0   8   5      19124.50      20040.67       395.57 o                         
   1   8   5       8754.03       9146.12       159.99 o                         
   2   8   5        778.19        904.08       250.47 o                         
   3   8   5       3010.16       4308.42       366.31 o                         
   4   8   5        574.55       1144.94       317.29 o                         
   5   8   5      10683.03      11428.16       568.73 o                         
   6   8   5         72.69        155.73       123.65 o                         
   7   8   5       7211.92       7224.24       297.05 o                         
   8   8   5       2195.30       2805.08       705.55 o                         
   1   9   5      12245.45      12873.57       232.00 o                         
   2   9   5       6699.23       7029.43       119.88 o                         
   3   9   5       2968.38       5110.48       448.50 o                         
   4   9   5         51.89       1235.49       616.77 o                         
   5   9   5       1358.43       1514.22       168.52 o                         
   6   9   5        408.10        378.87       146.98 o                         
   7   9   5       5625.81       4245.97       318.51 o                         
   8   9   5       1958.42        956.99       302.41 o                         
   0  10   5        207.61        249.25        92.67 o                         
   1  10   5      15307.85      16183.21       346.80 o                         
   2  10   5       9012.50       9161.02       301.92 o                         
   3  10   5      28719.67      27838.03       401.45 o                         
   4  10   5        272.46        509.41        85.21 o                         
   5  10   5      13972.46      14956.65       352.98 o                         
   6  10   5       1263.06       1412.74       195.69 o                         
   7  10   5      13623.36      14784.55       985.28 o                         
   1  11   5      70435.43      72946.63       866.66 o                         
   2  11   5       6569.89       6936.17       123.30 o                         
   3  11   5      26795.85      26879.61       728.59 o                         
   4  11   5       1847.60       2285.82       501.66 o                         
   5  11   5       6808.26       6487.77       600.68 o                         
   6  11   5        203.35        215.10       208.76 o                         
   7  11   5       1695.25       2124.69       392.65 o                         
   0  12   5       4210.87       4770.80       135.11 o                         
   1  12   5         10.22        -87.43        58.29 o                         
   2  12   5       2425.31       2535.66       101.70 o                         
   3  12   5       3154.18       3261.89       246.81 o                         
   4  12   5       5917.21       6609.79       415.33 o                         
   5  12   5       9349.33      10661.69       396.13 o                         
   7  12   5       3347.52       3811.86       465.81 o                         
   1  13   5        245.66       1376.19       427.77 o                         
   2  13   5       1129.53       1475.50        72.08 o                         
   3  13   5        565.72       2345.09       529.47 o                         
   4  13   5       1306.73       1646.75       239.73 o                         
   5  13   5        641.39       1639.09       343.63 o                         
   6  13   5          7.73        441.41       302.90 o                         
   7  13   5        619.07        470.60       293.32 o                         
   0  14   5      13493.04      13865.12       328.75 o                         
   1  14   5       3008.43       3081.97       100.49 o                         
   2  14   5       2572.15       2831.93       108.87 o                         
   3  14   5       5002.52       5139.52       184.17 o                         
   4  14   5        255.63        503.54       294.36 o                         
   5  14   5       8717.94       9679.65       380.45 o                         
   1  15   5      77450.84      80349.09      1042.96 o                         
   2  15   5       3444.53       3604.27       109.64 o                         
   3  15   5      16665.33      16397.39       366.79 o                         
   4  15   5        116.32       -157.89       139.09 o                         
   5  15   5       7093.73       6532.63       275.53 o                         
   6  15   5       1092.40       1258.91       302.41 o                         
   0  16   5        783.01        901.87       125.84 o                         
   1  16   5         12.14        -46.68        82.21 o                         
   2  16   5         11.70        266.71       116.16 o                         
   3  16   5       5913.00       5843.67       254.12 o                         
   4  16   5        272.89        546.50       167.75 o                         
   5  16   5       9250.27       9034.81       424.84 o                         
   6  16   5       2442.39       1709.60       427.28 o                         
   1  17   5        611.05       1759.97       122.11 o                         
   2  17   5       1442.96       1584.49       142.91 o                         
   3  17   5        452.43       2346.09       176.81 o                         
   4  17   5       2433.76       2209.07       387.28 o                         
   5  17   5          1.21       -358.50       239.00 o                         
   0  18   5         84.42        199.01       159.50 o                         
   1  18   5        374.49        501.72       118.98 o                         
   2  18   5        128.44        367.72       165.84 o                         
   3  18   5       4243.37       4291.66       320.70 o                         
   4  18   5       1147.94       1190.17       192.90 o                         
   5  18   5       4623.97       4674.71       496.54 o                         
   1  19   5      38537.84      38149.29       804.81 o                         
   2  19   5        257.12        192.99       180.23 o                         
   3  19   5      10544.12      10283.73       941.38 o                         
   4  19   5         35.43       -378.26       252.17 o                         
   0  20   5        184.09        151.21       185.35 o                         
   1  20   5        876.09        770.89       311.24 o                         
   2  20   5       2058.34       2137.16       303.39 o                         
   3  20   5       5163.95       5118.42       292.82 o                         
   4  20   5       1049.79       1856.91       319.00 o                         
   1  21   5       7897.59       7725.71       268.41 o                         
   2  21   5        996.92       1203.25       164.99 o                         
   3  21   5        122.57       1744.24       408.26 o                         
   0  22   5       1635.46       1416.95       215.59 o                         
   1  22   5         28.09        709.90       234.13 o                         
   2  22   5        197.40        331.54       202.69 o                         
   1   0   6      14606.39      15125.98       309.24 o                         
   2   0   6     141001.25     136495.73      3096.31 o                         
   3   0   6      44295.12      45463.30       923.33 o                         
   4   0   6       2908.74       2899.26       105.36 o                         
   5   0   6      23007.41      23952.52       518.98 o                         
   6   0   6       4109.06       3717.23       187.30 o                         
   7   0   6      30863.68      32719.54      1036.01 o                         
   1   1   6      53654.69      49802.41       920.33 o                         
   2   1   6      26492.28      24650.59       441.80 o                         
   3   1   6      53685.56      53835.55      1064.83 o                         
   4   1   6       6575.48       6580.91       119.38 o                         
   5   1   6      18781.24      19525.82       356.09 o                         
   6   1   6       4647.92       4570.27       170.20 o                         
   7   1   6        377.95        502.67       159.01 o                         
   8   1   6       5027.94       5209.42       352.32 o                         
   0   2   6      26990.90      25690.41       447.77 o                         
   1   2   6        109.07        184.58        30.86 o                         
   2   2   6       9779.23       9865.16       151.80 o                         
   3   2   6        416.94        944.52       198.28 o                         
   4   2   6       5705.92       6766.66       355.82 o                         
   5   2   6        654.88       1050.80        99.02 o                         
   6   2   6        872.67        804.39        95.01 o                         
   7   2   6          1.53        320.71       126.51 o                         
   8   2   6         18.91        205.42       368.26 o                         
   1   3   6      45219.61      43170.98       653.36 o                         
   2   3   6       3521.22       3500.26        64.81 o                         
   3   3   6      31719.54      31551.75       512.35 o                         
   4   3   6       6367.38       6230.80       238.52 o                         
   5   3   6       3991.12       4188.60       201.20 o                         
   6   3   6       7037.07       7047.76       404.84 o                         
   7   3   6        573.07        628.84       210.78 o                         
   8   3   6       3279.71       2599.28       455.57 o                         
   0   4   6      51647.36      53117.25      1030.15 o                         
   1   4   6      11680.15      11496.70       165.44 o                         
   2   4   6       1014.27        747.64        51.70 o                         
   3   4   6      32790.72      32674.18       527.57 o                         
   4   4   6       5020.81       5080.64       133.62 o                         
   5   4   6      25365.92      26344.01       430.69 o                         
   6   4   6      12149.50      11817.98       338.91 o                         
   7   4   6      17231.78      16615.97       583.78 o                         
   1   5   6     190968.20     183824.23      3413.36 o                         
   2   5   6       5114.87       4590.50        83.33 o                         
   3   5   6      26079.14      25857.43       421.89 o                         
   4   5   6       5967.64       6166.29       148.52 o                         
   5   5   6      16843.96      17270.24       365.77 o                         
   6   5   6       3341.45       3134.98       196.53 o                         
   7   5   6        199.19         -8.66       180.92 o                         
   0   6   6      40640.94      40428.62       617.99 o                         
   1   6   6      14681.15      14484.58       212.89 o                         
   2   6   6       9502.55      11116.17       169.57 o                         
   3   6   6       6650.78       6743.61       165.84 o                         
   4   6   6         12.46        171.98       137.06 o                         
   5   6   6       1554.95       1680.83       114.62 o                         
   6   6   6       3807.30       3434.40       143.14 o                         
   7   6   6         16.56       1045.33       265.14 o                         
   8   6   6       1112.36       1436.47       307.53 o                         
   1   7   6       4054.81       3553.95        84.01 o                         
   2   7   6        629.08        711.64        49.21 o                         
   3   7   6      16420.28      17034.52       474.35 o                         
   4   7   6        372.97        706.90       681.89 o                         
   5   7   6      17851.35      18410.56       389.76 o                         
   6   7   6       5815.62       6675.28       341.92 o                         
   7   7   6        827.78        700.43       218.03 o                         
   8   7   6       1389.00        961.38       415.57 o                         
   0   8   6     109504.50     120336.20      1938.37 o                         
   1   8   6       8057.92       8388.13       134.79 o                         
   2   8   6      16855.46      16386.81       392.65 o                         
   3   8   6      13262.16      12452.82       190.81 o                         
   4   8   6      18763.96      18971.87       381.13 o                         
   5   8   6      28191.37      29650.45       575.13 o                         
   6   8   6       1152.87       1131.47       200.45 o                         
   7   8   6      20835.88      20641.88       940.16 o                         
   8   8   6          1.70       -623.36       415.57 o                         
   1   9   6      81168.60      84254.09      1378.90 o                         
   2   9   6       4313.78       4679.01       431.91 o                         
   3   9   6      28226.37      27605.14       603.61 o                         
   4   9   6      11347.52      11794.19       204.09 o                         
   5   9   6       8319.12       8053.16       466.30 o                         
   6   9   6       4547.76       4625.66       218.49 o                         
   7   9   6       1124.05       1292.74       292.44 o                         
   0  10   6      21990.70      24299.31       500.93 o                         
   1  10   6        496.53        645.25       272.90 o                         
   2  10   6        639.50        834.64        71.70 o                         
   3  10   6       4663.06       5602.23       172.67 o                         
   4  10   6       1486.32       1651.40       259.98 o                         
   5  10   6       6095.34       7323.08       402.40 o                         
   6  10   6       2782.36       3051.93       355.09 o                         
   1  11   6        977.61       1366.37       216.81 o                         
   2  11   6        301.88        445.24        95.85 o                         
   3  11   6       6111.88       6619.74       358.02 o                         
   4  11   6         59.06        716.84       456.30 o                         
   5  11   6        469.25        753.34       134.44 o                         
   6  11   6       6079.30       6053.12       391.18 o                         
   7  11   6        349.46        114.22       318.12 o                         
   0  12   6       1675.04       1874.96       120.96 o                         
   1  12   6        842.33        624.30        77.80 o                         
   2  12   6       4462.31       4829.31       135.22 o                         
   3  12   6       3118.54       3123.46       143.08 o                         
   4  12   6      11724.87      12498.94       577.27 o                         
   5  12   6      13322.27      12887.74       293.17 o                         
   7  12   6      12367.79      11584.46       563.26 o                         
   1  13   6      63134.27      65251.06      1552.55 o                         
   2  13   6        119.88        273.91        72.77 o                         
   3  13   6      26945.79      27117.70       540.68 o                         
   4  13   6       4875.17       5350.65       433.86 o                         
   5  13   6       9486.05       9334.28       314.06 o                         
   6  13   6       9310.54       9679.40       477.36 o                         
   7  13   6        267.29         27.14       281.18 o                         
   0  14   6       4037.72       4346.44       175.11 o                         
   1  14   6          5.01        114.04       165.84 o                         
   2  14   6        134.90        660.45       277.29 o                         
   3  14   6       1809.23       2066.22       208.76 o                         
   4  14   6       2316.70       2245.03       151.34 o                         
   5  14   6       5595.87       5811.65       247.87 o                         
   6  14   6        384.54        298.66       324.12 o                         
   1  15   6       1088.59       1804.93       127.82 o                         
   2  15   6       1357.37       1551.15       112.19 o                         
   3  15   6       1020.38       2152.60       167.04 o                         
   4  15   6         66.61        936.65       769.69 o                         
   5  15   6       1830.97       2430.83       204.98 o                         
   6  15   6          4.98         99.20       258.76 o                         
   0  16   6         21.60        199.01       112.19 o                         
   1  16   6        190.12        171.28       115.11 o                         
   2  16   6       8020.11       7822.85       204.77 o                         
   3  16   6       3857.18       4077.77       215.89 o                         
   4  16   6       1946.76       2572.28       200.25 o                         
   5  16   6       5242.74       6338.95       366.80 o                         
   6  16   6         10.38       1416.95       467.76 o                         
   1  17   6      24497.52      25511.94       425.95 o                         
   2  17   6        476.04        699.08       112.39 o                         
   3  17   6      13511.34      13864.18       410.56 o                         
   4  17   6       2861.92       3433.57       645.07 o                         
   5  17   6       5149.78       4867.86       340.95 o                         
   0  18   6        862.25        594.09       156.57 o                         
   1  18   6         84.30        228.02       107.31 o                         
   2  18   6         96.55        230.03       133.22 o                         
   3  18   6       2597.51       2382.56       238.27 o                         
   4  18   6       4407.46       3615.78       302.41 o                         
   5  18   6       6058.00       5710.23       538.49 o                         
   1  19   6       2550.11       3888.81       838.71 o                         
   2  19   6       1472.19       1623.76       214.13 o                         
   3  19   6        131.08        800.66       165.86 o                         
   4  19   6        355.95        448.67       198.93 o                         
   0  20   6        271.99        700.43       255.10 o                         
   1  20   6         82.83       -106.10       239.33 o                         
   2  20   6       1616.57       1597.03       269.49 o                         
   3  20   6       2098.25       2772.93       294.12 o                         
   4  20   6        352.34        611.17       331.68 o                         
   1  21   6       6585.33       7176.85       329.48 o                         
   2  21   6        887.67       1188.06       196.99 o                         
   3  21   6      10170.75       9863.04       722.13 o                         
   0  22   6        865.50        204.86       209.74 o                         
   1  22   6        767.88       1556.26       488.25 o                         
   2  22   6        909.28       1124.36       255.93 o                         
   1   1   7     102078.29      96845.09      2165.23 o                         
   2   1   7       8392.85       8739.12       492.64 o                         
   3   1   7      74677.48      74878.97      1581.81 o                         
   4   1   7       7726.25       7512.59       165.64 o                         
   5   1   7       6736.63       6624.09       142.74 o                         
   6   1   7      12855.10      13007.08       259.01 o                         
   7   1   7       4246.01       4253.40       407.04 o                         
   8   1   7       4824.14       3751.38       513.13 o                         
   0   2   7       8732.20       8589.00       207.30 o                         
   1   2   7      17326.36      16723.78       317.68 o                         
   2   2   7      15336.07      15202.86       229.18 o                         
   3   2   7       1788.56       1834.02       204.62 o                         
   4   2   7      47915.66      47846.50      1222.33 o                         
   5   2   7      21203.91      21559.05       352.96 o                         
   6   2   7        856.08       1233.65       211.20 o                         
   7   2   7      32129.42      33363.95       810.90 o                         
   8   2   7         58.46       -605.07       403.38 o                         
   1   3   7      56746.93      52701.51       713.87 o                         
   2   3   7       5085.21       5652.56        95.73 o                         
   3   3   7      16832.75      15999.49       333.63 o                         
   4   3   7       6819.73       6794.51       342.65 o                         
   5   3   7      10761.00      10600.70       256.86 o                         
   6   3   7      32176.14      33278.50       817.98 o                         
   7   3   7        453.95        445.93       257.54 o                         
   8   3   7       8812.75       8421.69       653.60 o                         
   0   4   7      27756.23      27744.86       535.07 o                         
   1   4   7       2463.48       2512.36        46.72 o                         
   2   4   7      19181.36      17964.63       247.39 o                         
   3   4   7          4.68        967.21       189.01 o                         
   4   4   7       7854.32       7662.23       157.59 o                         
   5   4   7       2260.95       2524.14       512.15 o                         
   6   4   7       2352.67       2618.08       387.04 o                         
   7   4   7         96.83        302.74       201.64 o                         
   8   4   7       1519.37       1234.20       338.51 o                         
   1   5   7       9065.15       8580.52       114.09 o                         
   2   5   7          6.61         95.75        53.90 o                         
   3   5   7      16642.99      16895.05       300.81 o                         
   4   5   7       5728.25       5634.95       341.68 o                         
   5   5   7      11626.94      12053.57       306.80 o                         
   6   5   7       3404.38       3248.01       222.91 o                         
   7   5   7       5325.36       5171.38       376.55 o                         
   8   5   7       5738.10       6350.17       600.92 o                         
   0   6   7     101678.60     102493.87      1654.49 o                         
   1   6   7       4103.07       3570.34        71.21 o                         
   2   6   7      53447.19      51172.18       625.63 o                         
   3   6   7       3194.37       2772.86        62.42 o                         
   4   6   7       3082.82       3108.34       280.71 o                         
   5   6   7      22653.49      22968.21       529.22 o                         
   6   6   7       6529.39       6299.46       212.30 o                         
   7   6   7      20584.75      20558.14       748.92 o                         
   8   6   7        143.83        816.03       411.18 o                         
   1   7   7      30815.07      29482.10       388.92 o                         
   2   7   7       4750.98       4701.50       196.32 o                         
   3   7   7      15588.14      15297.47       206.55 o                         
   4   7   7      18962.81      19138.99       558.49 o                         
   5   7   7      21369.94      22056.97      1218.43 o                         
   6   7   7      28654.57      29013.97       590.45 o                         
   7   7   7        252.69        697.15       258.21 o                         
   0   8   7       3285.56       3417.26       130.72 o                         
   1   8   7       1271.43       1440.10       215.10 o                         
   2   8   7        631.68        338.89       238.76 o                         
   3   8   7       2722.98       2910.55       132.18 o                         
   4   8   7       9088.10       9616.40       718.96 o                         
   5   8   7        187.52       1075.84       264.37 o                         
   6   8   7        507.93        803.26       164.46 o                         
   7   8   7       5246.60       5575.32       271.59 o                         
   8   8   7        268.62        -91.16       270.12 o                         
   1   9   7      51355.02      54847.64       682.04 o                         
   2   9   7         51.11        168.12       141.69 o                         
   3   9   7       8953.22       9225.51       607.75 o                         
   4   9   7       1767.11       2298.31       467.52 o                         
   5   9   7       3755.13       3817.35       438.74 o                         
   6   9   7          4.11        443.29       287.78 o                         
   7   9   7         39.90       -196.77       219.89 o                         
   0  10   7      33572.77      34330.62       595.07 o                         
   1  10   7        983.72        898.84        54.49 o                         
   2  10   7      10949.95      10302.40       173.55 o                         
   3  10   7      16181.42      15917.33       395.09 o                         
   4  10   7       1216.17       1137.06       109.60 o                         
   5  10   7      10662.74      10965.83       356.55 o                         
   6  10   7       1260.80       1316.57       187.38 o                         
   7  10   7      15617.39      14998.77       652.70 o                         
   1  11   7      37225.29      38303.21       970.89 o                         
   2  11   7      12108.72      12137.57       199.36 o                         
   3  11   7      14403.85      14656.22       359.58 o                         
   4  11   7       4582.43       4809.82       195.37 o                         
   5  11   7       2625.49       2480.42       128.63 o                         
   6  11   7      21160.54      22004.88       953.09 o                         
   7  11   7        103.90        397.60       189.14 o                         
   0  12   7       4039.19       3811.86       129.26 o                         
   1  12   7       3672.31       3939.07       135.84 o                         
   2  12   7      17542.21      17093.98       284.01 o                         
   3  12   7        110.45        -17.53       165.11 o                         
   4  12   7      10893.43      11724.72      1070.39 o                         
   5  12   7        356.98        450.52       185.59 o                         
   6  12   7       2574.48       2535.39       323.39 o                         
   7  12   7       2860.87       1540.35       345.34 o                         
   1  13   7       4064.58       4388.17       152.37 o                         
   2  13   7       2896.84       3204.96       157.79 o                         
   3  13   7       2033.92       2658.70       492.64 o                         
   4  13   7       1557.72       2212.12       996.01 o                         
   5  13   7       6163.69       6246.04       572.88 o                         
   6  13   7         38.48        567.27       262.90 o                         
   7  13   7        566.36        667.75       360.94 o                         
   0  14   7      40123.55      41531.45      1024.79 o                         
   1  14   7         61.62         30.98        76.76 o                         
   2  14   7      24509.05      24861.60      1245.50 o                         
   3  14   7       3464.20       3438.21       162.23 o                         
   4  14   7         23.43        911.27       606.29 o                         
   5  14   7       4023.42       4186.21       222.31 o                         
   6  14   7       2086.62       2642.21       423.38 o                         
   1  15   7       2548.45       2863.72       149.50 o                         
   2  15   7      16755.53      16868.95       301.80 o                         
   3  15   7      14380.62      13920.39       362.65 o                         
   4  15   7      22367.98      22384.60       494.91 o                         
   5  15   7       2151.17       2409.49       329.73 o                         
   6  15   7       4468.59       3828.93       501.42 o                         
   0  16   7      22814.17      22420.95       501.91 o                         
   1  16   7       2907.06       2890.38       161.45 o                         
   2  16   7       3282.87       3907.27       177.55 o                         
   3  16   7        140.39        236.26       383.14 o                         
   4  16   7       4902.09       5274.49       928.70 o                         
   5  16   7       3849.33       3303.61       353.14 o                         
   1  17   7        987.92       1592.30       124.37 o                         
   2  17   7       9777.78       8767.05       229.98 o                         
   3  17   7          0.87        484.40       166.33 o                         
   4  17   7        621.58        952.44       429.72 o                         
   5  17   7        422.44        207.31       358.50 o                         
   0  18   7      12286.82      11598.00       360.94 o                         
   1  18   7       1172.62       1181.75       134.38 o                         
   2  18   7        902.27        924.59       294.61 o                         
   3  18   7       2894.74       2746.01       200.47 o                         
   4  18   7       1544.70       2913.62      1028.45 o                         
   5  18   7       5318.92       5154.67       501.42 o                         
   1  19   7       8293.88       8194.25       212.56 o                         
   2  19   7       1584.09       1344.88       167.50 o                         
   3  19   7       4747.56       4326.81       259.87 o                         
   4  19   7       6699.57       6383.34       546.78 o                         
   0  20   7      23448.38      22609.71       588.24 o                         
   1  20   7        633.84        541.48       146.33 o                         
   2  20   7       7535.23       7556.64       557.27 o                         
   3  20   7       2181.06       2943.05       465.81 o                         
   4  20   7       2510.54       2077.54       506.54 o                         
   1  21   7        249.39        410.21       186.81 o                         
   2  21   7       4947.02       4909.38       859.19 o                         
   3  21   7        199.69        664.33       267.80 o                         
   0  22   7       2488.70       2862.19       276.56 o                         
   1  22   7          0.59        498.24       303.14 o                         
   2  22   7       1042.24       1144.81       496.54 o                         
   0   0   8      60566.20      56883.75      1365.73 o                         
   1   0   8      29984.61      29349.60       694.08 o                         
   2   0   8      64856.04      61193.61      1485.72 o                         
   4   0   8      13410.71      13134.94       319.97 o                         
   5   0   8      31777.41      31443.56       693.60 o                         
   6   0   8       2488.28       2528.56       196.57 o                         
   7   0   8      15350.71      16334.65       767.74 o                         
   8   0   8       4886.12       4218.65       353.63 o                         
   1   1   8       4054.99       4140.69       264.85 o                         
   2   1   8      53239.50      50516.40       979.15 o                         
   3   1   8       4234.37       3990.47       561.90 o                         
   4   1   8      14390.94      14360.92       283.36 o                         
   5   1   8       9506.46       9313.60       168.52 o                         
   6   1   8       6196.82       6069.03       177.74 o                         
   7   1   8         76.21        -18.93       204.13 o                         
   8   1   8       7378.52       7465.47       766.76 o                         
   0   2   8       3384.28       3129.48        93.65 o                         
   1   2   8      13461.63      12928.49      1075.03 o                         
   2   2   8       2322.12       2511.91        58.16 o                         
   3   2   8       4459.01       5248.59       322.65 o                         
   4   2   8       1165.71       1676.11       637.50 o                         
   5   2   8        437.77        710.31        89.49 o                         
   6   2   8          2.03        262.42       135.60 o                         
   7   2   8       1217.66       1119.03       185.99 o                         
   8   2   8         22.07       -505.81       427.28 o                         
   1   3   8      54292.34      51162.80      1012.84 o                         
   2   3   8      13640.60      14221.50       199.21 o                         
   3   3   8       1081.53        827.91        74.63 o                         
   4   3   8       2381.90       1862.44       105.84 o                         
   5   3   8       1827.30       1931.98       288.02 o                         
   6   3   8       9760.94      10058.13       546.29 o                         
   7   3   8       1143.35        874.68       207.48 o                         
   8   3   8       2152.65       2817.31       437.52 o                         
   0   4   8      41200.80      38761.45       659.94 o                         
   1   4   8       6891.93       6678.68       205.35 o                         
   2   4   8      30058.30      28259.21       365.42 o                         
   3   4   8      13865.30      13464.75       563.12 o                         
   4   4   8       2968.68       2833.83       178.28 o                         
   5   4   8      25400.41      24486.87       477.66 o                         
   6   4   8       3525.66       3524.08       182.42 o                         
   7   4   8      14057.71      13046.03       410.19 o                         
   1   5   8      44816.48      45013.54       582.25 o                         
   2   5   8      11800.66      11606.54       169.21 o                         
   3   5   8       9283.26       9018.62       132.52 o                         
   4   5   8      20720.34      21336.50       366.87 o                         
   5   5   8       1898.04       2176.39       104.38 o                         
   6   5   8       9935.13      10008.46       443.38 o                         
   7   5   8        246.06        191.11       198.04 o                         
   0   6   8      70915.12      71474.66      1418.90 o                         
   1   6   8       6729.86       7324.93       233.64 o                         
   2   6   8      13777.72      12883.57       310.95 o                         
   3   6   8        564.16        487.95        35.82 o                         
   4   6   8       7329.08       7155.57       332.17 o                         
   5   6   8       7327.80       8331.09       257.25 o                         
   6   6   8       2093.58       2268.58       173.16 o                         
   7   6   8         22.61       -131.21       316.56 o                         
   8   6   8        818.22        406.73       199.85 o                         
   1   7   8      15955.18      14508.62       244.12 o                         
   2   7   8        535.44        559.82        40.87 o                         
   3   7   8       5009.53       5220.40        92.77 o                         
   4   7   8       2699.02       3579.60       722.38 o                         
   5   7   8        163.58        809.77       192.42 o                         
   6   7   8       3660.25       4123.11       267.54 o                         
   7   7   8       2813.00       3096.44       281.74 o                         
   0   8   8      48987.17      50793.07       881.39 o                         
   1   8   8       8793.24       9273.10       151.26 o                         
   2   8   8      24891.31      23850.78       288.48 o                         
   3   8   8         75.29        110.66        49.38 o                         
   4   8   8      16535.67      16817.42       288.01 o                         
   5   8   8       7795.10       7728.22       183.08 o                         
   6   8   8       5574.79       5223.64       191.38 o                         
   7   8   8       5092.64       5955.57       484.84 o                         
   8   8   8         17.22       -171.03       510.20 o                         
   1   9   8      17738.68      18983.08       893.09 o                         
   2   9   8      20859.94      20208.28       273.44 o                         
   3   9   8        866.46        982.01        60.57 o                         
   4   9   8      31206.30      30621.28       622.14 o                         
   5   9   8       4415.55       4408.31       157.67 o                         
   6   9   8      16723.58      17010.02       454.55 o                         
   7   9   8        267.67        596.18       200.37 o                         
   0  10   8      44494.11      44309.25       764.32 o                         
   1  10   8        798.10        770.35        56.14 o                         
   2  10   8      13896.41      13775.16       451.91 o                         
   3  10   8         20.27        186.84        84.10 o                         
   4  10   8       5401.09       5379.44       168.77 o                         
   5  10   8          7.74         -0.72        97.09 o                         
   6  10   8       1273.42       1222.07       333.14 o                         
   7  10   8        349.58        456.92       209.33 o                         
   1  11   8       3535.65       3631.90       109.75 o                         
   2  11   8       3849.60       3453.14       104.43 o                         
   3  11   8        106.45        294.60       173.89 o                         
   4  11   8       2928.50       3079.54       172.06 o                         
   5  11   8         71.83        172.73       141.69 o                         
   6  11   8         84.17       1142.83       259.49 o                         
   7  11   8       1707.53       2041.77       429.23 o                         
   0  12   8      11230.51      11283.88       237.54 o                         
   1  12   8       9097.15       9594.28       154.86 o                         
   2  12   8      12449.48      13500.26      1256.47 o                         
   3  12   8       8452.39       8470.49       353.38 o                         
   4  12   8      25539.67      28392.56      1449.14 o                         
   5  12   8       1243.47       1535.98       366.31 o                         
   6  12   8         70.58         59.02       274.61 o                         
   7  12   8       3167.25       1948.12       437.52 o                         
   1  13   8       5780.25       5813.41       347.53 o                         
   2  13   8      11765.07      12651.07       233.32 o                         
   3  13   8       1738.75       1501.30       129.94 o                         
   4  13   8      18396.58      18501.52       437.28 o                         
   5  13   8       3418.84       3267.34       160.14 o                         
   6  13   8      23975.43      20219.19      1112.10 o                         
   0  14   8      14947.36      15506.43       469.71 o                         
   1  14   8       1251.44       1261.10       148.04 o                         
   2  14   8      54543.11      57502.27       828.96 o                         
   3  14   8       7645.78       7585.31       223.63 o                         
   4  14   8      18894.15      18264.97       400.37 o                         
   5  14   8       1916.99       1887.15       188.28 o                         
   6  14   8       2624.15       2772.93       456.06 o                         
   1  15   8       2432.15       2654.80       115.64 o                         
   2  15   8        550.81        780.70       232.17 o                         
   3  15   8        558.19        752.07       167.43 o                         
   4  15   8        436.18       2117.36       209.67 o                         
   5  15   8         73.97        -83.65       167.93 o                         
   6  15   8        659.47       1063.81       373.63 o                         
   0  16   8       2373.49       2493.44       167.30 o                         
   1  16   8        424.42        321.06        95.73 o                         
   2  16   8      15553.77      16185.76      1188.43 o                         
   3  16   8        766.25        576.32       177.42 o                         
   4  16   8      14125.59      14157.44      1074.05 o                         
   5  16   8        343.41        518.49       311.68 o                         
   6  16   8       1501.72       1045.76       401.92 o                         
   1  17   8       6039.15       5822.74       232.66 o                         
   2  17   8       3440.61       3532.20       213.40 o                         
   3  17   8        748.41        765.77       185.84 o                         
   4  17   8      16745.88      16795.33       575.61 o                         
   5  17   8        484.22         92.67       210.23 o                         
   0  18   8       8900.73       9890.83       319.48 o                         
   1  18   8       3718.40       3307.43       147.27 o                         
   2  18   8      21398.49      23731.95      1020.64 o                         
   3  18   8       1335.02       1617.15       167.89 o                         
   4  18   8      22282.21      21860.02       826.27 o                         
   5  18   8        118.50        578.81       260.22 o                         
   1  19   8         47.50         39.91       118.90 o                         
   2  19   8         99.96        -58.93       127.92 o                         
   3  19   8       2303.30       1928.54       582.63 o                         
   4  19   8       4368.21       5008.33       595.07 o                         
   0  20   8       3099.70       4182.56       253.15 o                         
   1  20   8        331.61       -354.60       236.40 o                         
   2  20   8       6135.58       7592.32       758.47 o                         
   3  20   8        626.15        562.63       182.83 o                         
   4  20   8       1269.29       1133.07       470.20 o                         
   1  21   8        600.23        737.25       200.38 o                         
   2  21   8       4908.32       4756.91       383.79 o                         
   3  21   8        473.26        262.42       312.17 o                         
   0  22   8      23561.48      22630.68       903.33 o                         
   1  22   8        116.63        335.45       259.37 o                         
   2  22   8      15132.92      14760.71       809.20 o                         
   1   1   9         15.65        237.03        60.73 o                         
   2   1   9        677.77       1068.30       236.56 o                         
   3   1   9       4143.05       4364.98       119.99 o                         
   4   1   9       4092.43       3854.78       121.45 o                         
   5   1   9         21.90       -108.28        72.19 o                         
   6   1   9       9778.67      10069.64       273.14 o                         
   7   1   9         27.15        294.35       173.70 o                         
   8   1   9       9438.14       8186.33       473.54 o                         
   0   2   9      23596.86      22736.04       484.35 o                         
   1   2   9      39705.58      39102.03       685.54 o                         
   2   2   9      84176.56      80724.72      1369.64 o                         
   3   2   9       2375.45       2424.01       144.62 o                         
   4   2   9      34863.20      34882.15       624.05 o                         
   5   2   9        234.42        188.81        90.81 o                         
   6   2   9       1120.46       1150.03       477.27 o                         
   7   2   9        470.93        374.11       332.17 o                         
   8   2   9        464.35        394.56       468.50 o                         
   1   3   9       1967.51       1898.39        61.55 o                         
   2   3   9        861.27        823.63        62.35 o                         
   3   3   9        490.86        528.72        62.19 o                         
   4   3   9      14131.66      13512.43       315.26 o                         
   5   3   9         65.60        -19.45       168.28 o                         
   6   3   9      24225.71      23709.50       575.48 o                         
   7   3   9       1389.41       1213.77       187.95 o                         
   8   3   9      14135.58      12991.05       875.53 o                         
   0   4   9       2099.56       1899.34        79.02 o                         
   1   4   9       4390.36       4395.99        75.05 o                         
   2   4   9       9776.49       9610.69       144.24 o                         
   3   4   9       6274.38       6441.19        95.06 o                         
   4   4   9       3040.68       3070.46        91.43 o                         
   5   4   9       3893.22       4007.24       187.30 o                         
   6   4   9        450.02        373.08       149.07 o                         
   7   4   9          2.04       -158.87       205.63 o                         
   8   4   9        141.52        118.52       497.52 o                         
   1   5   9       2080.50       2222.65        72.43 o                         
   2   5   9         96.21        229.46        89.99 o                         
   3   5   9       5630.73       6058.05        95.81 o                         
   4   5   9       3822.81       3875.47       198.03 o                         
   5   5   9        316.66        263.16        89.18 o                         
   6   5   9        954.59        985.97       256.32 o                         
   7   5   9        560.60        350.21       238.03 o                         
   8   5   9        359.28        579.21       284.02 o                         
   0   6   9     110102.79     112708.08      2156.88 o                         
   1   6   9        646.55        774.41        44.86 o                         
   2   6   9      58568.84      57588.70       730.18 o                         
   3   6   9        795.50        777.57        37.07 o                         
   4   6   9      11107.38      10735.49       417.04 o                         
   5   6   9         92.06         -2.50       158.52 o                         
   6   6   9       3241.94       2975.35       251.20 o                         
   7   6   9       1503.81       2215.90       348.26 o                         
   8   6   9          3.99        244.86       502.39 o                         
   1   7   9       1330.57       1766.99        63.95 o                         
   2   7   9       3598.24       3255.81        67.77 o                         
   3   7   9       1640.44       1554.85        96.82 o                         
   4   7   9      18661.33      18528.84       309.35 o                         
   5   7   9       1233.66       1188.64        96.97 o                         
   6   7   9      16182.26      16583.66       438.97 o                         
   7   7   9        654.78        337.53       307.78 o                         
   8   7   9      18713.13      17756.96      1172.58 o                         
   0   8   9      22251.78      22567.76       419.48 o                         
   1   8   9       5025.94       4920.53        89.28 o                         
   2   8   9      22881.21      22316.88       562.63 o                         
   3   8   9          6.09         62.41        97.31 o                         
   4   8   9       6756.51       7333.61       185.60 o                         
   5   8   9       1656.33       1540.33       132.18 o                         
   6   8   9       4151.79       3980.97       276.56 o                         
   7   8   9        286.37        -19.51       437.52 o                         
   8   8   9        397.07        460.38       436.55 o                         
   1   9   9        977.29       1018.62        48.78 o                         
   2   9   9       2133.18       2214.38        76.25 o                         
   3   9   9       3149.08       3272.52        84.03 o                         
   4   9   9       1054.70       1726.36       540.68 o                         
   5   9   9         21.78        214.18        88.08 o                         
   6   9   9        292.24        561.13       131.32 o                         
   7   9   9       1863.45       1271.71       244.04 o                         
   0  10   9      17602.48      17056.54       328.26 o                         
   1  10   9        108.01        241.43        54.14 o                         
   2  10   9      31887.37      31833.03       635.80 o                         
   3  10   9       1195.34       1477.79       153.40 o                         
   4  10   9       7386.82       7792.04       583.12 o                         
   5  10   9       2472.96       2597.77       141.87 o                         
   6  10   9       6326.98       6179.59       219.77 o                         
   7  10   9       1750.87       1521.25       225.38 o                         
   1  11   9        424.82        458.54        59.75 o                         
   2  11   9       9018.53       9499.72       286.56 o                         
   3  11   9        109.18         23.19        91.35 o                         
   4  11   9      35916.91      35055.20       745.54 o                         
   5  11   9       3531.18       3853.12       174.67 o                         
   6  11   9      19079.84      18775.90       822.85 o                         
   0  12   9      27446.52      25780.16       471.18 o                         
   1  12   9       4122.81       3991.06       107.91 o                         
   2  12   9      29578.09      31065.07       652.63 o                         
   3  12   9        820.77       1027.04       118.46 o                         
   4  12   9      35608.91      35481.43      1282.08 o                         
   5  12   9        536.11        760.50       192.18 o                         
   1  13   9       5286.84       5346.84       118.89 o                         
   2  13   9        238.66        859.00       257.29 o                         
   3  13   9        130.34        120.65       127.34 o                         
   4  13   9        282.94       2054.45       553.61 o                         
   5  13   9        190.65        418.50       188.76 o                         
   6  13   9       1518.37       2714.39       313.14 o                         
   0  14   9      71101.35      72523.83      1429.63 o                         
   1  14   9       2850.65       2970.11        95.11 o                         
   2  14   9      11148.24      12688.21       475.08 o                         
   3  14   9       2115.85       1903.68       137.67 o                         
   4  14   9       4949.28       6010.85       797.73 o                         
   5  14   9       1951.72       2018.84       193.35 o                         
   6  14   9         73.75        889.19       395.57 o                         
   1  15   9       5218.34       5639.02       158.38 o                         
   2  15   9      11745.06      12148.89       969.18 o                         
   3  15   9       1127.59       1066.82       300.95 o                         
   4  15   9      16554.32      17102.21       399.80 o                         
   5  15   9        194.13        478.01       198.52 o                         
   6  15   9      18489.89      15040.13       976.50 o                         
   0  16   9      17685.12      17868.66       429.23 o                         
   1  16   9        584.66        596.12       100.52 o                         
   2  16   9      46769.27      47623.55      1021.37 o                         
   3  16   9       2597.66       2690.76       194.81 o                         
   4  16   9       7380.31       7642.68       263.12 o                         
   5  16   9        305.76        791.05       165.76 o                         
   6  16   9       1875.28       1491.58       393.62 o                         
   1  17   9       1358.60       1266.52       219.01 o                         
   2  17   9       1157.81       1091.31       166.08 o                         
   3  17   9         25.85        131.60       205.10 o                         
   4  17   9        615.73       1640.57       519.47 o                         
   5  17   9       1216.03       1550.52       311.92 o                         
   0  18   9       5007.02       4838.60       272.17 o                         
   1  18   9        105.38        185.04       185.59 o                         
   2  18   9       5128.22       6383.70       248.59 o                         
   3  18   9        443.91         75.89       159.43 o                         
   4  18   9       1538.66       2374.62       209.08 o                         
   5  18   9        705.03       1303.79       302.41 o                         
   1  19   9         78.41       -245.90       426.06 o                         
   2  19   9       5497.92       5810.98       283.21 o                         
   3  19   9        243.67        387.58       166.39 o                         
   4  19   9      15119.54      15645.93       646.28 o                         
   0  20   9      43355.19      43285.93      1249.65 o                         
   1  20   9         55.69        295.49       167.80 o                         
   2  20   9      34741.34      37043.76      3415.31 o                         
   3  20   9         70.08         -7.65       290.46 o                         
   1  21   9        629.35        698.06       164.90 o                         
   2  21   9       1303.33       1378.51       297.80 o                         
   3  21   9        127.19         25.40       410.21 o                         
   0  22   9       1829.08       4101.59       402.40 o                         
   1  22   9        135.97        326.46       200.12 o                         
   2  22   9       6887.36       6416.99       637.99 o                         
   0   0  10      44010.66      41645.59      1054.54 o                         
   1   0  10      33567.77      31766.46       796.51 o                         
   2   0  10     146638.95     141599.67      3206.06 o                         
   3   0  10      21005.73      20900.10       868.22 o                         
   4   0  10       5833.06       5316.12       193.64 o                         
   5   0  10        405.70        274.12       161.94 o                         
   6   0  10         37.41       -145.84       281.93 o                         
   7   0  10       2973.97       2403.69       424.35 o                         
   1   1  10       2514.52       2114.14        52.11 o                         
   2   1  10       4153.83       3462.59       250.22 o                         
   3   1  10       3601.44       3395.34       118.21 o                         
   4   1  10       5276.35       4850.01       345.58 o                         
   5   1  10        670.03        416.06       219.49 o                         
   6   1  10       5995.44       5837.41       231.69 o                         
   7   1  10       1785.26       1846.47       368.26 o                         
   8   1  10      10140.92       9634.55       876.51 o                         
   0   2  10      12547.21      12975.44       270.71 o                         
   1   2  10        533.62        612.22        50.56 o                         
   2   2  10       5719.42       6342.90       164.62 o                         
   3   2  10        115.63        255.15       168.77 o                         
   4   2  10       1415.23       1460.16       109.50 o                         
   5   2  10         49.46        433.13       296.32 o                         
   6   2  10       1341.81       1371.81       156.90 o                         
   7   2  10         56.98       -317.29       489.96 o                         
   1   3  10          9.13        120.54        41.70 o                         
   2   3  10        250.60        186.85        43.01 o                         
   3   3  10       6118.34       6073.25       103.76 o                         
   4   3  10      21239.62      20514.26       398.76 o                         
   5   3  10       3960.53       3672.78       313.87 o                         
   6   3  10       4326.82       4181.44       205.44 o                         
   7   3  10        410.79        614.14       212.39 o                         
   8   3  10       3203.36       3189.83       340.45 o                         
   0   4  10      57009.63      52828.01      1252.08 o                         
   1   4  10      19279.75      18533.35       408.09 o                         
   2   4  10      56798.51      55548.51       779.55 o                         
   3   4  10       1053.20        748.80        78.77 o                         
   4   4  10      22143.88      22041.44       382.88 o                         
   5   4  10        775.04        539.98       308.75 o                         
   6   4  10         25.96       -108.95       189.98 o                         
   7   4  10       1803.80       1587.33       210.67 o                         
   1   5  10        506.54        307.00        29.83 o                         
   2   5  10      12753.61      12609.71       222.31 o                         
   3   5  10       8396.32       8563.31       155.37 o                         
   4   5  10      28945.61      27397.09       424.92 o                         
   5   5  10        326.67        137.50        98.04 o                         
   6   5  10      22767.12      22952.22       584.61 o                         
   7   5  10       2774.00       2613.43       257.05 o                         
   8   5  10      12329.10      11566.10       697.50 o                         
   0   6  10      22483.33      21880.50       454.59 o                         
   1   6  10       1140.04       1158.10        43.40 o                         
   2   6  10      30761.37      31414.36       566.06 o                         
   3   6  10       2197.10       1987.62        68.69 o                         
   4   6  10       6320.06       6694.30       181.80 o                         
   5   6  10        842.36        970.16       108.77 o                         
   6   6  10       4035.81       3734.30       256.07 o                         
   7   6  10          0.47       -334.36       222.91 o                         
   8   6  10          2.37        165.35       395.09 o                         
   1   7  10        475.13        531.02        47.24 o                         
   2   7  10        574.05        476.42        69.26 o                         
   3   7  10      16430.46      16158.57       257.78 o                         
   4   7  10        414.35        635.04       293.39 o                         
   5   7  10       3441.46       3476.27       154.78 o                         
   6   7  10        674.58        927.24       140.48 o                         
   7   7  10          3.49        374.11       429.72 o                         
   8   7  10       1890.32       2182.75       332.06 o                         
   0   8  10      75862.88      75603.07      1497.92 o                         
   1   8  10         96.54        215.74        47.64 o                         
   2   8  10      43324.28      42957.62       498.78 o                         
   3   8  10        328.21        344.28        54.37 o                         
   4   8  10       7161.56       6772.16       144.53 o                         
   5   8  10       2255.22       2284.73        94.03 o                         
   6   8  10       2982.23       2882.47       184.05 o                         
   7   8  10       1317.17       1175.56       253.43 o                         
   1   9  10      10961.39      10997.08       292.17 o                         
   2   9  10       5387.60       5225.17       100.02 o                         
   3   9  10       8349.03       8022.02       144.05 o                         
   4   9  10      15457.67      14890.40       282.55 o                         
   5   9  10        423.80        491.44       244.37 o                         
   6   9  10      15606.56      15595.14       360.32 o                         
   7   9  10       1884.11       1976.82       854.07 o                         
   0  10  10      23399.02      22989.19       423.38 o                         
   1  10  10         19.14         52.00        87.80 o                         
   2  10  10      43588.44      43814.66       650.96 o                         
   3  10  10          8.91         89.04       108.76 o                         
   4  10  10       9479.84       9693.00       255.83 o                         
   5  10  10       3183.45       3584.23       129.99 o                         
   6  10  10       1961.43       2205.95       161.61 o                         
   7  10  10        807.77        238.82       237.86 o                         
   1  11  10       3320.01       3388.20        91.53 o                         
   2  11  10        406.70        435.64       117.55 o                         
   3  11  10       1252.84       1215.31       120.48 o                         
   4  11  10       1690.93       2511.19       361.92 o                         
   5  11  10       6798.79       6547.87       211.68 o                         
   6  11  10        323.95        996.50       278.02 o                         
   0  12  10      18739.13      17719.41       353.14 o                         
   1  12  10       4903.42       5176.10       190.96 o                         
   2  12  10      27571.90      28724.79       556.54 o                         
   3  12  10       4259.06       4060.42       160.43 o                         
   4  12  10       2150.90       2401.71       136.15 o                         
   5  12  10       5969.43       6055.45       185.22 o                         
   6  12  10        507.53        913.96       440.69 o                         
   7  12  10       1777.11       1652.05       448.74 o                         
   1  13  10         26.00        194.10        75.70 o                         
   2  13  10       7315.82       7358.21       549.71 o                         
   3  13  10       5251.98       5418.55       189.18 o                         
   4  13  10      20076.44      19273.75       494.59 o                         
   5  13  10       4065.88       3801.22       213.92 o                         
   0  14  10      63425.50      63249.04      1089.17 o                         
   1  14  10       1337.84       1477.87       164.86 o                         
   2  14  10      47131.55      49176.48       796.34 o                         
   3  14  10        488.24        382.27       125.69 o                         
   4  14  10      21644.05      22620.47       475.27 o                         
   5  14  10        567.30        329.27       254.37 o                         
   6  14  10       2686.91       2663.67       295.58 o                         
   1  15  10        765.53       1210.68       246.08 o                         
   2  15  10       1124.50       1885.48       480.93 o                         
   3  15  10         29.28        161.66       260.95 o                         
   4  15  10       1115.25       1781.80       259.73 o                         
   5  15  10       1271.84       1199.89       193.64 o                         
   6  15  10         32.60        836.02       335.09 o                         
   0  16  10      39912.20      42851.33       925.28 o                         
   1  16  10        471.71        537.78       101.24 o                         
   2  16  10       7346.54       8252.93       299.00 o                         
   3  16  10          9.43         19.12       195.29 o                         
   4  16  10       6689.64       7783.67       378.26 o                         
   5  16  10       1925.15       1856.91       222.91 o                         
   6  16  10       3372.62       2811.48       494.35 o                         
   1  17  10       1378.03       1698.06       172.18 o                         
   2  17  10        135.26        -22.30       400.21 o                         
   3  17  10       2742.31       3244.04       371.92 o                         
   4  17  10      16661.27      16534.46       927.72 o                         
   5  17  10         31.46        292.66       267.78 o                         
   0  18  10      31602.53      31766.46       746.76 o                         
   1  18  10         14.11        -38.66       105.43 o                         
   2  18  10      38442.57      41058.07      2904.13 o                         
   3  18  10       1526.53       1595.87       203.48 o                         
   4  18  10       8732.92       9041.57       474.64 o                         
   5  18  10       2072.57       1507.67       287.29 o                         
   1  19  10        502.34        423.53       130.51 o                         
   2  19  10        508.22        355.29       198.41 o                         
   3  19  10       1529.42       1509.89       223.93 o                         
   4  19  10        559.03       1562.79       314.61 o                         
   0  20  10       4018.08       9262.11       846.75 o                         
   1  20  10       1525.56       1643.63       343.63 o                         
   2  20  10       2798.89       4275.71      1295.98 o                         
   3  20  10         34.85        -15.04       260.35 o                         
   1  21  10       2629.30       2660.16       191.73 o                         
   2  21  10       2502.91       2684.25       407.77 o                         
   3  21  10        716.95        765.91       333.68 o                         
   0  22  10      36504.98      36459.21      1867.15 o                         
   1  22  10       2729.56       2195.84       249.84 o                         
   1   1  11      71489.94      65883.18      1116.06 o                         
   2   1  11       3932.26       3757.24        90.19 o                         
   3   1  11      36705.01      36806.50       884.31 o                         
   4   1  11      18826.91      19588.51       840.41 o                         
   5   1  11      21633.50      22046.34       829.68 o                         
   6   1  11       5066.83       5326.36       428.25 o                         
   7   1  11        308.62       -179.40       417.04 o                         
   8   1  11       4627.52       3985.99       564.34 o                         
   0   2  11     122010.21     123310.08      4070.86 o                         
   1   2  11       2892.53       3055.58        84.37 o                         
   2   2  11      72579.83      70604.62      2823.89 o                         
   3   2  11      21968.55      22033.42       488.23 o                         
   4   2  11      19599.88      18929.54       864.80 o                         
   5   2  11      22797.14      24384.80       539.38 o                         
   6   2  11       7285.24       7445.06       274.17 o                         
   7   2  11      19112.59      20559.61       658.11 o                         
   8   2  11        131.71        406.82       286.19 o                         
   1   3  11      13974.32      12240.38       526.78 o                         
   2   3  11       3101.71       2415.18        75.36 o                         
   3   3  11      14456.28      12865.25       542.39 o                         
   4   3  11      16416.84      16284.98       410.21 o                         
   5   3  11      11809.01      12595.96       627.26 o                         
   6   3  11       2634.37       2173.84       191.16 o                         
   7   3  11         51.60        561.02       197.35 o                         
   8   3  11       7713.32       8589.00       712.13 o                         
   0   4  11        855.08        918.94        59.51 o                         
   1   4  11       3507.06       3361.04       238.03 o                         
   2   4  11       1815.24       1706.46        65.18 o                         
   3   4  11       2345.89       2391.15        86.09 o                         
   4   4  11        269.04        212.50        64.43 o                         
   5   4  11       5317.24       4887.37       146.33 o                         
   6   4  11        418.86        617.99       263.88 o                         
   7   4  11         21.67         16.79       211.09 o                         
   8   4  11         69.44       -331.54       501.91 o                         
   1   5  11       6034.52       4699.21        82.74 o                         
   2   5  11        592.71       1019.46       117.31 o                         
   3   5  11       5275.31       4749.41        91.59 o                         
   4   5  11      14146.04      13768.28       287.54 o                         
   5   5  11       8367.71       8666.18       252.02 o                         
   6   5  11       2349.02       2349.06       216.57 o                         
   7   5  11       2994.88       3391.95       831.15 o                         
   8   5  11        652.72       1000.89       269.73 o                         
   0   6  11      96013.67      93104.94      2173.47 o                         
   1   6  11       5678.13       5500.98        91.36 o                         
   2   6  11      24617.24      23054.15       337.11 o                         
   3   6  11      12779.86      12786.42       230.73 o                         
   4   6  11       9713.48       9485.55       363.14 o                         
   5   6  11      18831.83      18177.42       313.36 o                         
   6   6  11       6324.46       6078.81       251.92 o                         
   7   6  11       9365.04       8793.11       569.95 o                         
   8   6  11        171.85        839.93       348.26 o                         
   1   7  11      17269.50      16676.06       229.69 o                         
   2   7  11       1201.42       1000.19        60.41 o                         
   3   7  11      36888.10      35566.50       423.62 o                         
   4   7  11      17304.72      16614.97       273.54 o                         
   5   7  11      10036.13       9403.89       192.86 o                         
   6   7  11       9028.60       8614.85       272.17 o                         
   7   7  11         29.68       -227.50       253.20 o                         
   8   7  11      11981.97      11260.63       567.66 o                         
   0   8  11      31357.13      30631.44       659.94 o                         
   1   8  11          2.58        -27.00        66.84 o                         
   2   8  11       8591.52       8085.38       133.30 o                         
   3   8  11         13.97         42.45       131.45 o                         
   4   8  11         12.88         60.63       182.42 o                         
   5   8  11       9506.13       8798.56       207.63 o                         
   6   8  11       3843.72       4080.19       206.55 o                         
   7   8  11        887.22        503.69       252.93 o                         
   1   9  11      23598.39      23827.45       796.03 o                         
   2   9  11       4792.12       4430.05        88.51 o                         
   3   9  11       9194.90       8548.34       194.37 o                         
   4   9  11        766.22        760.50        84.87 o                         
   5   9  11       1600.88       1619.44       112.03 o                         
   6   9  11       2424.09       2665.14       162.98 o                         
   7   9  11       3875.74       3450.44       320.12 o                         
   0  10  11      24263.08      24125.67       520.93 o                         
   1  10  11       6792.14       6908.12       358.75 o                         
   2  10  11      42520.09      43649.81       649.71 o                         
   3  10  11      10636.88      10223.64       193.12 o                         
   4  10  11      22477.84      21818.17       396.17 o                         
   5  10  11      13848.72      13037.69       253.64 o                         
   6  10  11        499.49        573.19       169.07 o                         
   7  10  11       3301.85       3392.87       415.09 o                         
   1  11  11      20126.51      20561.37       307.67 o                         
   2  11  11        135.98         79.54       156.33 o                         
   3  11  11        736.43        702.98       122.69 o                         
   4  11  11      10819.25      10275.33       295.75 o                         
   5  11  11       1948.75       1910.19       251.20 o                         
   6  11  11      18535.76      18244.24       622.38 o                         
   7  11  11        568.69        176.08       439.47 o                         
   0  12  11      17447.76      17386.27       349.73 o                         
   1  12  11          1.02        -53.04        75.59 o                         
   2  12  11      23525.77      23498.06       385.81 o                         
   3  12  11       2588.77       2120.47       146.92 o                         
   4  12  11       1928.41       1946.96       127.14 o                         
   5  12  11        743.11       1025.60       147.97 o                         
   1  13  11       3893.33       4138.06       112.35 o                         
   2  13  11       7893.95       7677.52       189.74 o                         
   3  13  11       1799.15       1841.02       259.49 o                         
   4  13  11         83.70        197.72       112.41 o                         
   5  13  11        355.35        395.35       350.46 o                         
   0  14  11        130.74        521.42       127.79 o                         
   1  14  11         23.58         25.94        43.58 o                         
   2  14  11      18158.69      20138.88       695.55 o                         
   3  14  11       1152.38       1088.52       137.96 o                         
   4  14  11       9635.23      10139.53       281.68 o                         
   5  14  11       1136.96       1229.41       361.92 o                         
   6  14  11       2021.02       2048.11       410.70 o                         
   1  15  11      23456.96      24431.20       456.10 o                         
   2  15  11       1961.59       1841.16       128.84 o                         
   3  15  11        510.14        689.88       134.01 o                         
   4  15  11      10984.91      10397.29       828.95 o                         
   5  15  11         13.82         30.17       207.30 o                         
   0  16  11      15613.54      15698.12       402.40 o                         
   1  16  11        294.09        374.57       121.25 o                         
   2  16  11       8887.33       9570.39       242.81 o                         
   3  16  11        847.21        914.66       253.39 o                         
   4  16  11      14232.46      13609.22       499.22 o                         
   5  16  11        521.30        560.44       208.27 o                         
   1  17  11        898.94        919.65       145.84 o                         
   2  17  11       1735.06       1542.02       276.56 o                         
   3  17  11       1488.32       1346.71       346.31 o                         
   4  17  11       1560.12       1898.31       456.55 o                         
   5  17  11        318.12        721.56       325.82 o                         
   0  18  11       6287.13       7035.48       257.54 o                         
   1  18  11        502.31        934.29       168.47 o                         
   2  18  11       3717.39       4344.58       214.66 o                         
   3  18  11       2898.36       2961.54       228.83 o                         
   4  18  11       4840.81       4445.54       315.35 o                         
   5  18  11        808.29        350.21       266.81 o                         
   1  19  11       6228.91       6721.30       206.08 o                         
   2  19  11        784.03        223.84       188.31 o                         
   3  19  11         41.05         83.99       220.19 o                         
   4  19  11      12336.84      11776.61      1343.78 o                         
   0  20  11      22282.52      20598.18      1122.83 o                         
   1  20  11       1419.39       1430.52       433.38 o                         
   2  20  11      17694.50      18559.12      1148.43 o                         
   3  20  11       1068.60        421.54       338.02 o                         
   1  21  11        518.53        244.20       204.93 o                         
   2  21  11        676.45        500.80       520.20 o                         
   0  22  11       2342.73       6042.39       499.47 o                         
   1  22  11        363.41        472.30       230.03 o                         
   0   0  12        515.91        518.49        73.16 o                         
   1   0  12      17536.13      16281.00       374.11 o                         
   2   0  12      72263.95      69214.86      1616.93 o                         
   3   0  12      16750.46      15576.18       592.63 o                         
   4   0  12      29667.80      31171.88      1085.27 o                         
   5   0  12      63825.75      65053.27      1567.67 o                         
   6   0  12        188.74        156.08       258.51 o                         
   8   0  12         31.61         19.51       398.01 o                         
   1   1  12      51027.07      45011.70       919.60 o                         
   2   1  12      12024.37      12214.05       261.20 o                         
   3   1  12       6519.22       5895.87       157.09 o                         
   4   1  12      10396.88       9546.47       477.52 o                         
   5   1  12      20296.36      21244.95       936.50 o                         
   6   1  12      15543.62      16234.58       539.37 o                         
   7   1  12       3369.97       3192.40       378.99 o                         
   8   1  12       3577.46       4228.28       841.88 o                         
   0   2  12      12936.38      12721.80       267.78 o                         
   1   2  12       5523.19       5536.99       122.46 o                         
   2   2  12         82.88         45.14        25.64 o                         
   3   2  12         93.20        -28.77       139.26 o                         
   4   2  12       1155.29        953.14       109.15 o                         
   5   2  12          9.19       -151.21       233.64 o                         
   6   2  12        849.39        438.99       272.17 o                         
   7   2  12       1254.29        964.45       262.39 o                         
   8   2  12         91.70         34.46       278.24 o                         
   1   3  12      72272.58      67428.73      1969.58 o                         
   2   3  12       1999.07       1854.56        77.85 o                         
   3   3  12       4518.56       3683.67       104.79 o                         
   4   3  12       8950.68       8701.54       211.26 o                         
   5   3  12       5427.28       5487.62       659.94 o                         
   6   3  12       8203.74       8863.12       525.81 o                         
   8   3  12       1188.31        444.29       329.97 o                         
   0   4  12      50947.00      46994.87       938.45 o                         
   1   4  12      12686.17      12026.57       229.98 o                         
   2   4  12      96775.75      90644.59      1688.07 o                         
   3   4  12      36476.02      34217.30       482.42 o                         
   4   4  12      12401.40      11634.54       214.25 o                         
   5   4  12      37043.41      37840.50       695.29 o                         
   6   4  12       1419.63       1550.84       191.15 o                         
   7   4  12      27760.21      29051.59       656.68 o                         
   8   4  12        385.54         28.78       402.40 o                         
   1   5  12     102060.09      96302.79      1668.63 o                         
   2   5  12         15.89         29.35        41.56 o                         
   3   5  12      18396.78      17205.04       299.32 o                         
   4   5  12       9459.60       9154.35       220.70 o                         
   5   5  12      11552.25      11961.87       580.44 o                         
   6   5  12      15052.55      14790.88       439.58 o                         
   7   5  12       1804.27       1887.53       263.85 o                         
   8   5  12       7000.46       6283.14       409.30 o                         
   0   6  12      10425.49      11462.89       209.25 o                         
   1   6  12         58.89        152.81        40.32 o                         
   2   6  12       1278.79       1126.73        75.85 o                         
   3   6  12       1939.38       1825.25       126.09 o                         
   4   6  12       5970.24       6059.22       143.68 o                         
   5   6  12        467.24        252.15       134.87 o                         
   6   6  12       2710.58       2356.45       147.30 o                         
   7   6  12        284.99        512.15       259.00 o                         
   8   6  12        627.56        508.41       412.89 o                         
   1   7  12      13235.37      12393.55       204.10 o                         
   2   7  12       8780.53       8609.28       168.77 o                         
   3   7  12      17363.34      16228.34       239.82 o                         
   4   7  12       2829.68       2972.73       111.44 o                         
   5   7  12      14956.76      14957.30       315.09 o                         
   6   7  12        530.53        483.86       159.99 o                         
   7   7  12        492.43        483.86       405.82 o                         
   8   7  12       1227.98        611.17       556.05 o                         
   0   8  12      59037.59      57217.38      1169.65 o                         
   1   8  12        147.84        206.85       212.66 o                         
   2   8  12      14084.40      12955.73       211.73 o                         
   3   8  12      21961.09      21053.72       296.91 o                         
   4   8  12       7765.66       7178.85       154.72 o                         
   5   8  12      36044.22      35935.56       591.18 o                         
   6   8  12       1125.64       1547.54       140.83 o                         
   7   8  12      23009.69      21361.89      1216.23 o                         
   1   9  12      18937.96      18454.02       408.50 o                         
   2   9  12       1627.20       1436.39        69.92 o                         
   3   9  12      17956.70      17042.45       289.90 o                         
   4   9  12       8955.58       8197.68       182.15 o                         
   5   9  12       7009.00       6637.24       192.51 o                         
   6   9  12       5432.96       5046.81       416.06 o                         
   7   9  12       2190.50       1887.15       363.87 o                         
   0  10  12       1298.87       1118.93       102.92 o                         
   1  10  12       6830.36       6581.17       148.04 o                         
   2  10  12       6207.13       5820.37       278.76 o                         
   3  10  12         14.83       -125.47        83.64 o                         
   4  10  12       1077.96       1357.87       446.55 o                         
   5  10  12       3624.35       3492.00       131.34 o                         
   6  10  12          5.35       -249.86       166.57 o                         
   7  10  12       3470.94       3299.63       310.78 o                         
   1  11  12       2951.72       2669.69        97.35 o                         
   2  11  12       8207.62       8113.14       189.73 o                         
   3  11  12      10683.06      10703.91       260.22 o                         
   4  11  12       2444.01       2307.33       132.65 o                         
   5  11  12        123.72        237.31       102.36 o                         
   6  11  12        309.82        251.64       155.26 o                         
   7  11  12        570.05        985.38       252.21 o                         
   0  12  12      34926.50      34460.37       752.13 o                         
   1  12  12       2086.17       1765.96       113.97 o                         
   2  12  12       5240.72       4894.30       137.64 o                         
   3  12  12       2740.13       2504.34       129.22 o                         
   4  12  12       2492.10       2489.60       201.45 o                         
   5  12  12      13579.24      13119.81       322.32 o                         
   6  12  12       1472.77       1534.99       404.84 o                         
   1  13  12      35906.77      36078.70      1178.43 o                         
   2  13  12       8592.15       8363.68       184.95 o                         
   3  13  12      20649.58      20247.12       376.27 o                         
   4  13  12       2150.76       2210.13       176.70 o                         
   5  13  12       8800.03       8772.75       364.56 o                         
   6  13  12       2577.63       2342.23       371.67 o                         
   0  14  12        673.19        749.69       160.47 o                         
   1  14  12         43.57       -145.72       108.60 o                         
   2  14  12      20066.31      20764.76       563.85 o                         
   3  14  12        367.99        327.99       404.11 o                         
   4  14  12         35.93        -19.60       219.25 o                         
   5  14  12       5336.80       5444.94       229.36 o                         
   1  15  12         19.31        278.06       305.09 o                         
   2  15  12        785.38        670.25       139.26 o                         
   3  15  12       8670.38       8543.83       433.62 o                         
   4  15  12        405.33        -50.73       177.73 o                         
   5  15  12          4.25        543.68       783.35 o                         
   0  16  12       3230.28       3666.50       237.05 o                         
   1  16  12       1591.86       1612.03       120.66 o                         
   2  16  12       6086.40       6639.75       867.00 o                         
   3  16  12       3528.99       3826.21       526.78 o                         
   4  16  12        137.92        158.69       156.05 o                         
   5  16  12       4392.60       3994.41       243.78 o                         
   1  17  12      11823.40      11549.43       826.27 o                         
   2  17  12       3864.81       4121.16       178.62 o                         
   3  17  12       7034.02       7738.73       372.37 o                         
   4  17  12       1781.35       1845.33       544.34 o                         
   5  17  12       6098.86       5998.98       378.50 o                         
   0  18  12      13456.52      12769.12       694.57 o                         
   1  18  12        227.02        243.16       424.60 o                         
   2  18  12       2607.99       2399.80       227.56 o                         
   3  18  12       2299.62       2399.80       437.52 o                         
   4  18  12        707.56        786.09       448.25 o                         
   1  19  12         15.35        344.55       168.03 o                         
   2  19  12       1703.27       1497.57       189.80 o                         
   3  19  12         38.63        133.96       261.44 o                         
   4  19  12        134.10        -23.28       393.38 o                         
   0  20  12       2806.02       5805.83       702.38 o                         
   1  20  12         57.41        102.18       310.46 o                         
   2  20  12        245.47        449.68       232.88 o                         
   3  20  12        773.33        648.05       250.67 o                         
   1  21  12       5894.72       5384.14       296.60 o                         
   2  21  12         20.08       -365.03       468.01 o                         
   0  22  12       7993.33       6597.46       635.55 o                         
   1  22  12         24.76        680.63       245.19 o                         
   1   1  13     110429.98     107196.86      2469.54 o                         
   2   1  13       9620.71       9464.77       230.57 o                         
   3   1  13      43309.02      43175.51      1114.87 o                         
   4   1  13      10620.94      11224.86       488.25 o                         
   5   1  13      22860.45      22678.66       666.96 o                         
   6   1  13        666.47        642.87       269.24 o                         
   7   1  13       2302.30       1969.61       258.17 o                         
   8   1  13       3122.39       2518.40       314.61 o                         
   0   2  13      17749.82      15402.05       363.87 o                         
   1   2  13      43673.43      42584.51      1519.38 o                         
   2   2  13       9388.98       8124.09       226.81 o                         
   3   2  13      62167.01      61332.13      1036.47 o                         
   4   2  13       9161.07       8412.95       400.45 o                         
   5   2  13      41415.36      41730.95      1683.27 o                         
   6   2  13       1683.23       2088.44       591.41 o                         
   7   2  13      37239.07      34746.20      1406.22 o                         
   8   2  13        593.40        468.74       396.06 o                         
   1   3  13      43324.11      38796.42       671.16 o                         
   2   3  13      16028.92      16032.60       274.61 o                         
   3   3  13      25179.92      23164.70       359.83 o                         
   4   3  13         95.40        149.08       136.57 o                         
   5   3  13      11561.50      11598.00       571.66 o                         
   6   3  13        305.84        -19.35       190.21 o                         
   7   3  13        197.83        355.58       337.04 o                         
   8   3  13       4740.86       4117.33       259.51 o                         
   0   4  13       1427.97       1401.34        88.77 o                         
   1   4  13       2338.48       2281.35        60.90 o                         
   2   4  13        104.59        160.77        58.29 o                         
   3   4  13       1557.55       1445.73        76.45 o                         
   4   4  13       4056.04       4831.00       240.22 o                         
   5   4  13       2810.82       2670.98       173.16 o                         
   7   4  13        303.42        414.85       292.82 o                         
   8   4  13        783.15       1204.22       226.24 o                         
   1   5  13      32477.96      30614.95      1149.65 o                         
   2   5  13       2885.54       3205.79        83.16 o                         
   3   5  13      15711.06      14697.68       276.73 o                         
   4   5  13       4560.71       4523.93       319.73 o                         
   5   5  13       7402.23       7078.02       427.77 o                         
   6   5  13       2897.67       2925.58       150.41 o                         
   7   5  13          5.79       -110.11       476.06 o                         
   8   5  13       1085.43       1328.15       332.24 o                         
   0   6  13        397.70        204.86        34.14 o                         
   1   6  13       9239.87       8999.88       185.84 o                         
   2   6  13       3285.12       2956.70       268.27 o                         
   3   6  13      15735.99      15202.01       256.41 o                         
   4   6  13       6938.02       6900.43       201.67 o                         
   5   6  13      29023.94      28379.75       443.92 o                         
   6   6  13       6082.52       6146.71       289.49 o                         
   7   6  13      30012.13      29059.23       946.01 o                         
   8   6  13         73.64        -26.62       309.77 o                         
   1   7  13      44783.23      41751.69       914.07 o                         
   2   7  13       4246.39       4315.83       133.16 o                         
   3   7  13      68191.67      65255.94       904.30 o                         
   4   7  13       5147.19       5076.79       138.62 o                         
   5   7  13      15523.07      15668.07       472.40 o                         
   6   7  13        532.76        935.53       166.81 o                         
   7   7  13        982.28       1002.49       872.12 o                         
   0   8  13      11018.89      11703.36       241.93 o                         
   1   8  13       1366.78        989.05       183.15 o                         
   2   8  13       1812.02       1870.34        88.66 o                         
   3   8  13        114.54         64.10        65.50 o                         
   4   8  13       1444.91       1169.85       105.42 o                         
   5   8  13       3543.64       3491.87       128.91 o                         
   6   8  13       1812.48       1392.08       147.19 o                         
   7   8  13       6007.06       5880.46       385.82 o                         
   1   9  13      23574.21      22084.02       414.35 o                         
   2   9  13        638.54        698.43        59.35 o                         
   3   9  13      15442.54      15381.28       322.62 o                         
   4   9  13       3066.48       2984.64       127.40 o                         
   5   9  13       1938.78       1955.63       187.30 o                         
   6   9  13       8692.15       8774.16       320.97 o                         
   7   9  13        767.20        949.44       286.92 o                         
   0  10  13       1252.23       1054.54       113.65 o                         
   1  10  13       6700.76       6666.29       149.07 o                         
   2  10  13       9270.65       8787.84       174.36 o                         
   3  10  13      22257.73      21425.79       368.34 o                         
   4  10  13      10514.85      10405.61       225.81 o                         
   5  10  13      27890.41      26360.84       432.08 o                         
   6  10  13        841.67       1067.24       294.61 o                         
   7  10  13      12440.01      10872.21       728.23 o                         
   1  11  13      49171.28      48813.75       730.71 o                         
   2  11  13         26.00         17.22        72.73 o                         
   3  11  13      19712.06      18781.31       755.54 o                         
   4  11  13       1617.05       1459.44       213.64 o                         
   5  11  13       8341.00       7969.87       336.56 o                         
   6  11  13       2397.50       2092.50       191.69 o                         
   7  11  13         79.06       -494.59       329.73 o                         
   0  12  13       1287.62       1161.36       123.89 o                         
   1  12  13       5921.72       5320.45       285.10 o                         
   2  12  13       2050.22       1769.74       182.42 o                         
   3  12  13       3758.32       3909.47       150.56 o                         
   4  12  13        367.50        656.75       342.41 o                         
   5  12  13       4078.95       4237.84       422.89 o                         
   6  12  13        254.99         92.67       405.33 o                         
   7  12  13       4801.26       4589.35       558.49 o                         
   1  13  13          1.52        -32.15       187.54 o                         
   2  13  13        349.41        412.32       111.19 o                         
   3  13  13       4484.41       4528.47       266.56 o                         
   4  13  13        115.29        256.44       190.23 o                         
   5  13  13       2603.33       2543.27       467.28 o                         
   6  13  13       2046.15       2275.41       366.31 o                         
   0  14  13       2805.36       2150.54       343.38 o                         
   1  14  13       1143.59       1080.22       215.83 o                         
   2  14  13       1692.76       1732.47       355.33 o                         
   3  14  13       6095.95       5890.97       276.56 o                         
   4  14  13       2389.82       2574.10       157.79 o                         
   5  14  13      12091.16      12415.98       892.85 o                         
   6  14  13         17.32        -97.06       243.39 o                         
   1  15  13      11868.06      12100.64      1118.93 o                         
   2  15  13       8760.18       8533.00       239.25 o                         
   3  15  13      12385.70      12572.66       326.41 o                         
   4  15  13        268.05        440.57       482.40 o                         
   5  15  13      14799.90      14628.76       477.43 o                         
   6  15  13       3615.46       2707.08       261.44 o                         
   0  16  13          5.80        126.33       150.72 o                         
   1  16  13       1522.75       1723.62       128.99 o                         
   2  16  13       1202.33       1362.19       141.22 o                         
   3  16  13       4879.33       5061.75       401.43 o                         
   4  16  13        171.02        192.62       179.22 o                         
   5  16  13       4861.89       5245.16       548.00 o                         
   1  17  13       1150.56       1346.89       439.23 o                         
   2  17  13        427.91        723.01       154.79 o                         
   3  17  13         56.86        230.21       188.59 o                         
   4  17  13       3584.55       3304.25       311.71 o                         
   5  17  13        390.43        617.99       281.44 o                         
   0  18  13       2242.38       3786.01       515.56 o                         
   1  18  13        138.82        136.36       205.19 o                         
   2  18  13       1022.98       1609.35       244.12 o                         
   3  18  13       2834.41       2720.60       205.81 o                         
   4  18  13        100.27        394.10       326.31 o                         
   1  19  13      21149.29      21913.07      1226.48 o                         
   2  19  13        175.50        218.14       336.07 o                         
   3  19  13      10700.84      10583.48       425.30 o                         
   4  19  13       1151.62       1035.58       228.92 o                         
   0  20  13        991.11        996.50       282.41 o                         
   1  20  13       1593.63        790.44       249.83 o                         
   2  20  13         17.15       -313.85       230.08 o                         
   3  20  13       4085.65       4342.47       609.21 o                         
   1  21  13       2888.25       2970.99       262.66 o                         
   2  21  13       1718.74       1438.40       428.50 o                         
   0  22  13        467.88        278.51       239.98 o                         
   0   0  14      21042.71      20638.17       561.90 o                         
   1   0  14       6908.29       6860.86       185.35 o                         
   2   0  14       8720.22       8345.12       229.74 o                         
   3   0  14         89.94        176.08        78.04 o                         
   4   0  14      11835.42      11552.64       570.68 o                         
   5   0  14      29711.62      30144.65      1188.19 o                         
   6   0  14        148.52        234.13       269.24 o                         
   7   0  14      37862.23      39202.39      1714.48 o                         
   8   0  14         66.63       -199.01       258.03 o                         
   1   1  14      48227.61      44199.84       782.42 o                         
   2   1  14       1620.40       1826.66        56.34 o                         
   3   1  14      31962.80      29649.27       887.48 o                         
   4   1  14         97.76        -24.39       186.32 o                         
   5   1  14      12905.35      12935.99       460.59 o                         
   6   1  14       2205.87       2371.85       259.65 o                         
   7   1  14         11.30        121.94       340.46 o                         
   8   1  14         37.64       -145.84       336.07 o                         
   0   2  14        192.88        337.53        59.02 o                         
   1   2  14      18946.13      18226.76       358.26 o                         
   2   2  14        363.39        323.78        36.80 o                         
   3   2  14       1306.41       1187.12       232.17 o                         
   4   2  14        931.12        784.32       105.84 o                         
   5   2  14       1785.78       1713.57       207.21 o                         
   6   2  14        572.09        852.12       346.80 o                         
   7   2  14        428.24        517.13       248.76 o                         
   8   2  14         93.34          8.49       270.01 o                         
   1   3  14      35971.57      32119.38       575.06 o                         
   2   3  14       3168.86       3569.16       195.10 o                         
   3   3  14      13372.10      12670.69       205.46 o                         
   4   3  14       5452.49       6061.60       445.57 o                         
   5   3  14        274.54        212.38       108.10 o                         
   6   3  14        881.25        396.06       289.24 o                         
   7   3  14        457.43        537.51       327.29 o                         
   8   3  14          4.30        -51.40       553.37 o                         
   0   4  14       2891.63       3121.68        93.65 o                         
   1   4  14      26766.66      27354.07       371.44 o                         
   2   4  14       1029.02       1319.81       116.09 o                         
   3   4  14      46445.70      44698.48       944.79 o                         
   4   4  14      13299.92      13464.81       350.05 o                         
   5   4  14      49788.22      48194.85      1062.83 o                         
   6   4  14       3750.93       3370.49       676.53 o                         
   7   4  14      24622.36      24956.82      1257.94 o                         
   8   4  14        122.25        227.27       309.97 o                         
   1   5  14      84185.09      81624.42      1114.35 o                         
   2   5  14        988.28       1146.97        68.54 o                         
   3   5  14      38737.16      36996.00       521.40 o                         
   4   5  14       1523.87       1364.76        74.23 o                         
   5   5  14      18952.69      18918.88       642.32 o                         
   6   5  14       1083.01        692.28       133.83 o                         
   7   5  14        106.55        570.68       233.64 o                         
   8   5  14        199.43       -303.15       651.16 o                         
   0   6  14      23142.77      23158.93       425.33 o                         
   1   6  14       2789.68       2646.13        61.04 o                         
   2   6  14       1499.29       1205.44        59.30 o                         
   3   6  14      11534.03      11227.88       176.89 o                         
   4   6  14        809.80        922.83        77.51 o                         
   5   6  14       5502.56       5224.56       313.39 o                         
   6   6  14       1191.50       1333.32       252.17 o                         
   7   6  14       1471.82       1083.10       330.46 o                         
   1   7  14      24181.80      23446.41       312.39 o                         
   2   7  14       2076.02       2024.36        76.70 o                         
   3   7  14      11031.08       9882.73       199.79 o                         
   4   7  14        459.21        518.84       103.89 o                         
   5   7  14        291.19        123.32       139.01 o                         
   6   7  14       1047.17       1427.68       158.52 o                         
   7   7  14        428.47        361.60       614.82 o                         
   0   8  14          4.15         28.78        62.92 o                         
   1   8  14        181.61        261.83        53.65 o                         
   2   8  14        334.80        214.57        53.90 o                         
   3   8  14      11013.95      10028.53       400.70 o                         
   4   8  14         18.20        -41.69        78.22 o                         
   5   8  14      14408.37      14220.13       517.27 o                         
   6   8  14       1054.66        936.72       190.33 o                         
   7   8  14      20720.98      19341.73       629.36 o                         
   1   9  14      42707.08      38998.64       757.74 o                         
   2   9  14       1969.35       1814.75       115.11 o                         
   3   9  14      21598.88      21059.00       305.91 o                         
   4   9  14         16.10         -9.76        84.51 o                         
   5   9  14      22001.22      20347.03       865.05 o                         
   6   9  14        266.33        261.72       202.42 o                         
   7   9  14          8.68        586.61       425.82 o                         
   0  10  14        422.45        249.25       107.80 o                         
   1  10  14         41.06       -103.53        69.02 o                         
   2  10  14       3418.53       3161.31       117.61 o                         
   3  10  14       1475.09       1456.84        86.32 o                         
   4  10  14        690.80        880.75       228.03 o                         
   5  10  14       7092.82       6610.58       185.63 o                         
   6  10  14       1352.45       1394.45       159.56 o                         
   7  10  14       3720.24       4275.34       796.03 o                         
   1  11  14       3183.44       2970.13       112.72 o                         
   2  11  14       5779.27       5790.75       155.66 o                         
   3  11  14        359.49        421.70        95.31 o                         
   4  11  14         69.66        -23.77        51.21 o                         
   5  11  14        193.96        223.45       241.69 o                         
   6  11  14        106.83       -174.79       178.03 o                         
   7  11  14          3.64        184.43       269.49 o                         
   0  12  14        371.73        287.78       151.69 o                         
   1  12  14        566.32        605.41       146.33 o                         
   2  12  14        580.65        488.73        92.57 o                         
   3  12  14      14413.35      13970.84       281.52 o                         
   4  12  14         29.38        172.05       146.33 o                         
   5  12  14      13710.96      13695.28       310.08 o                         
   6  12  14       1069.61        274.12       312.17 o                         
   1  13  14      75776.07      74915.09      1181.20 o                         
   2  13  14       3292.26       3192.40       122.78 o                         
   3  13  14      17995.45      17926.03       389.93 o                         
   4  13  14       1022.83       1393.12       153.48 o                         
   5  13  14      11226.53      10912.76       685.55 o                         
   6  13  14        725.94       1244.83       603.61 o                         
   0  14  14       2723.73       2802.68       162.91 o                         
   1  14  14      10871.64      10731.86       246.08 o                         
   2  14  14       8962.93       8782.68       272.90 o                         
   3  14  14       3764.07       3082.74       181.52 o                         
   4  14  14       3052.06       2938.19       569.71 o                         
   5  14  14      10668.19      10962.95       421.98 o                         
   6  14  14       4650.91       5024.92       336.56 o                         
   1  15  14        764.26        878.95       195.35 o                         
   2  15  14         28.03        -78.68       122.09 o                         
   3  15  14        241.02        278.92       129.26 o                         
   4  15  14         26.20         52.76       324.12 o                         
   5  15  14        233.42        258.63       244.53 o                         
   6  15  14         32.33        325.09       200.15 o                         
   0  16  14        110.03       -102.43       155.60 o                         
   1  16  14       2120.19       2087.40       190.98 o                         
   2  16  14       1881.59       1487.53       239.00 o                         
   3  16  14        967.18        809.50       169.49 o                         
   4  16  14         68.28       -106.26       168.26 o                         
   5  16  14       6314.59       6034.40      1296.71 o                         
   1  17  14      38709.61      39513.44      1249.89 o                         
   2  17  14         81.11        444.91       191.33 o                         
   3  17  14      12636.18      12721.56       396.06 o                         
   4  17  14        195.76        -91.29       550.93 o                         
   5  17  14       1718.69       1538.07       663.60 o                         
   0  18  14          5.33       -204.86       247.78 o                         
   1  18  14       3092.55       2988.05       190.56 o                         
   2  18  14       1357.63       1057.06       262.66 o                         
   3  18  14       4034.26       3855.36       215.83 o                         
   4  18  14       9404.27       8773.83       392.16 o                         
   1  19  14       5276.80       5455.54       244.11 o                         
   2  19  14        559.29        532.45       169.50 o                         
   3  19  14        323.13        334.38       423.86 o                         
   4  19  14        211.96         93.51       169.03 o                         
   0  20  14       2032.46       2202.73       327.78 o                         
   1  20  14        165.46        167.92       463.86 o                         
   2  20  14         28.69         -5.25       389.97 o                         
   3  20  14         42.35          7.82       511.91 o                         
   1  21  14      16652.62      16766.00       588.00 o                         
   2  21  14        416.67        500.73       286.32 o                         
   1   1  15      60127.45      57811.53      1142.52 o                         
   2   1  15        302.56        286.39        42.47 o                         
   3   1  15        429.24        336.34        53.06 o                         
   4   1  15       2154.30       2195.90       150.72 o                         
   5   1  15       4464.88       4717.52       267.81 o                         
   6   1  15        598.10        693.11       298.02 o                         
   7   1  15        290.51        768.71       441.42 o                         
   8   1  15       1125.78         97.06       374.11 o                         
   0   2  15      16013.71      17129.71       493.61 o                         
   1   2  15       1766.82       1478.77        66.39 o                         
   2   2  15      30202.66      31921.69       457.62 o                         
   3   2  15      16693.54      15194.37       701.40 o                         
   4   2  15       3902.94       3843.46       157.02 o                         
   5   2  15       5293.66       4816.69       319.97 o                         
   6   2  15        638.20        204.86       278.02 o                         
   7   2  15      18152.85      17773.73       524.45 o                         
   8   2  15       1198.81        996.45       268.46 o                         
   1   3  15      78479.78      75187.52      1140.09 o                         
   2   3  15        489.23        460.67        33.90 o                         
   3   3  15      18168.06      17120.93       262.79 o                         
   4   3  15       2909.10       2606.63        94.18 o                         
   5   3  15         32.13          1.17       165.61 o                         
   6   3  15       1098.84       1433.04       301.44 o                         
   7   3  15        554.97       1273.55       264.37 o                         
   8   3  15       1086.58        908.63       392.65 o                         
   0   4  15       1285.38       1273.55        64.87 o                         
   1   4  15       9613.81       9500.92       232.17 o                         
   2   4  15       2310.68       2015.50        73.15 o                         
   3   4  15        348.72        431.24       184.86 o                         
   4   4  15        739.99        656.96        78.98 o                         
   5   4  15       1399.08       1714.97       295.10 o                         
   6   4  15         34.11        -69.51       157.32 o                         
   7   4  15        202.26       -319.17       273.92 o                         
   8   4  15        473.65        104.70       797.98 o                         
   1   5  15       2604.80       2099.06        83.18 o                         
   2   5  15       6999.70       7114.81       361.43 o                         
   3   5  15       3771.41       3521.31        89.53 o                         
   4   5  15          5.62       -142.50        95.00 o                         
   5   5  15       1239.06       1325.09       132.86 o                         
   6   5  15          9.94        -24.39       156.57 o                         
   7   5  15        668.05        952.41       205.70 o                         
   8   5  15        192.00       -424.35       342.41 o                         
   0   6  15        255.19         28.78        58.04 o                         
   1   6  15       3137.12       3153.49        80.14 o                         
   2   6  15      15969.55      15095.98       234.71 o                         
   3   6  15       2178.23       2486.06       384.84 o                         
   4   6  15       2975.86       3150.01       134.73 o                         
   5   6  15      15965.58      16018.70       313.75 o                         
   6   6  15        215.58         67.92       151.38 o                         
   7   6  15      13837.26      13929.21       491.73 o                         
   1   7  15      34244.96      31110.39       452.85 o                         
   2   7  15       4834.94       4738.98       101.32 o                         
   3   7  15      48245.92      46271.25       679.79 o                         
   4   7  15       5289.59       5154.61       127.61 o                         
   5   7  15       5963.38       5834.56       171.52 o                         
   6   7  15        821.43       1004.69       134.32 o                         
   7   7  15       2135.37       1686.69       238.00 o                         
   0   8  15        157.93        161.45        72.68 o                         
   1   8  15       9051.19       8581.85       127.14 o                         
   2   8  15       4527.57       4270.81        93.56 o                         
   3   8  15        700.22        784.41        82.69 o                         
   4   8  15       7517.58       7768.22       395.09 o                         
   5   8  15        598.01        507.17       116.58 o                         
   6   8  15         67.81        188.55       181.01 o                         
   7   8  15       6426.04       6042.39       369.24 o                         
   1   9  15       1508.96       1406.90        84.14 o                         
   2   9  15          6.75        -22.39        70.48 o                         
   3   9  15        242.73        116.64        92.43 o                         
   4   9  15         48.28        -42.15        97.08 o                         
   5   9  15         62.40         -7.44       104.87 o                         
   6   9  15          7.95        -72.33       138.33 o                         
   7   9  15        749.67        544.04       229.48 o                         
   0  10  15      13705.10      13391.99       323.39 o                         
   1  10  15       1611.21       1575.49        81.21 o                         
   2  10  15       3009.54       2675.19       102.23 o                         
   3  10  15       1272.01       1369.50       485.08 o                         
   4  10  15        614.47        492.61       317.78 o                         
   5  10  15      19665.38      19201.88       446.06 o                         
   6  10  15         23.00        131.21       150.23 o                         
   7  10  15       8174.54       7254.53       733.35 o                         
   1  11  15      47283.66      45973.54       754.51 o                         
   2  11  15       2600.50       2487.76       118.55 o                         
   3  11  15      51787.16      50941.20      1119.17 o                         
   4  11  15       8904.33       9173.38       281.59 o                         
   5  11  15       4867.13       4519.36       401.18 o                         
   6  11  15        690.00        685.79       193.64 o                         
   7  11  15        276.43       1268.67       492.64 o                         
   0  12  15        656.58        956.99       194.62 o                         
   1  12  15       4263.40       4011.95       137.55 o                         
   2  12  15       8577.19       8509.41       186.66 o                         
   3  12  15      17725.96      16295.72       312.53 o                         
   4  12  15       3082.81       2762.18       314.85 o                         
   5  12  15       3879.91       3717.86       570.68 o                         
   6  12  15       1406.20       1133.05       211.81 o                         
   1  13  15       4426.21       4188.72       181.94 o                         
   2  13  15       1053.63        968.27       102.94 o                         
   3  13  15        871.78       1133.12       324.12 o                         
   4  13  15       1225.48        939.38       127.82 o                         
   5  13  15        734.78        435.04       163.26 o                         
   6  13  15         60.64        171.75       192.31 o                         
   0  14  15      10932.80      10269.33       311.19 o                         
   1  14  15        525.85        393.82       268.76 o                         
   2  14  15       2807.88       2375.06       180.96 o                         
   3  14  15        337.79        158.19       250.71 o                         
   4  14  15        201.81         94.56       181.77 o                         
   5  14  15       8128.89       8331.82      1062.10 o                         
   6  14  15        693.92        886.89       222.65 o                         
   1  15  15      30367.65      28907.33      1092.34 o                         
   2  15  15         80.75        -98.98       351.19 o                         
   3  15  15      28609.24      28256.92       591.82 o                         
   4  15  15        615.48        401.00       393.14 o                         
   5  15  15      18081.74      17570.04      1370.37 o                         
   0  16  15      13593.51      13668.55       637.02 o                         
   1  16  15        434.50        470.33       175.59 o                         
   2  16  15       7356.97       6946.28       500.93 o                         
   3  16  15       1250.29       1184.14       242.42 o                         
   4  16  15        331.69        624.25       214.86 o                         
   5  16  15       6986.21       6895.49       394.60 o                         
   1  17  15       1022.79       1000.44       243.12 o                         
   2  17  15         25.98        199.22       260.46 o                         
   3  17  15       3628.78       3766.62       244.82 o                         
   4  17  15          8.94       -319.56       237.54 o                         
   5  17  15       1948.67       1524.22       205.92 o                         
   0  18  15        131.09       -176.08       224.37 o                         
   1  18  15         97.16        166.20       204.37 o                         
   2  18  15        113.95        242.11       192.66 o                         
   3  18  15       6183.49       5739.14       243.63 o                         
   4  18  15        250.27        -16.79       172.45 o                         
   1  19  15      23280.20      23234.94       646.63 o                         
   2  19  15       4712.85       5407.02       369.72 o                         
   3  19  15      17782.35      17703.60       544.95 o                         
   4  19  15       2619.23       3056.31       299.42 o                         
   0  20  15       6687.87       7331.55       634.09 o                         
   1  20  15       1154.29        945.02       223.39 o                         
   2  20  15       7012.86       6495.48       385.09 o                         
   3  20  15       5719.84       5137.08       283.49 o                         
   1  21  15       1982.62       2097.05       242.41 o                         
   2  21  15        803.92        271.87       319.87 o                         
   0   0  16      19916.81      19122.21       753.10 o                         
   1   0  16       4771.54       4819.09       155.11 o                         
   2   0  16      61420.61      62408.62      1221.36 o                         
   3   0  16         31.16        121.94        67.80 o                         
   4   0  16       2553.52       1826.67       250.71 o                         
   5   0  16      16069.17      16316.61       838.46 o                         
   6   0  16       3196.26       3811.86       336.56 o                         
   7   0  16       7697.35       7463.73       603.36 o                         
   8   0  16        401.26       -642.38       428.25 o                         
   1   1  16       5001.66       4336.84        96.94 o                         
   2   1  16        395.83        287.58        68.29 o                         
   3   1  16       8253.98       8193.96       227.88 o                         
   5   1  16       9129.63       8641.19       493.61 o                         
   6   1  16       7525.61       7324.03       436.79 o                         
   7   1  16         39.69       -266.22       177.48 o                         
   8   1  16       4692.77       4645.06       281.63 o                         
   0   2  16       1915.06       1833.01        95.60 o                         
   1   2  16       4121.42       3876.16       108.74 o                         
   2   2  16       4849.33       5395.54       110.14 o                         
   3   2  16        744.03        844.32        89.26 o                         
   4   2  16        445.08        -28.78       203.40 o                         
   5   2  16       5566.42       5153.33       265.79 o                         
   6   2  16        668.12        745.79       133.65 o                         
   7   2  16        210.60        341.58       481.42 o                         
   8   2  16        340.36        474.41       253.01 o                         
   1   3  16      34540.64      35556.64       712.38 o                         
   2   3  16       2971.99       2617.08        70.70 o                         
   3   3  16        929.98        750.51       139.74 o                         
   4   3  16       3589.85       3556.74       232.17 o                         
   5   3  16         11.68        -56.11       116.27 o                         
   6   3  16       8660.88       8517.87       410.21 o                         
   7   3  16          7.95         58.32       202.18 o                         
   8   3  16       2128.91       2122.97       482.15 o                         
   0   4  16      32037.79      30582.66       561.90 o                         
   1   4  16       4291.88       4455.84       105.11 o                         
   2   4  16      23193.46      20474.20      1017.96 o                         
   3   4  16       1006.62        928.10       126.09 o                         
   4   4  16       9385.49       9516.14       230.48 o                         
   5   4  16       8945.67       8867.03       272.39 o                         
   6   4  16        392.54        117.06       179.98 o                         
   7   4  16       3473.48       3735.64       217.79 o                         
   8   4  16         69.15       -372.02       248.01 o                         
   1   5  16      47731.07      47341.31       668.84 o                         
   2   5  16       1318.63        969.92       191.20 o                         
   3   5  16      27945.19      26599.46      1039.42 o                         
   4   5  16      12007.40      11842.76       306.60 o                         
   5   5  16       1799.10       1562.79       165.84 o                         
   6   5  16       8778.01       8687.25       404.85 o                         
   7   5  16       1005.77        850.03       194.69 o                         
   0   6  16         17.36         92.67        83.41 o                         
   1   6  16       2906.40       2861.81       204.86 o                         
   2   6  16      14560.96      14103.64       235.21 o                         
   3   6  16        328.33        320.94        65.19 o                         
   4   6  16       3359.67       3102.64       197.30 o                         
   5   6  16       8961.56       9230.25       291.58 o                         
   6   6  16        175.12        140.96       253.64 o                         
   7   6  16       3182.75       2995.24       278.27 o                         
   1   7  16        742.91        684.78        45.78 o                         
   2   7  16         52.90        -12.36        51.74 o                         
   3   7  16        858.27        866.51       101.21 o                         
   4   7  16       2065.29       1918.25       137.79 o                         
   5   7  16         69.70         85.72       160.72 o                         
   6   7  16        982.44       1030.98       182.28 o                         
   7   7  16        737.75        614.04       273.35 o                         
   0   8  16      29224.00      27768.28       535.56 o                         
   1   8  16          4.87         10.12        66.68 o                         
   2   8  16      34187.44      32035.89       564.10 o                         
   3   8  16       1986.69       1911.00        92.68 o                         
   4   8  16       9316.90       8942.13       224.18 o                         
   5   8  16       4183.16       3899.12       157.20 o                         
   6   8  16        603.61        761.47       219.01 o                         
   7   8  16       3351.48       3278.66       271.38 o                         
   1   9  16      28820.12      27374.23       466.33 o                         
   2   9  16       1967.39       1967.10       135.28 o                         
   3   9  16      22874.24      21260.37       371.66 o                         
   4   9  16       3188.41       2864.94       148.99 o                         
   5   9  16       4821.55       4562.71       151.58 o                         
   6   9  16       7184.20       6927.22       239.20 o                         
   7   9  16        370.23        555.19       249.21 o                         
   0  10  16        192.69       -131.21       126.33 o                         
   1  10  16        516.01        600.72        85.72 o                         
   2  10  16       8194.13       8025.02       194.34 o                         
   3  10  16       3272.07       3309.76       143.02 o                         
   4  10  16       2369.66       1933.01       148.97 o                         
   5  10  16      10925.65      10958.28       321.44 o                         
   6  10  16        249.83         -8.78       142.26 o                         
   7  10  16       6615.94       5507.37       830.90 o                         
   1  11  16        223.80         78.92        80.57 o                         
   2  11  16        529.43        514.61       120.08 o                         
   3  11  16        696.61        463.65       108.56 o                         
   4  11  16       4330.92       4113.30       195.34 o                         
   5  11  16        391.39        690.50       152.27 o                         
   6  11  16        586.00         59.02       440.94 o                         
   0  12  16       9028.42       8293.90       254.61 o                         
   1  12  16       1616.63       1561.39       134.72 o                         
   2  12  16       7349.31       7013.79       168.26 o                         
   3  12  16       7738.35       7792.89       203.69 o                         
   4  12  16       1916.32       2140.35       209.01 o                         
   5  12  16        466.61        298.32       153.10 o                         
   6  12  16       1598.80       1582.44       263.20 o                         
   1  13  16      43335.54      41408.48      1220.62 o                         
   2  13  16       3256.68       3071.59       130.08 o                         
   3  13  16      10859.86       9903.26       409.72 o                         
   4  13  16       8122.04       8130.91       609.21 o                         
   5  13  16       2541.41       2307.50       566.29 o                         
   6  13  16       7969.57       6862.10       521.90 o                         
   0  14  16       5808.34       5689.25       221.44 o                         
   1  14  16       1131.14        920.62       218.52 o                         
   2  14  16      10610.36      10275.21       247.79 o                         
   3  14  16       8488.73       8144.41       343.63 o                         
   4  14  16       9456.22       9463.16       247.44 o                         
   5  14  16       7850.10       7778.73       344.10 o                         
   6  14  16       1791.55       1677.11       229.92 o                         
   1  15  16       6348.06       6057.46       250.71 o                         
   2  15  16        101.52         21.71       142.71 o                         
   3  15  16         61.96          0.00        48.78 o                         
   4  15  16        846.21        850.41       156.77 o                         
   5  15  16       1121.90        936.25       169.87 o                         
   0  16  16      10698.25       8731.91       521.91 o                         
   1  16  16       6974.82       6258.52       230.35 o                         
   2  16  16       6810.37       6671.03       219.09 o                         
   3  16  16       5747.98       5932.27       244.73 o                         
   4  16  16       6817.55       6510.08       381.43 o                         
   5  16  16         35.97       -256.77       438.74 o                         
   1  17  16      24200.69      23135.60       548.19 o                         
   2  17  16       2349.89       2096.46       205.90 o                         
   3  17  16       8246.95       8133.49       347.17 o                         
   4  17  16       5453.50       5747.67       358.99 o                         
   5  17  16       5754.76       5235.49       390.45 o                         
   0  18  16       2609.44       2041.77       277.54 o                         
   1  18  16       4412.47       4742.43       255.86 o                         
   2  18  16       9482.49       9365.48       375.03 o                         
   3  18  16      11201.17      11196.84       374.37 o                         
   4  18  16       2423.83       1920.79       251.00 o                         
   1  19  16       8937.11       8597.36       368.97 o                         
   2  19  16          2.74          1.12       176.86 o                         
   3  19  16        470.20        248.59       509.47 o                         
   0  20  16       4457.44       4887.37       390.70 o                         
   1  20  16        987.10       1424.86       493.13 o                         
   2  20  16       2149.05       1767.45       330.46 o                         
   3  20  16         14.35        374.11       486.30 o                         
   1  21  16      11402.00      10091.27       530.79 o                         
   1   1  17        631.54        530.45       151.69 o                         
   2   1  17       3623.12       3453.11        92.30 o                         
   3   1  17       1573.20       1360.50       174.37 o                         
   4   1  17      40858.42      41332.44      1647.17 o                         
   5   1  17       1673.49       1524.26       283.39 o                         
   6   1  17      10876.43      11033.32       425.68 o                         
   7   1  17         74.48        156.41       211.86 o                         
   8   1  17       8156.39       5345.26      1076.49 o                         
   0   2  17     156876.25     156147.17      3035.83 o                         
   1   2  17          4.28        -52.45        46.66 o                         
   2   2  17      44733.34      42228.09       653.14 o                         
   3   2  17        600.81        411.24        79.39 o                         
   4   2  17      18101.72      17906.22       728.72 o                         
   5   2  17       1251.53       1496.66       203.20 o                         
   6   2  17      10649.23      10411.28       313.63 o                         
   7   2  17       2141.73       1861.72       396.06 o                         
   8   2  17        165.27        401.19       325.70 o                         
   1   3  17      17470.33      16588.87       485.57 o                         
   2   3  17       7696.00       7341.79       139.36 o                         
   3   3  17       2004.47       1822.84       244.86 o                         
   4   3  17      30338.04      28364.84       652.56 o                         
   5   3  17         30.88         97.06       164.86 o                         
   6   3  17      12834.40      12957.18       393.95 o                         
   7   3  17       2240.52       2275.41       286.32 o                         
   0   4  17       2024.59       1502.31       124.38 o                         
   1   4  17        414.44        517.35        46.96 o                         
   2   4  17        962.03        678.74       191.45 o                         
   3   4  17       2390.62       2254.90       102.92 o                         
   4   4  17        129.75          6.14       185.59 o                         
   5   4  17        959.88        959.11       277.54 o                         
   6   4  17       1534.08       2040.36       248.76 o                         
   7   4  17        520.10        164.42       227.54 o                         
   1   5  17         74.33         29.27        48.63 o                         
   2   5  17       1313.40        965.69       132.67 o                         
   3   5  17        159.68        346.84        96.82 o                         
   4   5  17       3688.59       3544.11       120.91 o                         
   5   5  17        212.80        461.30       234.13 o                         
   6   5  17       6250.31       5998.98       313.63 o                         
   7   5  17         65.81         22.27       356.31 o                         
   0   6  17      62605.57      58730.90      1218.43 o                         
   1   6  17        512.73        545.37        57.55 o                         
   2   6  17      48651.14      45613.14       586.00 o                         
   3   6  17        571.60        737.81       178.28 o                         
   4   6  17      13886.47      13805.22       333.78 o                         
   5   6  17       1914.32       1599.29       116.29 o                         
   6   6  17       5252.89       4921.02       310.45 o                         
   7   6  17       3891.94       3449.69       267.57 o                         
   1   7  17       6434.11       6027.84       117.29 o                         
   2   7  17       8829.53       8434.58       192.18 o                         
   3   7  17       8464.91       8370.47       207.97 o                         
   4   7  17      24854.65      24079.88       465.78 o                         
   5   7  17         13.70        228.50       305.58 o                         
   6   7  17      18200.23      18292.47       495.32 o                         
   7   7  17        744.50       1358.46       615.07 o                         
   0   8  17      11289.78      10397.13       299.00 o                         
   1   8  17        535.33        527.87        66.15 o                         
   2   8  17       8583.32       8290.67       324.85 o                         
   3   8  17       7693.99       7662.25       206.81 o                         
   4   8  17        308.10        211.16        79.67 o                         
   5   8  17        738.12        694.66       108.79 o                         
   6   8  17        841.07        912.47       193.17 o                         
   7   8  17         68.78        329.45       221.88 o                         
   1   9  17       2417.70       2447.61        99.50 o                         
   2   9  17         21.71         15.02        92.43 o                         
   3   9  17         32.77         -6.14       131.21 o                         
   4   9  17       4133.39       3968.00       135.34 o                         
   5   9  17       1897.98       1581.60       161.12 o                         
   6   9  17       5766.30       5890.17       287.31 o                         
   7   9  17       1191.06       1161.36       271.20 o                         
   0  10  17      26293.90      25645.54       469.71 o                         
   1  10  17       4869.70       4571.99       164.38 o                         
   2  10  17      50313.98      48021.14      1052.10 o                         
   3  10  17        639.51        469.12       137.25 o                         
   4  10  17      10528.21      10456.75       373.73 o                         
   5  10  17       6113.63       6193.29       313.96 o                         
   6  10  17       4134.13       4143.32       496.30 o                         
   7  10  17        845.03        521.42       287.29 o                         
   1  11  17      19882.44      18626.45       338.83 o                         
   2  11  17       1855.00       1944.78       114.38 o                         
   3  11  17       8111.68       8008.00       201.04 o                         
   4  11  17      16594.29      16429.66       377.13 o                         
   5  11  17       4050.40       3920.35       235.00 o                         
   6  11  17      22079.08      21942.45      1199.89 o                         
   0  12  17      32009.25      31567.45       595.56 o                         
   1  12  17         66.27       -110.42       112.08 o                         
   2  12  17       2615.41       2438.28       134.48 o                         
   3  12  17       5905.65       5363.26       169.07 o                         
   4  12  17       3494.25       3298.21       152.76 o                         
   5  12  17       1895.38       2079.82       222.91 o                         
   6  12  17        365.79         97.06       350.70 o                         
   1  13  17       2797.64       2700.58       216.81 o                         
   2  13  17       2738.86       2975.03       140.33 o                         
   3  13  17       1518.70       1246.09       142.84 o                         
   4  13  17        619.28        181.53       320.46 o                         
   5  13  17         81.61       -270.82       180.55 o                         
   6  13  17        901.60        376.36       217.37 o                         
   0  14  17       4950.58       5124.42       270.22 o                         
   1  14  17       3017.29       3227.68       167.11 o                         
   2  14  17       7100.98       7121.81       203.10 o                         
   3  14  17         26.02        -22.03       404.84 o                         
   4  14  17      17871.72      17124.24       456.34 o                         
   5  14  17       5250.02       5184.38       288.33 o                         
   6  14  17       2150.51       1920.93       249.49 o                         
   1  15  17      10670.88      10272.81       227.60 o                         
   2  15  17       1894.03       1980.63       229.98 o                         
   3  15  17      13795.73      13707.09       357.04 o                         
   4  15  17      16152.17      15417.95       697.99 o                         
   5  15  17       6048.44       6067.49       843.10 o                         
   0  16  17       5041.23       4532.77       310.22 o                         
   1  16  17         82.72         19.57       170.96 o                         
   2  16  17       3192.39       3236.74       211.93 o                         
   3  16  17       1376.89       1376.86       182.79 o                         
   4  16  17       2776.03       2751.44       569.22 o                         
   5  16  17       5430.57       5368.77       282.51 o                         
   1  17  17         55.16       -119.01       154.23 o                         
   2  17  17         82.21        -50.69       178.44 o                         
   3  17  17       4387.57       3954.92       743.84 o                         
   4  17  17       3666.22       3643.61       626.04 o                         
   0  18  17       6102.54       6009.71       357.53 o                         
   1  18  17        417.47        573.23       212.80 o                         
   2  18  17       6332.75       6280.12       273.82 o                         
   3  18  17        165.22        -87.50       290.71 o                         
   4  18  17       3306.67       3752.91       586.05 o                         
   1  19  17       9061.46       8451.49       313.68 o                         
   2  19  17       1888.95       1861.14       206.18 o                         
   3  19  17      10636.03      10467.10       430.94 o                         
   0  20  17       6160.20       5015.17       405.33 o                         
   1  20  17         16.62        -73.51       205.10 o                         
   2  20  17      13301.85      12405.19       432.11 o                         
   1  21  17         52.86       -538.74       428.25 o                         
   0   0  18      85977.54      80005.12      1935.93 o                         
   1   0  18         65.39        189.25        63.41 o                         
   2   0  18      77700.76      75257.73      1839.35 o                         
   3   0  18        911.00        803.83       142.43 o                         
   5   0  18       2101.22       2403.69       328.75 o                         
   6   0  18       9431.12       8928.97       382.89 o                         
   7   0  18        471.48        625.31       223.39 o                         
   1   1  18       4106.44       3859.94       232.17 o                         
   2   1  18       4073.57       3708.71        93.05 o                         
   3   1  18       2653.09       2525.12       290.71 o                         
   4   1  18      15269.20      14098.66       439.57 o                         
   5   1  18        223.63        385.33       257.54 o                         
   6   1  18      18982.65      19187.56       500.63 o                         
   7   1  18         75.66         -8.07       174.78 o                         
   0   2  18        586.71        764.81       127.31 o                         
   1   2  18       3365.38       3191.56        96.53 o                         
   2   2  18        474.47        181.09       138.77 o                         
   3   2  18         14.37        107.02       110.23 o                         
   4   2  18        382.81        125.53       320.95 o                         
   5   2  18         44.37       -154.82       236.56 o                         
   6   2  18        242.78        680.68       347.29 o                         
   7   2  18        100.64        185.75       165.58 o                         
   1   3  18        433.00        297.56        51.70 o                         
   2   3  18      15984.91      15551.34       276.16 o                         
   3   3  18        305.34        457.02       124.14 o                         
   4   3  18      14315.45      14156.23       880.90 o                         
   5   3  18         48.78        390.70       165.84 o                         
   6   3  18      14085.68      15024.50       449.71 o                         
   7   3  18       1484.71       1324.58       282.90 o                         
   0   4  18      13088.85      10255.19       198.03 o                         
   1   4  18        473.23        659.63        99.50 o                         
   2   4  18      83173.58      82034.31      1400.05 o                         
   3   4  18          0.92         -6.73       136.57 o                         
   4   4  18      64144.66      63459.75      1477.92 o                         
   5   4  18        160.00        340.39       104.21 o                         
   6   4  18      12702.13      12828.51       380.24 o                         
   7   4  18        380.32        186.20       272.41 o                         
   1   5  18       7517.90       7985.57       154.75 o                         
   2   5  18       9780.22       9589.24       553.85 o                         
   3   5  18       4225.14       4328.03       150.12 o                         
   4   5  18      17601.73      17057.11       283.83 o                         
   5   5  18         10.78        -43.46       126.82 o                         
   6   5  18      35029.30      35562.78       717.41 o                         
   7   5  18        461.42       -110.22       419.48 o                         
   0   6  18         18.10        -82.43        97.55 o                         
   1   6  18       3231.82       3107.93       267.78 o                         
   2   6  18       3745.60       3167.76       251.93 o                         
   3   6  18       6863.62       7077.21       182.77 o                         
   4   6  18       7805.90       7653.55       356.07 o                         
   5   6  18       2534.35       2455.74       312.66 o                         
   6   6  18         18.58        180.84       324.12 o                         
   7   6  18        491.75        547.69       238.26 o                         
   1   7  18        164.83         77.23        92.67 o                         
   2   7  18      12686.49      13255.51       193.30 o                         
   3   7  18       1874.31       1706.55        94.28 o                         
   4   7  18       3286.34       3058.69       221.44 o                         
   5   7  18        516.62        737.98       185.84 o                         
   6   7  18       3349.87       3264.49       226.98 o                         
   7   7  18          6.04       -379.36       252.90 o                         
   0   8  18      44532.64      41247.57       879.43 o                         
   1   8  18       1949.12       1972.30        78.86 o                         
   2   8  18      54086.10      52289.41      1190.63 o                         
   3   8  18       2712.93       2526.29       126.09 o                         
   4   8  18      27489.51      26965.41       473.33 o                         
   5   8  18        181.60        340.66       129.65 o                         
   6   8  18      10115.99       9770.79       350.06 o                         
   7   8  18          7.45        183.55       225.36 o                         
   1   9  18       2169.93       2319.13        98.56 o                         
   2   9  18      14705.39      15402.95       582.88 o                         
   3   9  18      10447.62      10071.42       290.25 o                         
   4   9  18      25155.25      23842.58       419.55 o                         
   5   9  18         62.54        104.48       123.94 o                         
   6   9  18      19930.29      19191.28       727.39 o                         
   7   9  18        253.72        -48.46       226.77 o                         
   0  10  18         50.32       -132.43        88.28 o                         
   1  10  18       3163.60       3098.57       125.11 o                         
   2  10  18        138.87        -33.25        80.76 o                         
   3  10  18       1387.02       1104.66       181.14 o                         
   4  10  18       4932.08       4433.00       269.98 o                         
   5  10  18        285.60        531.17       186.81 o                         
   6  10  18        214.38        528.72       455.08 o                         
   7  10  18        336.18        483.86       498.00 o                         
   1  11  18        925.84        782.89       139.99 o                         
   2  11  18       1393.74       1489.19       109.72 o                         
   3  11  18        982.65       1078.64       226.57 o                         
   4  11  18       1641.81       1142.43       162.68 o                         
   5  11  18         37.88       -285.36       190.24 o                         
   6  11  18        130.18       -560.44       469.71 o                         
   0  12  18      90621.05      87316.18      1485.72 o                         
   1  12  18         14.34        119.72       111.78 o                         
   2  12  18      18047.95      18638.04       344.45 o                         
   3  12  18        740.95        665.34       117.24 o                         
   4  12  18       6374.07       6139.77       188.48 o                         
   5  12  18          8.44         74.58       283.15 o                         
   6  12  18       2758.50       1663.76       433.13 o                         
   1  13  18         12.92       -193.52       129.01 o                         
   2  13  18       4406.03       4383.95       208.13 o                         
   3  13  18         10.47          5.87       326.07 o                         
   4  13  18      12943.18      12328.54       461.31 o                         
   5  13  18          3.13       -137.31       268.27 o                         
   6  13  18       9724.87       8040.65       459.97 o                         
   0  14  18      12746.37      12084.30       368.75 o                         
   1  14  18       1746.68       1712.75       207.64 o                         
   2  14  18      10152.88      10143.50       412.65 o                         
   3  14  18       3014.74       2943.85       355.82 o                         
   4  14  18         97.13        244.86       164.60 o                         
   5  14  18        478.07        786.97       394.36 o                         
   1  15  18        157.35         63.13       131.21 o                         
   2  15  18         45.89         53.75       192.67 o                         
   3  15  18       1590.37       1615.28       529.71 o                         
   4  15  18        396.02        302.99       259.25 o                         
   5  15  18         48.92       -182.60       475.32 o                         
   0  16  18      14877.52      15298.16       449.23 o                         
   1  16  18        440.30        350.82       138.82 o                         
   2  16  18      10538.20      10786.73       307.58 o                         
   3  16  18        215.52        249.27       166.23 o                         
   4  16  18       2668.97       2778.30       334.36 o                         
   5  16  18          3.43        -16.71       208.32 o                         
   1  17  18       3478.46       3451.77       291.19 o                         
   2  17  18       7174.89       7468.80       274.52 o                         
   3  17  18         57.70        -31.19       156.08 o                         
   4  17  18       7203.71       6769.53       630.92 o                         
   0  18  18      12839.80      12007.72       719.45 o                         
   1  18  18        818.94        418.17       375.82 o                         
   2  18  18       6977.03       6148.33       386.80 o                         
   3  18  18       3143.26       3134.62       498.74 o                         
   4  18  18        572.18        344.55       417.52 o                         
   1  19  18        231.75       -205.03       200.23 o                         
   2  19  18        458.67        326.45       350.46 o                         
   3  19  18        261.99        532.28       237.79 o                         
   0  20  18       2006.02       1709.60       259.98 o                         
   1  20  18        222.69        270.87       301.81 o                         
   2  20  18       2111.49       1831.12       466.30 o                         
   1   1  19       2056.67       2162.53       163.16 o                         
   2   1  19      13797.68      13635.09       243.05 o                         
   3   1  19       6319.99       5784.66       270.39 o                         
   4   1  19       8672.46       8370.39       281.28 o                         
   5   1  19        940.43        955.56       222.12 o                         
   6   1  19      16961.57      16934.25       702.13 o                         
   7   1  19          8.83        454.86       193.96 o                         
   0   2  19     126766.67     115492.23      2278.33 o                         
   1   2  19       3535.57       3644.78       200.71 o                         
   2   2  19      51690.46      48945.74       659.78 o                         
   3   2  19        337.19        306.76        75.23 o                         
   4   2  19      18955.76      18711.16       562.15 o                         
   5   2  19        241.57        502.39       165.84 o                         
   6   2  19      10710.87      11794.06       364.62 o                         
   7   2  19        184.19        317.61       292.90 o                         
   1   3  19       1000.05        889.19        64.69 o                         
   2   3  19      13994.77      12721.80       283.39 o                         
   3   3  19       1537.96       1507.98       127.31 o                         
   4   3  19      23388.51      23286.72      1087.22 o                         
   5   3  19        387.04        466.97       204.62 o                         
   6   3  19      14777.45      14847.46       445.90 o                         
   7   3  19       1898.48       2039.64       430.94 o                         
   0   4  19      25551.03      26005.02       585.80 o                         
   1   4  19       3054.83       3491.20        78.56 o                         
   2   4  19        612.72        470.16        78.74 o                         
   3   4  19        123.00         77.21       245.83 o                         
   4   4  19        614.02        332.55       154.62 o                         
   5   4  19         26.10        -37.69       238.27 o                         
   6   4  19        902.61        843.94       145.62 o                         
   7   4  19         74.66        330.71       399.23 o                         
   1   5  19       1331.76       1251.82        74.59 o                         
   2   5  19       2702.00       2562.61        97.44 o                         
   3   5  19          1.14        -91.57        94.02 o                         
   4   5  19       5450.87       5708.30       237.54 o                         
   5   5  19        980.55        724.35       108.85 o                         
   6   5  19      11279.36      11814.71       421.43 o                         
   7   5  19        271.40        316.50       221.87 o                         
   0   6  19      77664.05      75564.53      1458.90 o                         
   1   6  19       1554.93       1678.89        72.81 o                         
   2   6  19      61472.47      59099.36      1016.74 o                         
   3   6  19         15.79         43.32       101.94 o                         
   4   6  19      25248.41      25878.56       682.67 o                         
   5   6  19        331.02        244.45       131.95 o                         
   6   6  19       8050.86       8142.21       277.05 o                         
   7   6  19        163.53       -382.65       255.10 o                         
   1   7  19       7965.72       7663.98       249.98 o                         
   2   7  19      22904.94      22328.74       426.52 o                         
   3   7  19         16.80        204.68        88.04 o                         
   4   7  19      14132.71      13712.48       263.08 o                         
   5   7  19       3108.81       3118.99       162.59 o                         
   6   7  19      10795.72      10532.56       398.01 o                         
   7   7  19         44.77        730.84       319.00 o                         
   0   8  19      44358.32      43344.46       785.30 o                         
   1   8  19        352.46        587.86        96.12 o                         
   2   8  19       2549.40       2307.58       103.53 o                         
   3   8  19         21.12         90.72       102.43 o                         
   4   8  19        111.05        104.52       121.31 o                         
   5   8  19        133.88       -187.99       161.25 o                         
   6   8  19        284.75       -312.17       239.49 o                         
   7   8  19        505.10       -376.17       801.15 o                         
   1   9  19        430.05        467.37        92.67 o                         
   2   9  19       1070.99       1198.90       188.52 o                         
   3   9  19         46.88        203.43       122.63 o                         
   4   9  19       6738.85       6598.87       495.08 o                         
   5   9  19          1.77       -155.94       239.94 o                         
   6   9  19       9820.08       9295.65       393.62 o                         
   7   9  19        204.54        131.18       460.20 o                         
   0  10  19      32225.64      32593.21       857.49 o                         
   1  10  19        123.57        255.59       111.45 o                         
   2  10  19      16161.08      15791.02       252.40 o                         
   3  10  19        254.71        288.84       311.68 o                         
   4  10  19      37729.13      38094.31       772.53 o                         
   5  10  19          9.49        181.78       204.14 o                         
   6  10  19       4435.28       4231.46       473.62 o                         
   1  11  19       8170.58       8370.79       525.32 o                         
   2  11  19       3021.24       2684.75       131.24 o                         
   3  11  19        338.20        243.46       139.91 o                         
   4  11  19      19510.56      18842.94       700.43 o                         
   5  11  19         30.45         91.13       185.15 o                         
   6  11  19      20875.06      18264.24      2568.07 o                         
   0  12  19       5890.33       5326.36       214.13 o                         
   1  12  19        373.85        415.20       150.72 o                         
   2  12  19      12529.48      12543.90       307.67 o                         
   3  12  19        502.59        407.51       155.76 o                         
   4  12  19       3041.23       2395.14       177.60 o                         
   5  12  19        771.34        798.44       515.56 o                         
   6  12  19       1381.98       1581.02       309.26 o                         
   1  13  19       1281.41       1004.79       109.34 o                         
   2  13  19       2432.73       2091.05       245.10 o                         
   3  13  19       1333.42       1366.59       196.57 o                         
   4  13  19        996.90        913.57       207.49 o                         
   5  13  19        288.70         32.32       179.58 o                         
   6  13  19        486.89       -355.58       429.23 o                         
   0  14  19      17275.96      17001.91       455.57 o                         
   1  14  19       1180.10       1171.62       272.41 o                         
   2  14  19      25965.36      26599.55       568.54 o                         
   3  14  19        192.99        121.41       170.96 o                         
   4  14  19       7859.73       7863.47       281.85 o                         
   5  14  19         14.89        -10.00        53.41 o                         
   1  15  19       2735.69       2698.16       184.37 o                         
   2  15  19        269.46        180.21       154.50 o                         
   3  15  19        653.36        105.73       385.58 o                         
   4  15  19       6155.77       5950.69       360.41 o                         
   5  15  19        111.12         39.35       263.97 o                         
   0  16  19      13491.32      12785.21       395.09 o                         
   1  16  19        878.66        769.03       203.15 o                         
   2  16  19       8304.58       7990.78       505.56 o                         
   3  16  19       1567.22       1523.57       276.56 o                         
   4  16  19       5317.86       4526.92       344.31 o                         
   5  16  19        613.53        231.20       492.88 o                         
   1  17  19        236.87        498.94       358.75 o                         
   2  17  19        121.40         -8.87       655.80 o                         
   3  17  19       1071.50        189.16       495.08 o                         
   4  17  19         17.59       -142.47       195.04 o                         
   0  18  19       3298.75       2847.07       268.27 o                         
   1  18  19        117.49       -159.23       155.00 o                         
   2  18  19       8409.55       8589.53       326.24 o                         
   3  18  19        184.77       -205.02       227.88 o                         
   1  19  19       2486.09       2548.92       286.07 o                         
   2  19  19        103.74        484.04       255.99 o                         
   3  19  19       1102.21       1023.03       732.13 o                         
   0  20  19       6047.38       6206.28       418.01 o                         
   1  20  19        216.60        253.98       256.23 o                         
   2  20  19       6220.05       5586.11       918.21 o                         
   0   0  20      40601.87      39869.16      1059.91 o                         
   1   0  20      12590.95      13038.85       335.09 o                         
   2   0  20      53746.05      54445.43      1108.19 o                         
   3   0  20       2891.58       2914.38       256.56 o                         
   4   0  20      38839.38      38651.21      1428.17 o                         
   6   0  20      17892.23      19006.61       828.22 o                         
   7   0  20       2256.44       2486.61       299.49 o                         
   1   1  20        514.05        470.27        65.85 o                         
   2   1  20       2781.91       2488.89       156.33 o                         
   3   1  20       4890.15       4728.29       354.12 o                         
   4   1  20      15187.41      14699.68       500.37 o                         
   5   1  20       2435.72       2751.71       255.51 o                         
   6   1  20      18814.10      19650.38       524.97 o                         
   7   1  20          6.26         87.31       175.41 o                         
   0   2  20       3332.40       3328.00       177.06 o                         
   1   2  20         43.39         -8.24        66.10 o                         
   2   2  20        335.94         73.20       163.40 o                         
   3   2  20       1857.89       1953.21       324.61 o                         
   4   2  20        581.26        491.09       145.41 o                         
   5   2  20         55.35        -72.60       193.26 o                         
   6   2  20        831.13        591.08       183.32 o                         
   7   2  20       1578.99       1727.57       396.79 o                         
   1   3  20        430.23        246.89       121.45 o                         
   2   3  20       1049.75        853.41       189.01 o                         
   3   3  20        426.45        514.40       103.41 o                         
   4   3  20       2103.26       1522.34       134.79 o                         
   5   3  20        353.23         22.70       163.42 o                         
   6   3  20       8711.08       8865.54       328.19 o                         
   7   3  20          0.64        169.17       185.75 o                         
   0   4  20      40982.35      39674.05       723.35 o                         
   1   4  20         73.29        203.24       182.67 o                         
   2   4  20      45452.66      45095.25       755.06 o                         
   3   4  20       2760.36       2726.46       408.01 o                         
   4   4  20      47304.44      46511.50      1626.69 o                         
   5   4  20       4084.62       3665.59       214.62 o                         
   6   4  20       3497.29       3344.09       193.64 o                         
   7   4  20        853.90       1349.64       277.05 o                         
   1   5  20      14039.74      14155.06       246.75 o                         
   2   5  20        277.10        352.78        77.39 o                         
   3   5  20       4830.64       4592.88       238.52 o                         
   4   5  20       5922.49       5480.12       177.62 o                         
   5   5  20       5180.08       4936.26       351.68 o                         
   6   5  20      23619.05      24680.58       607.75 o                         
   7   5  20          9.93       -278.51       338.02 o                         
   0   6  20       1156.12        889.19        87.31 o                         
   1   6  20        685.44        672.72        85.11 o                         
   2   6  20        456.16        418.50        88.77 o                         
   3   6  20        319.20        283.85        73.68 o                         
   4   6  20       5316.71       4759.43       152.29 o                         
   5   6  20       1911.68       1780.91       218.52 o                         
   6   6  20         50.70         16.12       149.97 o                         
   7   6  20       2346.98       2383.20       327.29 o                         
   1   7  20        499.59        456.13       278.76 o                         
   2   7  20       9874.74       9516.97       340.95 o                         
   3   7  20         45.77        241.83        88.53 o                         
   4   7  20       4764.88       4613.76       238.52 o                         
   5   7  20        709.64        313.41       155.15 o                         
   6   7  20         29.39        -18.27       188.74 o                         
   7   7  20          6.75       -143.77       456.06 o                         
   0   8  20      74616.98      74531.46      1296.47 o                         
   1   8  20        596.25        622.32        83.04 o                         
   2   8  20      21401.22      21539.22       412.80 o                         
   3   8  20         14.43         -8.96        94.16 o                         
   4   8  20      17647.99      16901.89       308.17 o                         
   5   8  20         21.25         66.70       124.01 o                         
   6   8  20       2974.48       2383.20       197.54 o                         
   7   8  20        667.61        468.74       302.41 o                         
   1   9  20       7535.05       7348.42       209.35 o                         
   2   9  20       7494.96       7123.65       152.72 o                         
   3   9  20       6525.19       6580.16       228.05 o                         
   4   9  20       3193.41       3182.85       177.82 o                         
   5   9  20       3238.96       2915.88       278.55 o                         
   6   9  20      17558.23      16006.46       666.04 o                         
   0  10  20       4808.45       4770.80       241.44 o                         
   1  10  20        348.57        308.12        86.24 o                         
   2  10  20      17215.90      17113.22       283.39 o                         
   3  10  20         24.19        110.84       144.55 o                         
   4  10  20       1536.68       1125.81       124.11 o                         
   5  10  20       1500.15       1531.31       283.71 o                         
   6  10  20        980.15        452.36       602.63 o                         
   1  11  20       2422.54       2207.32       192.42 o                         
   2  11  20       6282.50       6506.35       181.16 o                         
   3  11  20       1654.49       1620.67       479.96 o                         
   4  11  20       2157.74       1693.63       223.33 o                         
   5  11  20       1198.78       1205.10       209.56 o                         
   6  11  20         92.41       -593.90       541.42 o                         
   0  12  20      21059.92      21674.67       534.59 o                         
   1  12  20       5334.54       5647.81       155.87 o                         
   2  12  20      20896.10      20390.05       446.47 o                         
   3  12  20       3580.22       3164.24       227.38 o                         
   4  12  20       4767.29       4660.23       212.32 o                         
   5  12  20        528.17         46.95       209.98 o                         
   6  12  20       4862.01       4157.16       372.89 o                         
   1  13  20      14726.85      14095.04       298.83 o                         
   2  13  20      14167.12      14249.05       347.37 o                         
   3  13  20      11573.92      11219.37       511.91 o                         
   4  13  20       8633.69       8162.35       311.55 o                         
   5  13  20       3589.61       3503.45       595.07 o                         
   6  13  20       7786.68       6316.51       666.28 o                         
   0  14  20      18441.68      17999.38       468.25 o                         
   1  14  20        200.58        227.89       212.66 o                         
   2  14  20       1987.73       1746.40       189.50 o                         
   3  14  20       4262.49       4152.45       483.13 o                         
   4  14  20        697.10         54.36       452.40 o                         
   5  14  20       4031.77       4136.95      1162.58 o                         
   1  15  20         94.12         85.36       106.92 o                         
   2  15  20        912.89       1068.06       142.66 o                         
   3  15  20        646.05        437.04       215.59 o                         
   4  15  20          0.50       -272.93       181.95 o                         
   5  15  20        550.53        294.78       209.86 o                         
   0  16  20       8313.45       8192.45       316.07 o                         
   1  16  20        204.38        227.46       125.72 o                         
   2  16  20       6300.27       6377.59       307.09 o                         
   3  16  20       1532.24       1646.54       189.25 o                         
   4  16  20       1015.18        795.14       402.16 o                         
   1  17  20      11173.20      10538.51       434.60 o                         
   2  17  20       4860.07       4733.73       637.02 o                         
   3  17  20       4635.06       4040.15       338.65 o                         
   4  17  20       4580.11       4726.54       318.49 o                         
   0  18  20      20074.26      19432.43       642.38 o                         
   1  18  20        104.43        111.36       183.82 o                         
   2  18  20       5403.81       5190.08       414.60 o                         
   3  18  20       1768.81       1805.72       256.06 o                         
   1  19  20       5894.12       5443.05       462.64 o                         
   2  19  20       2081.94       2241.11       270.41 o                         
   0  20  20       2818.40       2202.73       295.10 o                         
   1  20  20          0.18         41.27       230.74 o                         
   1   1  21       8010.93       7121.20       152.45 o                         
   2   1  21       2306.72       2222.68        83.79 o                         
   3   1  21      10701.62      10170.57       259.02 o                         
   4   1  21       1534.16       1582.37       157.16 o                         
   5   1  21       1739.18       1582.53       320.46 o                         
   6   1  21        138.23        440.65       201.02 o                         
   7   1  21        827.12        189.56       200.04 o                         
   0   2  21      38276.48      36565.55       961.38 o                         
   1   2  21       6047.89       5653.31       137.30 o                         
   2   2  21      12226.13      11859.01       480.93 o                         
   3   2  21       2074.58       1854.86       412.89 o                         
   4   2  21       9991.54      10038.58       360.94 o                         
   5   2  21       5155.32       5208.03       320.28 o                         
   6   2  21       2141.49       2542.70       253.64 o                         
   7   2  21       5989.23       6346.02       286.95 o                         
   1   3  21      32426.64      32092.81       760.42 o                         
   2   3  21       9061.79       9003.74       252.38 o                         
   3   3  21       1928.37       1509.39       377.28 o                         
   4   3  21       2791.89       3335.80       225.83 o                         
   5   3  21         92.82       -117.06       126.82 o                         
   6   3  21       2489.97       2378.85       520.20 o                         
   7   3  21        153.56        280.08       270.95 o                         
   0   4  21      17359.37      17294.57       312.17 o                         
   1   4  21       1814.88       1632.89       105.60 o                         
   2   4  21       2503.79       2244.84        93.28 o                         
   3   4  21      10274.64       9646.92       320.22 o                         
   4   4  21         83.77       -327.48       218.32 o                         
   5   4  21        336.24         11.21       370.21 o                         
   6   4  21        229.42         90.60       145.82 o                         
   7   4  21       2212.08       2319.50       309.30 o                         
   1   5  21       1133.72        965.76        70.70 o                         
   2   5  21       3245.86       3234.35       408.50 o                         
   3   5  21         31.86          7.65       113.48 o                         
   4   5  21       5521.90       6083.49       264.11 o                         
   5   5  21        125.49        113.74       192.67 o                         
   6   5  21       2139.62       2403.69       184.86 o                         
   7   5  21         14.60       -432.40       288.27 o                         
   0   6  21      27195.69      26457.17       522.39 o                         
   1   6  21        341.34        504.52        73.65 o                         
   2   6  21      12586.45      11660.55       249.14 o                         
   3   6  21       4368.22       4236.95       402.65 o                         
   4   6  21      11604.23      11822.93       459.72 o                         
   5   6  21       3664.41       3667.77       167.95 o                         
   6   6  21        441.23        465.74       159.00 o                         
   7   6  21       7228.16       6684.97       358.98 o                         
   1   7  21      39651.50      40218.12       740.72 o                         
   2   7  21      17803.14      17122.97       311.73 o                         
   3   7  21      11529.66      11684.56       218.58 o                         
   4   7  21       1463.39       1146.49       125.49 o                         
   5   7  21       4103.90       4158.70       179.30 o                         
   6   7  21       8671.02       8319.26       331.19 o                         
   7   7  21        704.40       1092.14       298.06 o                         
   0   8  21       6320.92       5418.54       195.59 o                         
   1   8  21       3159.55       3201.60       161.61 o                         
   2   8  21       6271.45       6057.23       277.78 o                         
   3   8  21       7254.23       7118.94       297.53 o                         
   4   8  21        689.34        179.38       449.47 o                         
   5   8  21       1972.44       1659.64       373.38 o                         
   6   8  21       1712.12       1660.46       340.70 o                         
   7   8  21       3815.97       2556.85       310.70 o                         
   1   9  21        613.52        647.13        89.73 o                         
   2   9  21       1310.96       1340.41       261.93 o                         
   3   9  21         71.39       -262.66       175.11 o                         
   4   9  21         43.29        300.96       124.72 o                         
   5   9  21        158.13        -38.73       261.68 o                         
   6   9  21       2224.48       2016.41       257.05 o                         
   0  10  21       2498.55       2765.61       132.18 o                         
   1  10  21          3.87       -121.53       105.85 o                         
   2  10  21      15177.77      14462.05       351.68 o                         
   3  10  21       3883.02       3842.60       209.25 o                         
   4  10  21       3227.77       3301.53       448.25 o                         
   5  10  21       3011.76       3135.59       189.30 o                         
   6  10  21       2923.49       2592.85       218.61 o                         
   1  11  21      31146.32      31408.29       831.63 o                         
   2  11  21        639.51        358.52       116.82 o                         
   3  11  21      20714.76      20919.39       537.65 o                         
   4  11  21       2154.56       2279.03       348.99 o                         
   5  11  21       2381.97       2559.97       287.05 o                         
   6  11  21      10263.60      11106.82       677.01 o                         
   0  12  21      38315.57      37831.78       869.19 o                         
   1  12  21       7933.68       7379.92       182.31 o                         
   2  12  21       3291.60       2682.23       176.57 o                         
   3  12  21       6634.99       6366.33       307.67 o                         
   4  12  21       3784.96       3754.89       193.31 o                         
   5  12  21      10154.71       9829.90       332.92 o                         
   6  12  21         81.96        355.58       302.90 o                         
   1  13  21       5165.87       4260.19       150.49 o                         
   2  13  21        969.04        817.01       177.79 o                         
   3  13  21       4445.81       3670.27       215.29 o                         
   4  13  21        620.31        501.68       269.49 o                         
   5  13  21        200.14        348.14       502.15 o                         
   0  14  21       7673.64       7319.35       346.80 o                         
   1  14  21          8.62       -204.49       136.33 o                         
   2  14  21       5042.52       4981.73       457.76 o                         
   3  14  21        274.65        599.93       276.80 o                         
   4  14  21       5577.62       5750.43       265.16 o                         
   5  14  21       6504.41       6239.31       634.09 o                         
   1  15  21      15695.99      16316.60       351.67 o                         
   2  15  21        278.10        358.64       145.13 o                         
   3  15  21      37162.11      38102.80       901.83 o                         
   4  15  21       8079.93       7606.35       668.48 o                         
   5  15  21       7056.47       6447.37       350.73 o                         
   0  16  21      17477.56      17571.13       592.63 o                         
   1  16  21         56.78        239.36       173.64 o                         
   2  16  21       6250.48       6077.03       238.56 o                         
   3  16  21       3626.92       3522.58       573.12 o                         
   4  16  21       5137.57       5527.18       304.36 o                         
   1  17  21       1179.13        886.05       169.63 o                         
   2  17  21        126.34        254.43       188.69 o                         
   3  17  21       3348.67       3706.96       307.05 o                         
   4  17  21         32.57       -316.22       640.43 o                         
   0  18  21       1121.27       1000.89       238.52 o                         
   1  18  21          6.71         98.27       169.63 o                         
   2  18  21       1466.99       1585.31       227.29 o                         
   3  18  21       1062.42       1169.13       192.72 o                         
   1  19  21      16743.69      17429.49       632.68 o                         
   2  19  21         43.75       -237.40       487.76 o                         
   0  20  21       2628.69       2899.26       330.70 o                         
   1  20  21        130.71       -121.94       487.27 o                         
   0   0  22      12734.67      12130.15       399.96 o                         
   1   0  22       6820.99       6918.90       279.00 o                         
   2   0  22       2241.77       2255.41       119.50 o                         
   3   0  22       7169.81       6529.18       439.96 o                         
   4   0  22         40.72       -156.08       253.15 o                         
   6   0  22         12.81       -513.61       342.41 o                         
   7   0  22      11507.56      12690.58       598.00 o                         
   1   1  22       1702.99       1387.16       137.55 o                         
   2   1  22          4.88         77.55        82.43 o                         
   3   1  22      30074.01      28702.09       730.59 o                         
   4   1  22       2844.01       3009.54       228.27 o                         
   5   1  22      15578.18      16929.23       781.39 o                         
   6   1  22       1558.11       1608.66       224.54 o                         
   7   1  22         16.67         98.83       243.39 o                         
   0   2  22      15723.97      16334.65       392.65 o                         
   1   2  22        599.53        570.61        83.12 o                         
   2   2  22        410.49        397.66        92.21 o                         
   3   2  22         88.40         18.32       260.95 o                         
   4   2  22          0.89       -260.74       201.44 o                         
   5   2  22        192.53         41.04       238.24 o                         
   6   2  22          0.79        560.44       238.03 o                         
   7   2  22       1205.70       1013.61       212.15 o                         
   1   3  22      19710.54      19483.52       282.30 o                         
   2   3  22         17.46         51.93        80.24 o                         
   3   3  22       4641.65       4243.88       134.58 o                         
   4   3  22          6.33       -145.72       121.53 o                         
   5   3  22       2538.94       2901.53       328.02 o                         
   6   3  22        539.80        380.87       543.61 o                         
   7   3  22         52.24         50.63       270.71 o                         
   0   4  22       5517.70       5805.83       148.77 o                         
   1   4  22        781.08        822.37        57.94 o                         
   2   4  22       1479.01       1529.42        95.64 o                         
   3   4  22       4449.15       4490.80       155.36 o                         
   4   4  22       1489.86       2692.44       369.72 o                         
   5   4  22      12067.73      13091.22       382.12 o                         
   6   4  22        216.69        470.21       141.04 o                         
   7   4  22      11810.75      12435.62       693.60 o                         
   1   5  22      19217.19      18768.67       317.63 o                         
   2   5  22        270.19        165.14        67.03 o                         
   3   5  22      26078.00      26373.12       515.93 o                         
   4   5  22        726.42       1071.57       142.73 o                         
   5   5  22       6207.47       6210.63       206.87 o                         
   6   5  22       1861.29       1775.52       324.12 o                         
   7   5  22       1751.09       2110.68       276.31 o                         
   0   6  22       2086.96       2417.35       123.40 o                         
   1   6  22         76.05        100.12        87.80 o                         
   2   6  22         14.50         88.57        87.65 o                         
   3   6  22       1084.23        953.85       145.35 o                         
   4   6  22       1650.70       1342.36       111.38 o                         
   5   6  22      10575.00      11026.21       717.50 o                         
   6   6  22        935.30        642.57       160.44 o                         
   7   6  22       1878.73       2022.75       320.46 o                         
   1   7  22       3314.79       2982.22       231.93 o                         
   2   7  22       2772.04       2626.42       117.93 o                         
   3   7  22         68.69         17.83       192.42 o                         
   4   7  22        180.22         93.77       129.26 o                         
   5   7  22        125.98        106.82       141.45 o                         
   6   7  22         24.59       -232.66       155.11 o                         
   7   7  22       2136.76       1618.39       415.57 o                         
   0   8  22       5878.81       6405.77       245.83 o                         
   1   8  22       1350.70       1282.36       149.99 o                         
   2   8  22        515.42        411.48       101.14 o                         
   3   8  22       7144.86       7323.39       209.25 o                         
   4   8  22         15.11        204.09       121.41 o                         
   5   8  22      12112.51      12369.33       590.19 o                         
   6   8  22          3.40       -426.80       424.35 o                         
   1   9  22      28505.80      27875.05       497.86 o                         
   2   9  22        190.72        152.03       105.36 o                         
   3   9  22      14449.11      14311.57       323.58 o                         
   4   9  22       3326.78       3589.36       369.97 o                         
   5   9  22       9288.54       9342.33       336.82 o                         
   6   9  22       1040.78        711.64       223.39 o                         
   0  10  22      19914.49      19393.41       486.30 o                         
   1  10  22        584.25        541.96       121.45 o                         
   2  10  22       4226.33       4008.22       139.97 o                         
   3  10  22       5109.15       4960.67       187.06 o                         
   4  10  22       4044.77       4845.88       195.87 o                         
   5  10  22      17768.44      17578.73       841.88 o                         
   6  10  22        656.11        218.33       224.37 o                         
   1  11  22       5427.67       4991.71       524.59 o                         
   2  11  22        214.71        212.32       104.62 o                         
   3  11  22        126.89         56.77       127.60 o                         
   4  11  22         50.33        -64.44       400.45 o                         
   5  11  22       2128.23       1931.54       220.00 o                         
   6  11  22        532.34        468.39       286.58 o                         
   0  12  22      15095.75      14413.36       385.82 o                         
   1  12  22       7334.42       7278.45       180.98 o                         
   2  12  22        229.50        186.13       165.35 o                         
   3  12  22       3879.39       3901.79       181.99 o                         
   4  12  22        205.68         53.97       240.95 o                         
   5  12  22       2313.81       2514.41       228.96 o                         
   6  12  22        345.48         19.51       209.62 o                         
   1  13  22      39186.46      39417.40       637.05 o                         
   2  13  22          3.60         17.02       143.40 o                         
   3  13  22      13922.30      14042.04       336.98 o                         
   4  13  22       1562.68       1340.56       270.95 o                         
   5  13  22       3490.85       3158.07       216.08 o                         
   0  14  22       7430.57       7451.54       301.44 o                         
   1  14  22        333.23        269.79       183.15 o                         
   2  14  22       4462.07       4234.17       262.42 o                         
   3  14  22       9471.24       8819.04       251.87 o                         
   4  14  22        311.13         22.92       246.32 o                         
   5  14  22       9376.48       9242.07       336.24 o                         
   1  15  22        313.71         32.58       129.76 o                         
   2  15  22        164.76        234.13       144.68 o                         
   3  15  22       1274.67        833.89       157.17 o                         
   4  15  22          0.54       -217.69       145.12 o                         
   0  16  22        312.68         34.63       225.35 o                         
   1  16  22        855.58        817.17       245.59 o                         
   2  16  22        769.00        321.10       178.03 o                         
   3  16  22       6108.59       5870.64       243.76 o                         
   4  16  22         26.06        -39.56       316.56 o                         
   1  17  22      28560.03      29385.75       626.50 o                         
   2  17  22        234.24        219.74       263.88 o                         
   3  17  22       7351.15       7220.74       327.53 o                         
   0  18  22       8744.76       7463.73       627.26 o                         
   1  18  22       2352.42       2132.96       177.71 o                         
   2  18  22       7854.18       8667.88       335.41 o                         
   3  18  22      16099.94      15288.29       519.47 o                         
   1  19  22       4048.69       4004.95       310.95 o                         
   2  19  22          1.37        174.72       220.15 o                         
   1   1  23      28146.35      26685.50       371.10 o                         
   2   1  23        571.34        592.77       158.52 o                         
   3   1  23       8323.22       7698.87       205.77 o                         
   4   1  23          4.35        201.47       151.40 o                         
   5   1  23        939.07       1143.53       183.57 o                         
   6   1  23        122.41        253.93       201.56 o                         
   7   1  23        236.28         19.27       303.14 o                         
   0   2  23       3551.09       3425.06       139.01 o                         
   1   2  23       4256.15       4098.98       142.67 o                         
   2   2  23       2437.02       2202.73       137.55 o                         
   3   2  23      35230.18      35855.60       944.16 o                         
   4   2  23         15.01         75.74       224.36 o                         
   5   2  23      22331.84      24956.56      1278.67 o                         
   6   2  23       1304.50       1325.26       227.16 o                         
   7   2  23      10718.78      11416.21       532.70 o                         
   1   3  23      43877.25      41914.46       555.81 o                         
   2   3  23          2.34        -45.43       124.14 o                         
   3   3  23      12658.72      12584.26       573.12 o                         
   4   3  23        452.78       1072.19       377.28 o                         
   5   3  23       2218.27       1922.52       146.05 o                         
   6   3  23        102.89        344.40       777.98 o                         
   7   3  23       6811.49       5792.90       455.56 o                         
   0   4  23       3102.45       3499.20       123.89 o                         
   1   4  23       7705.73       7616.46       225.35 o                         
   2   4  23        761.04        561.67       131.94 o                         
   3   4  23       9819.07       9449.98       238.74 o                         
   4   4  23        342.55        715.87       439.23 o                         
   5   4  23          5.23       -195.35       155.25 o                         
   6   4  23       1066.41       1103.79       283.50 o                         
   7   4  23        756.86        795.45       312.21 o                         
   1   5  23      10277.26       9848.84       199.54 o                         
   2   5  23        615.78        601.30        84.63 o                         
   3   5  23       7895.55       8612.23       275.83 o                         
   4   5  23        598.10        565.61       113.26 o                         
   5   5  23       2532.74       2280.55       188.68 o                         
   6   5  23       1502.90       1278.42       249.73 o                         
   7   5  23         16.27        249.25       290.46 o                         
   0   6  23       5804.35       6020.44       195.10 o                         
   1   6  23         37.59        -34.14        51.21 o                         
   2   6  23        844.31        902.28       106.65 o                         
   3   6  23      10127.88       9873.63       287.58 o                         
   4   6  23       1058.23       1156.97       171.20 o                         
   5   6  23      18425.89      17939.89       643.60 o                         
   6   6  23        423.65        485.39       156.12 o                         
   7   6  23      16818.96      16139.06      1011.62 o                         
   1   7  23      57143.25      55542.76      1539.62 o                         
   2   7  23        196.86        -84.62       309.97 o                         
   3   7  23      17752.54      17518.87       421.90 o                         
   4   7  23       1272.42       1050.15       185.35 o                         
   5   7  23       3866.07       3931.57       253.17 o                         
   6   7  23        129.06        -48.55       245.38 o                         
   0   8  23        540.97        398.99       122.92 o                         
   1   8  23       2113.35       2083.28       249.73 o                         
   2   8  23       1350.08       1336.69       208.03 o                         
   3   8  23      10655.73      10665.94       410.94 o                         
   4   8  23       2067.85       2696.97       260.66 o                         
   5   8  23       2140.57       2038.01       176.80 o                         
   6   8  23       1246.95        995.00       448.74 o                         
   1   9  23        800.38        844.61       104.38 o                         
   2   9  23         44.13          1.26       104.99 o                         
   3   9  23       4564.63       4581.23       197.30 o                         
   4   9  23        674.42        562.33       152.29 o                         
   5   9  23        921.66        850.13       169.45 o                         
   6   9  23       2124.20       1755.72       227.69 o                         
   0  10  23       2593.57       2678.30       159.01 o                         
   1  10  23       1493.37       1340.21       118.54 o                         
   2  10  23       2385.59       2171.41       271.44 o                         
   3  10  23       7682.72       7371.89       201.30 o                         
   4  10  23         55.96       -225.49       597.26 o                         
   5  10  23      13939.80      14767.47       967.72 o                         
   6  10  23        115.71        166.92       262.66 o                         
   1  11  23      26061.79      25458.02       519.41 o                         
   2  11  23       2205.20       1754.04       194.13 o                         
   3  11  23      24350.71      25084.62       523.80 o                         
   4  11  23        667.33        652.28       381.19 o                         
   5  11  23       8262.29       8635.83       373.14 o                         
   6  11  23          5.01       -387.77       258.51 o                         
   0  12  23       2817.06       2563.68       198.03 o                         
   1  12  23        526.66        357.79       116.77 o                         
   2  12  23        276.66         92.65       166.57 o                         
   3  12  23      12575.11      12461.92       336.06 o                         
   4  12  23       1658.20       1896.64       252.15 o                         
   5  12  23       6043.77       5578.73       312.20 o                         
   1  13  23        299.15        153.29       110.19 o                         
   2  13  23        221.62        120.02       131.11 o                         
   3  13  23         27.25        -73.18       241.69 o                         
   4  13  23        172.80        240.16       171.69 o                         
   5  13  23        432.13        547.60       404.60 o                         
   0  14  23          1.61       -297.53       204.86 o                         
   1  14  23        272.67        326.23       149.01 o                         
   2  14  23        126.33        189.25       130.03 o                         
   3  14  23       1218.16       1124.82       170.87 o                         
   4  14  23        412.20        173.12       166.72 o                         
   5  14  23       8041.09       6941.83       418.99 o                         
   1  15  23      13049.14      12672.98       294.53 o                         
   2  15  23        433.65        644.61       157.08 o                         
   3  15  23      35940.40      37010.63       939.22 o                         
   4  15  23        586.92        601.57       206.03 o                         
   0  16  23       2099.09       1779.35       206.32 o                         
   1  16  23        160.61        253.23       146.04 o                         
   2  16  23       1501.67       1411.48       335.34 o                         
   3  16  23       5991.40       5851.31       275.71 o                         
   4  16  23        786.06       1121.44       404.60 o                         
   1  17  23         10.30        -59.90       155.60 o                         
   2  17  23        265.07        553.97       190.89 o                         
   3  17  23        325.55        588.25       200.47 o                         
   0  18  23         34.69       -234.13       228.76 o                         
   1  18  23        169.55        316.81       181.91 o                         
   2  18  23         41.41       -119.20       287.29 o                         
   1  19  23      13253.69      13873.87       510.20 o                         
   0   0  24      15125.47      14648.95       456.54 o                         
   1   0  24        411.73        287.78       116.09 o                         
   2   0  24      14776.06      13848.53       443.86 o                         
   3   0  24       3699.89       3441.65       344.36 o                         
   4   0  24      14852.14      14547.49       471.67 o                         
   5   0  24      40942.09      43664.92      1634.49 o                         
   6   0  24       7064.11       6574.54       566.29 o                         
   7   0  24      52732.21      55033.67      1867.64 o                         
   1   1  24      34979.96      33963.07       463.78 o                         
   2   1  24        254.35         49.69       238.52 o                         
   3   1  24      41003.87      41278.58       958.21 o                         
   4   1  24         28.60        707.32       196.32 o                         
   5   1  24       1824.19       1886.71       243.33 o                         
   6   1  24       4564.00       5168.23       574.58 o                         
   7   1  24        162.49        582.89       324.12 o                         
   0   2  24       4057.52       3846.00       311.68 o                         
   1   2  24       1177.91       1109.85       116.84 o                         
   2   2  24        192.19        277.21       330.95 o                         
   3   2  24       1519.40       2308.58       301.92 o                         
   4   2  24         32.81        278.51       179.50 o                         
   5   2  24         42.53        219.01       337.04 o                         
   6   2  24       2139.04       1350.30       229.01 o                         
   7   2  24        295.35        209.52       240.95 o                         
   1   3  24      23196.22      22910.09       473.35 o                         
   2   3  24        122.96         38.02        85.34 o                         
   3   3  24      19776.38      20018.96       443.63 o                         
   4   3  24       1912.80       2060.79       240.95 o                         
   5   3  24       1378.56       1593.59       166.22 o                         
   6   3  24       1203.70       1369.43       942.84 o                         
   7   3  24       3278.41       2739.55       368.26 o                         
   0   4  24      15311.50      15298.16       397.53 o                         
   1   4  24         41.79         67.41        93.78 o                         
   2   4  24       7143.09       7410.84       184.52 o                         
   3   4  24       9026.45       9638.83       321.90 o                         
   4   4  24      11121.91      10599.59       302.66 o                         
   5   4  24      29237.64      30376.56       747.29 o                         
   6   4  24        648.03        278.51       151.69 o                         
   7   4  24      21109.33      21431.68      1073.32 o                         
   1   5  24      20464.71      19376.26       492.50 o                         
   2   5  24         61.83        116.32       102.37 o                         
   3   5  24      17076.83      16549.76       311.08 o                         
   4   5  24        502.24        204.86       165.84 o                         
   5   5  24      10337.59      11090.19       369.61 o                         
   6   5  24       6731.96       6797.17       895.53 o                         
   7   5  24        336.00          4.88       296.07 o                         
   0   6  24       1463.29       1298.91       151.21 o                         
   1   6  24          0.61         72.57        75.36 o                         
   2   6  24       1431.69       1219.81       125.57 o                         
   3   6  24        281.35        142.61       188.03 o                         
   4   6  24        461.64        528.55       292.17 o                         
   5   6  24       2702.49       2529.76       212.76 o                         
   6   6  24          5.16         53.65       254.12 o                         
   1   7  24      22725.35      22648.12       433.77 o                         
   2   7  24       2046.29       1966.02       133.55 o                         
   3   7  24       1728.94       1620.32       124.38 o                         
   4   7  24        558.84        398.11       238.30 o                         
   5   7  24        859.71        848.33       188.74 o                         
   6   7  24        145.15       -166.23       201.95 o                         
   0   8  24      11230.25      11343.39       327.29 o                         
   1   8  24       2577.06       3084.34       120.44 o                         
   2   8  24      10941.09      10770.20       220.13 o                         
   3   8  24      12125.62      11787.97       269.57 o                         
   4   8  24       3985.65       3679.45       432.64 o                         
   5   8  24      14428.81      14648.95       845.29 o                         
   6   8  24       3259.68       3098.26       279.98 o                         
   1   9  24      36238.64      34995.58       621.20 o                         
   2   9  24          2.83         60.99       207.30 o                         
   3   9  24      27278.63      26846.29       767.39 o                         
   4   9  24        124.96        -87.80       180.47 o                         
   5   9  24       7890.40       7609.08       365.33 o                         
   6   9  24       1401.14       1648.84       240.32 o                         
   0  10  24        554.06        594.09       156.57 o                         
   1  10  24        260.16        146.40       108.54 o                         
   2  10  24         54.03        249.96       144.66 o                         
   3  10  24       1682.16       1076.38       158.20 o                         
   4  10  24         38.92        200.98       141.38 o                         
   5  10  24       2228.73       2124.93       202.35 o                         
   6  10  24        636.92       1018.45       485.81 o                         
   1  11  24      16188.86      16196.04       309.08 o                         
   2  11  24       2140.46       1773.93       300.95 o                         
   3  11  24         49.85       -135.73       261.44 o                         
   4  11  24       1134.37       1122.96       144.91 o                         
   5  11  24        257.27        -60.32       177.89 o                         
   0  12  24       3086.29       2802.68       221.93 o                         
   1  12  24       2031.01       2221.69       169.01 o                         
   2  12  24       5493.74       5047.97       267.78 o                         
   3  12  24      10235.54      10028.43       291.75 o                         
   4  12  24        174.46        -55.70       185.35 o                         
   5  12  24       4953.45       5126.23       312.49 o                         
   1  13  24      14624.98      14594.35       336.14 o                         
   2  13  24       3826.60       3914.88       178.28 o                         
   3  13  24      14852.18      14649.22       382.48 o                         
   4  13  24        272.56        124.33       148.52 o                         
   5  13  24       2580.76       2952.42       319.00 o                         
   0  14  24       2036.66       2118.35       212.18 o                         
   1  14  24       1772.87       1815.78       386.31 o                         
   2  14  24        268.98        350.94       136.04 o                         
   3  14  24       3780.72       3822.35       202.66 o                         
   4  14  24         21.75       -240.47       229.25 o                         
   1  15  24       3076.70       2725.41       159.85 o                         
   2  15  24         79.87       -139.30       311.92 o                         
   3  15  24       1011.27        640.15       176.30 o                         
   4  15  24       1049.80        517.84       166.91 o                         
   0  16  24       7245.28       8091.48       401.92 o                         
   1  16  24        397.70        427.47       164.54 o                         
   2  16  24        274.78        116.35       330.95 o                         
   3  16  24       2962.57       2830.44       225.65 o                         
   4  16  24        247.17        -63.39       248.51 o                         
   1  17  24      20313.91      20010.98       543.12 o                         
   2  17  24        829.19        845.64       305.58 o                         
   3  17  24       7410.54       7001.23       317.22 o                         
   0  18  24       1067.02       1375.49       238.52 o                         
   1  18  24       2268.04       2328.91       250.95 o                         
   2  18  24        236.14        137.47       200.02 o                         
   1  19  24        537.74        374.11       278.51 o                         
   1   1  25      30467.09      30332.37       610.24 o                         
   2   1  25       6393.64       6614.92       211.39 o                         
   3   1  25      18280.49      18275.52       614.34 o                         
   4   1  25        549.14        409.02       134.67 o                         
   5   1  25       1373.98       2146.13       794.56 o                         
   6   1  25       2658.50       2636.26       563.85 o                         
   7   1  25        232.74        448.59       368.75 o                         
   0   2  25      52820.84      54380.07      1172.58 o                         
   1   2  25       2706.78       2834.13       112.39 o                         
   2   2  25      15117.33      14246.35       351.43 o                         
   3   2  25      18283.90      18891.01       556.54 o                         
   5   2  25      12586.30      12369.20       338.37 o                         
   6   2  25       1510.03       1289.83       168.98 o                         
   7   2  25      14374.26      14830.51       492.63 o                         
   1   3  25      47531.34      47169.88       889.91 o                         
   2   3  25      12033.25      11176.16       272.71 o                         
   3   3  25      23624.54      23067.28       774.57 o                         
   4   3  25       4889.78       4236.70       245.34 o                         
   5   3  25       4523.79       4423.44       357.29 o                         
   6   3  25       3435.95       3079.57       438.50 o                         
   7   3  25        191.01       -468.98       312.66 o                         
   0   4  25      11015.32      11283.88       400.45 o                         
   1   4  25       1508.94       1391.10        92.39 o                         
   2   4  25       2086.53       2070.08       220.96 o                         
   3   4  25        113.54        233.43       120.76 o                         
   4   4  25         50.79       -223.39       292.17 o                         
   5   4  25        229.89       -156.08       195.59 o                         
   6   4  25          1.12        -38.53       155.60 o                         
   1   5  25      20197.15      19464.11       479.32 o                         
   2   5  25       1399.15       1610.17       103.30 o                         
   3   5  25      20585.54      20254.64       821.88 o                         
   4   5  25       2815.57       2898.07       260.10 o                         
   5   5  25       5153.19       5339.15       220.02 o                         
   6   5  25       2870.89       2833.04       299.76 o                         
   0   6  25      39351.08      40120.35      1118.93 o                         
   1   6  25       2429.13       2654.59       129.51 o                         
   2   6  25      19791.79      20881.26       398.85 o                         
   3   6  25      13469.33      13449.97       287.89 o                         
   4   6  25       7480.78       7864.17       393.36 o                         
   5   6  25      21192.46      21722.62       616.81 o                         
   6   6  25       1965.04       1711.89       196.04 o                         
   1   7  25      28196.28      26850.39       489.21 o                         
   2   7  25       2684.84       2605.26       133.58 o                         
   3   7  25       5993.63       6326.74       200.18 o                         
   4   7  25       4580.20       4495.01       307.76 o                         
   5   7  25       6962.40       7248.14       344.85 o                         
   6   7  25       1572.40       2156.88       467.28 o                         
   0   8  25      28048.12      28353.10       658.48 o                         
   1   8  25          1.14        322.21       109.50 o                         
   2   8  25        400.82        348.96        99.30 o                         
   3   8  25       4375.71       4431.72       310.70 o                         
   4   8  25        264.03        181.61       229.25 o                         
   5   8  25        582.24        274.12       469.23 o                         
   6   8  25        248.55       -404.35       424.35 o                         
   1   9  25      11033.44      10522.27       227.87 o                         
   2   9  25        173.10        345.72       103.95 o                         
   3   9  25       5545.11       5652.97       326.31 o                         
   4   9  25       2851.33       2620.79       628.48 o                         
   5   9  25       1956.83       1592.04       358.33 o                         
   6   9  25       1379.87       1814.73       877.97 o                         
   0  10  25        857.24       1128.68       164.38 o                         
   1  10  25        292.65        294.90       120.48 o                         
   2  10  25       3661.76       3880.83       184.82 o                         
   3  10  25       3719.18       3669.99       166.14 o                         
   4  10  25      18283.10      17659.16       510.96 o                         
   5  10  25       5734.02       5259.87       432.33 o                         
   6  10  25        303.60         97.39       218.42 o                         
   1  11  25      15695.76      15546.15       314.12 o                         
   2  11  25       2472.72       2281.54       381.67 o                         
   3  11  25      12276.77      12535.19       289.19 o                         
   4  11  25       3081.62       2682.27       188.02 o                         
   5  11  25       1964.44       2031.74       231.69 o                         
   0  12  25      12299.65      11946.26       458.01 o                         
   1  12  25         48.16        156.49       119.99 o                         
   2  12  25       7262.71       7050.73       297.05 o                         
   3  12  25        894.67       1061.85       232.17 o                         
   4  12  25       1886.73       1641.48       180.68 o                         
   5  12  25        883.81        549.82       221.27 o                         
   1  13  25       2297.01       2485.12       164.84 o                         
   2  13  25        468.11        425.66       133.43 o                         
   3  13  25       3938.22       3645.45       438.74 o                         
   4  13  25        251.53         77.94       153.63 o                         
   5  13  25        668.44        310.80       241.69 o                         
   0  14  25       3194.58       2922.18       256.56 o                         
   1  14  25         24.33         85.89       226.57 o                         
   2  14  25       8674.79       8335.92       253.94 o                         
   3  14  25       1328.58       1951.01       170.38 o                         
   4  14  25       8056.95       8168.33       316.71 o                         
   1  15  25       7758.52       7874.81       248.69 o                         
   2  15  25        164.58        418.64       184.46 o                         
   3  15  25       8080.02       8288.91       287.11 o                         
   4  15  25       1637.45       2010.11       336.31 o                         
   0  16  25       4068.17       3977.21       273.15 o                         
   1  16  25          3.61        202.02       282.90 o                         
   2  16  25       3871.90       4376.21       248.14 o                         
   3  16  25        562.57        390.01       260.46 o                         
   1  17  25         17.26        -52.78       309.48 o                         
   2  17  25        176.56        359.50       281.19 o                         
   3  17  25        188.37       -178.56       177.00 o                         
   0  18  25        122.59        -34.63       220.47 o                         
   1  18  25          1.30       -294.52       202.87 o                         
   2  18  25       1422.93       1461.86       637.99 o                         
   0   0  26      26295.87      27258.56      1153.07 o                         
   1   0  26       1285.64       1263.79       139.01 o                         
   2   0  26      18615.05      19529.98       800.42 o                         
   3   0  26      16127.63      15785.92       543.85 o                         
   4   0  26      49570.25      51297.90      1392.07 o                         
   5   0  26       8779.39       9932.29       640.43 o                         
   1   1  26       6644.41       6301.19       160.47 o                         
   2   1  26       4328.78       4430.86       319.73 o                         
   3   1  26      11763.27      12612.06       438.99 o                         
   4   1  26       3205.46       3854.78       398.99 o                         
   5   1  26       5068.66       5168.37       913.33 o                         
   6   1  26      10041.11      10017.96       406.27 o                         
   0   2  26       1091.90       1224.28       234.61 o                         
   1   2  26       5138.65       5093.75       149.43 o                         
   2   2  26       2287.19       2191.93       156.26 o                         
   3   2  26        607.22        623.34       238.53 o                         
   4   2  26         55.11       -542.15       361.43 o                         
   5   2  26        242.67        174.83       349.48 o                         
   6   2  26        140.87         19.51       219.01 o                         
   1   3  26      20035.12      20290.44       455.70 o                         
   2   3  26       1684.52       1652.90       184.62 o                         
   3   3  26       3392.75       3624.74       166.30 o                         
   4   3  26        860.43        777.31       208.55 o                         
   5   3  26       2306.05       2121.92       329.72 o                         
   6   3  26       6036.89       5491.00       791.15 o                         
   0   4  26      11554.24      11388.26       327.78 o                         
   1   4  26        338.69        281.26       118.51 o                         
   2   4  26      19434.15      19638.26       332.12 o                         
   3   4  26       1306.84       1874.61       193.41 o                         
   4   4  26      12792.00      12517.92       359.48 o                         
   5   4  26       6107.39       6209.54       244.24 o                         
   6   4  26       2214.78       2225.70       192.56 o                         
   1   5  26      15538.91      15251.36       265.14 o                         
   2   5  26        203.17        174.73        80.76 o                         
   3   5  26       9977.52      10260.47       575.07 o                         
   4   5  26       5574.44       5917.50       255.35 o                         
   5   5  26        450.16        262.14       182.49 o                         
   6   5  26      15871.62      14581.15      1012.11 o                         
   0   6  26        128.55        121.94       101.94 o                         
   1   6  26       1683.02       1848.51       112.44 o                         
   2   6  26       3062.37       2892.06       254.61 o                         
   3   6  26        699.20        708.94       309.73 o                         
   4   6  26      12520.41      12140.30       395.63 o                         
   5   6  26       1053.30        478.01       384.84 o                         
   6   6  26        766.85        974.55       239.98 o                         
   1   7  26       8644.82       8687.39       193.29 o                         
   2   7  26       7214.21       7405.84       211.93 o                         
   3   7  26       3058.97       2933.68       168.76 o                         
   4   7  26       2317.47       2308.58       355.58 o                         
   5   7  26         96.45        144.45       189.68 o                         
   6   7  26        130.45        100.80       213.29 o                         
   0   8  26      26087.85      26822.02       732.13 o                         
   1   8  26       1929.15       1969.81       118.47 o                         
   2   8  26      20316.12      20947.24       362.84 o                         
   3   8  26       1048.02       1137.13       127.40 o                         
   4   8  26       3559.04       3384.83       620.92 o                         
   5   8  26       5915.06       6168.66       502.15 o                         
   6   8  26       1506.37       1283.79       275.10 o                         
   1   9  26      13941.94      14165.70       276.12 o                         
   2   9  26        827.09        743.38       135.40 o                         
   3   9  26       7154.41       6718.67       265.12 o                         
   4   9  26       7615.92       8602.17       582.88 o                         
   5   9  26       1473.94       1317.92       198.25 o                         
   6   9  26      13830.06      13951.95       544.68 o                         
   0  10  26      13303.08      13733.91       392.65 o                         
   1  10  26        145.26        120.61       112.40 o                         
   2  10  26       2543.90       2755.93       163.40 o                         
   3  10  26          4.34        134.75       260.71 o                         
   4  10  26       7279.62       6826.41       300.54 o                         
   5  10  26         77.58        232.93       260.95 o                         
   1  11  26       1764.87       1619.49       159.25 o                         
   2  11  26       1506.52       1606.51       300.22 o                         
   3  11  26       2618.61       2464.76       344.36 o                         
   4  11  26        385.55        130.51       199.35 o                         
   5  11  26        268.85        542.60       258.51 o                         
   0  12  26      38040.04      37859.09       896.99 o                         
   1  12  26        483.07        359.03       164.38 o                         
   2  12  26       7357.68       7751.56       239.73 o                         
   3  12  26       1152.91       1252.42       169.35 o                         
   4  12  26       1424.55       1430.95       186.17 o                         
   5  12  26       2766.88       2654.35       262.63 o                         
   1  13  26       4720.97       4952.10       177.02 o                         
   2  13  26       5061.00       4979.48       248.46 o                         
   3  13  26       4626.78       4674.14       595.80 o                         
   4  13  26       4174.19       3678.79       249.25 o                         
   0  14  26      13505.93      14988.92       564.34 o                         
   1  14  26         10.99        143.19       129.22 o                         
   2  14  26      10738.58      11130.98       343.60 o                         
   3  14  26          5.23         31.23       173.99 o                         
   4  14  26       2049.56       1589.31       263.64 o                         
   1  15  26        868.17        818.98       137.43 o                         
   2  15  26          4.59        274.45       161.95 o                         
   3  15  26          2.92       -159.40       199.50 o                         
   4  15  26       1456.40       1590.42       207.04 o                         
   0  16  26      11062.08      11150.72       427.77 o                         
   1  16  26         10.01       -132.49       166.66 o                         
   2  16  26       4593.57       4725.62       294.17 o                         
   3  16  26       1012.35        975.25       255.83 o                         
   1  17  26       3493.28       3739.77       229.51 o                         
   2  17  26       3750.14       3418.01       284.85 o                         
   0  18  26      25488.91      26525.46      1069.17 o                         
   1  18  26         43.96        262.15       190.91 o                         
   1   1  27       2278.12       1950.35       210.96 o                         
   2   1  27       9991.86      10757.60       264.34 o                         
   3   1  27       1051.50        957.88       269.49 o                         
   4   1  27       7445.85       7548.11       546.29 o                         
   5   1  27        945.29        531.17       247.78 o                         
   6   1  27       1317.06       1354.92       350.58 o                         
   0   2  27      41231.96      42996.20       956.01 o                         
   1   2  27        636.52        784.85       137.30 o                         
   2   2  27      18142.35      18336.76       407.73 o                         
   3   2  27        906.53        923.73       171.74 o                         
   4   2  27       7118.23       8715.27       409.67 o                         
   5   2  27       7115.56       7420.06       635.07 o                         
   6   2  27       2640.27       2463.20       263.31 o                         
   1   3  27       7559.43       7439.26       202.48 o                         
   2   3  27      23912.57      24018.31       548.16 o                         
   3   3  27        969.58        874.08       273.39 o                         
   4   3  27       7755.33       8189.83       948.94 o                         
   5   3  27       1066.78        907.77       316.07 o                         
   6   3  27       5757.41       6584.75       501.91 o                         
   0   4  27       3675.45       4074.76       231.69 o                         
   1   4  27        942.61       1045.88       189.98 o                         
   2   4  27       4624.66       4602.79       137.30 o                         
   3   4  27          0.20       -145.94       145.45 o                         
   4   4  27        826.40        393.70       434.35 o                         
   5   4  27          4.35       -144.47       287.78 o                         
   6   4  27         48.24         67.86       505.57 o                         
   1   5  27       8924.07       9150.02       261.20 o                         
   2   5  27       2317.63       2124.58       334.85 o                         
   3   5  27       1318.51        682.38       357.53 o                         
   4   5  27       3762.78       4200.60       425.33 o                         
   5   5  27        703.76        799.00       135.11 o                         
   6   5  27       2113.88       1618.39       314.61 o                         
   0   6  27      34530.82      34746.20       677.01 o                         
   1   6  27       1226.98       1220.27       129.26 o                         
   2   6  27      23419.14      23431.14      1159.17 o                         
   3   6  27        580.69        725.62       166.90 o                         
   4   6  27       8649.96       8217.81       367.28 o                         
   5   6  27       1206.64       1926.92       327.84 o                         
   6   6  27       1796.45       1337.29       228.16 o                         
   1   7  27       3934.98       4183.67       202.66 o                         
   2   7  27      13616.65      13374.42       294.70 o                         
   3   7  27        117.72        -93.25       158.98 o                         
   4   7  27      15973.21      15803.48       544.34 o                         
   5   7  27       1179.08       1096.44       181.64 o                         
   6   7  27      10015.17       9295.03       753.84 o                         
   0   8  27      26345.57      27235.64       806.76 o                         
   1   8  27        867.10        905.96       113.58 o                         
   2   8  27       5663.22       5283.01       320.46 o                         
   3   8  27       1885.65       1619.08       145.23 o                         
   4   8  27        342.60        438.99       184.37 o                         
   5   8  27        724.66        717.70       294.85 o                         
   6   8  27        343.12        541.92       449.96 o                         
   1   9  27        309.26        672.49       163.89 o                         
   2   9  27       2177.83       2451.51       137.70 o                         
   3   9  27        193.55        114.26       168.77 o                         
   4   9  27        167.09        -87.80       360.94 o                         
   5   9  27        151.98        207.10       214.59 o                         
   0  10  27       3535.84       3524.08       240.47 o                         
   1  10  27        874.12        802.32       140.19 o                         
   2  10  27       9874.63      10459.71       328.51 o                         
   3  10  27        774.35        676.11       137.43 o                         
   4  10  27      13692.68      14432.21       517.60 o                         
   5  10  27         28.21         65.83       193.63 o                         
   1  11  27       2954.41       3190.25       142.23 o                         
   2  11  27       1665.72       1730.89       147.14 o                         
   3  11  27         85.66         13.59       142.92 o                         
   4  11  27       5984.27       5818.41       318.68 o                         
   5  11  27        775.41        937.79       305.09 o                         
   0  12  27      23563.19      22777.98       737.98 o                         
   1  12  27        158.76        215.69       119.65 o                         
   2  12  27      14319.54      14674.05       376.66 o                         
   3  12  27         60.97        312.17       186.80 o                         
   4  12  27       5417.69       5317.46       403.01 o                         
   5  12  27        333.64        481.60       461.18 o                         
   1  13  27       1495.38       1361.45       137.92 o                         
   2  13  27          2.01        372.55       236.08 o                         
   3  13  27        347.95        375.20       195.59 o                         
   4  13  27         30.63        128.09       221.45 o                         
   0  14  27       3633.45       3328.00       241.93 o                         
   1  14  27       1551.56       1795.11       155.77 o                         
   2  14  27       7632.43       7834.71       349.54 o                         
   3  14  27        371.46        149.95       155.93 o                         
   4  14  27       8629.82       7566.64       510.69 o                         
   1  15  27        357.14        467.28       226.32 o                         
   2  15  27       3034.57       3420.29       239.48 o                         
   3  15  27         92.69         35.02       173.13 o                         
   0  16  27      16372.90      16801.93       742.37 o                         
   1  16  27         26.01        108.94       151.87 o                         
   2  16  27      14369.00      14195.79       463.80 o                         
   3  16  27         12.16       -186.10       211.93 o                         
   1  17  27        490.99        353.58       197.83 o                         
   2  17  27       1169.87       1487.82       519.95 o                         
   0  18  27       1795.91       1253.55       326.31 o                         
   0   0  28      32463.96      33558.50      1304.76 o                         
   1   0  28       3698.56       3532.37       182.42 o                         
   2   0  28      17074.95      16947.28       745.30 o                         
   3   0  28       5205.72       5470.25       309.73 o                         
   4   0  28       2710.75       3121.68       390.21 o                         
   5   0  28       5590.78       5584.38       355.09 o                         
   6   0  28       3315.21       4674.71       639.94 o                         
   1   1  28         60.10         -9.61        93.00 o                         
   2   1  28        613.19        798.46       355.09 o                         
   3   1  28        584.94       1031.42       473.37 o                         
   4   1  28      10311.19       9808.22       420.35 o                         
   5   1  28       2081.96       2079.82       267.78 o                         
   6   1  28       8831.39       9561.00       652.14 o                         
   0   2  28       4546.75       4476.68       215.10 o                         
   1   2  28          5.87         93.09       197.54 o                         
   2   2  28       1005.42       1035.53       169.99 o                         
   3   2  28         34.46        225.83       154.74 o                         
   4   2  28        782.90        510.83       169.22 o                         
   5   2  28       1617.31       1141.88       265.56 o                         
   6   2  28        570.94        198.81       235.75 o                         
   1   3  28       8079.50       8585.81       298.75 o                         
   2   3  28        225.37        112.05       209.98 o                         
   3   3  28        291.47        603.41       189.31 o                         
   4   3  28       6927.56       7775.39       403.98 o                         
   5   3  28          2.08        141.10       159.83 o                         
   6   3  28       1970.05       2951.83      1112.58 o                         
   0   4  28      15130.95      15523.99       417.52 o                         
   1   4  28       2605.87       2595.24       130.34 o                         
   2   4  28       2932.39       2959.31       151.45 o                         
   3   4  28        919.03       1127.87       221.97 o                         
   4   4  28      14251.51      15171.02       819.68 o                         
   5   4  28       1782.81       1354.51       246.81 o                         
   6   4  28       4779.48       4402.47       445.57 o                         
   1   5  28          2.63        -48.16        78.21 o                         
   2   5  28         92.72        253.91        96.04 o                         
   3   5  28       3544.79       3139.89       372.65 o                         
   4   5  28       9778.78       9676.17       514.10 o                         
   5   5  28          5.45        -63.41       380.45 o                         
   6   5  28      18915.04      18954.97       841.23 o                         
   0   6  28         55.20        -43.90       112.19 o                         
   1   6  28        791.18        977.23        99.50 o                         
   2   6  28       7782.81       7811.93       313.63 o                         
   3   6  28        283.03        144.47       128.91 o                         
   4   6  28       4121.86       4981.76       361.63 o                         
   5   6  28        314.63        264.37       341.68 o                         
   6   6  28       2370.78       2508.77       427.52 o                         
   1   7  28       3260.03       3231.90       134.68 o                         
   2   7  28       4884.99       5251.71       216.39 o                         
   3   7  28        296.70        450.49       273.63 o                         
   4   7  28       2136.42       1996.83       264.12 o                         
   5   7  28        551.41        634.15       338.51 o                         
   6   7  28         88.74         31.42       240.47 o                         
   0   8  28      12761.92      12737.90       441.42 o                         
   1   8  28        274.86        294.82       120.32 o                         
   2   8  28      14576.15      14950.69       578.00 o                         
   3   8  28         83.84        -40.14       624.82 o                         
   4   8  28       4668.92       4292.28       287.44 o                         
   5   8  28        645.55        796.79       214.53 o                         
   1   9  28        963.39        948.45       124.67 o                         
   2   9  28       4100.74       4202.62       202.03 o                         
   3   9  28       1247.00       1134.88       214.86 o                         
   4   9  28      14197.12      13848.53       542.39 o                         
   5   9  28        216.13        423.67       249.00 o                         
   0  10  28      16467.84      16675.60       450.69 o                         
   1  10  28       2366.47       2425.79       167.19 o                         
   2  10  28      13715.12      13783.87       347.59 o                         
   3  10  28          0.36         21.20       180.47 o                         
   4  10  28       6085.38       5903.60       278.27 o                         
   5  10  28         11.42       -136.46       213.41 o                         
   1  11  28       2903.03       2780.92       161.36 o                         
   2  11  28       2645.62       2549.15       156.52 o                         
   3  11  28         43.98       -180.58       157.78 o                         
   4  11  28        241.34         66.18       195.71 o                         
   5  11  28        131.70         48.78       278.02 o                         
   0  12  28       4441.01       4985.41       256.56 o                         
   1  12  28          6.24        144.42       160.80 o                         
   2  12  28      17061.17      17462.28       429.97 o                         
   3  12  28       2118.40       2430.51       402.40 o                         
   4  12  28       2360.38       2308.91       234.50 o                         
   1  13  28        445.12        602.93       142.23 o                         
   2  13  28       5668.62       6029.62       482.40 o                         
   3  13  28        366.85        257.31       159.48 o                         
   4  13  28       8910.58       8412.75       387.99 o                         
   0  14  28      31606.84      35795.37      1321.35 o                         
   1  14  28        134.21        279.99       130.55 o                         
   2  14  28       6346.88       6090.49       281.06 o                         
   3  14  28        111.58       -277.72       185.15 o                         
   4  14  28      10536.61      10005.52       511.11 o                         
   1  15  28        386.02        -44.10       175.55 o                         
   2  15  28         60.47        -31.13       226.57 o                         
   3  15  28         73.16         95.43       241.69 o                         
   0  16  28      11323.45      11388.26       566.29 o                         
   1  16  28       1674.31       1600.86       540.68 o                         
   2  16  28       3655.20       3731.41       296.34 o                         
   1  17  28        291.38        408.21       201.03 o                         
   1   1  29      23352.39      23569.64       401.51 o                         
   2   1  29      10057.98       9743.82       258.50 o                         
   3   1  29        894.55       1190.14       212.18 o                         
   4   1  29        954.44       1583.46       278.02 o                         
   5   1  29        524.65        861.95       325.82 o                         
   6   1  29       8185.36       7576.67       364.23 o                         
   0   2  29       7928.11       7694.44       281.93 o                         
   1   2  29        498.25        513.10       165.21 o                         
   2   2  29      35925.52      37501.93       834.82 o                         
   3   2  29       5141.78       5481.27       597.51 o                         
   4   2  29       4390.31       4547.43       222.98 o                         
   5   2  29       4691.90       5222.31       277.50 o                         
   6   2  29       1865.81       2073.38       803.59 o                         
   1   3  29      24753.84      24951.61       560.94 o                         
   2   3  29       2206.39       2418.78       150.44 o                         
   3   3  29       1338.23       1238.11       188.44 o                         
   4   3  29       7470.10       7162.06       384.60 o                         
   5   3  29         66.24         35.16       222.96 o                         
   6   3  29       5000.41       5346.84       306.31 o                         
   0   4  29       4775.42       4936.15       186.32 o                         
   1   4  29        170.97         98.55       102.98 o                         
   2   4  29         59.93         74.48        91.00 o                         
   4   4  29       3725.12       3124.71       198.54 o                         
   5   4  29        176.11       -271.35       283.63 o                         
   6   4  29        168.25        430.21       307.29 o                         
   1   5  29       3414.23       3517.52       476.79 o                         
   2   5  29       1428.86       1294.97       122.31 o                         
   3   5  29       8700.82       8722.40       429.96 o                         
   4   5  29        193.31        621.42       267.13 o                         
   5   5  29       1279.09       1033.98       335.06 o                         
   6   5  29       1275.08        991.86       244.67 o                         
   0   6  29      28111.19      27466.35       578.49 o                         
   1   6  29         91.82         67.30        88.28 o                         
   2   6  29       8116.84       7868.69       272.66 o                         
   3   6  29       5085.45       4953.05       204.99 o                         
   4   6  29       8784.89       8789.33       827.49 o                         
   5   6  29       4333.03       4481.00       366.80 o                         
   6   6  29        228.18        290.74       436.79 o                         
   1   7  29      12675.75      13248.96       297.21 o                         
   2   7  29       3704.08       3694.37       179.81 o                         
   3   7  29       4100.43       4173.64       444.84 o                         
   4   7  29      20228.07      19961.65      1065.76 o                         
   5   7  29        322.98       -160.96       590.44 o                         
   0   8  29      13071.34      14195.82       732.13 o                         
   1   8  29        731.13        635.08       438.99 o                         
   2   8  29      10600.67      10863.64       312.50 o                         
   3   8  29        662.29        704.06       178.34 o                         
   4   8  29        358.52        410.12       188.12 o                         
   5   8  29        166.63       -183.92       263.80 o                         
   1   9  29       2039.47       2137.87       159.34 o                         
   2   9  29        183.09        292.02       135.75 o                         
   3   9  29       6245.63       6014.72       270.30 o                         
   4   9  29        185.12        -35.56       203.79 o                         
   5   9  29       4068.65       3737.42       308.75 o                         
   0  10  29      10483.84      10142.52       351.68 o                         
   1  10  29        259.90        387.26       119.74 o                         
   2  10  29       7606.63       8064.97       292.17 o                         
   3  10  29        978.91       1062.60       246.56 o                         
   4  10  29       8523.03       8542.35       416.55 o                         
   5  10  29       4047.22       4694.22       373.14 o                         
   1  11  29        948.59       1441.82       137.43 o                         
   2  11  29       1502.75       1316.54       153.10 o                         
   3  11  29       4215.53       4389.55       201.59 o                         
   4  11  29      10271.93      10666.21       432.21 o                         
   0  12  29       1778.16       2086.16       217.05 o                         
   1  12  29        116.92         53.48       141.13 o                         
   2  12  29       8762.94       8683.47       265.68 o                         
   3  12  29        315.77        284.23       230.96 o                         
   4  12  29       2351.57       1336.02       345.75 o                         
   1  13  29         59.48        502.59       152.29 o                         
   2  13  29       1858.99       1654.74       186.05 o                         
   3  13  29       2595.99       2456.36       321.92 o                         
   4  13  29        111.55       -213.78       214.55 o                         
   0  14  29       9762.79       9974.24       418.50 o                         
   1  14  29          0.48        -92.83       163.05 o                         
   2  14  29       4640.94       5148.93       290.91 o                         
   3  14  29         21.28       -106.53       162.60 o                         
   1  15  29       1482.49       1399.45       187.23 o                         
   2  15  29       3849.69       3680.69       291.19 o                         
   3  15  29       5451.43       5257.09       315.89 o                         
   0  16  29      16945.70      17423.34       626.77 o                         
   1  16  29       1031.41        988.96       198.10 o                         
   2  16  29      16649.05      15532.73       510.86 o                         
   0   0  30      13018.59      13311.51       483.37 o                         
   1   0  30        207.72        438.99       210.71 o                         
   2   0  30       1954.96       2396.86       259.98 o                         
   5   0  30      19096.50      19843.61       806.76 o                         
   6   0  30        924.97       1105.27       626.77 o                         
   1   1  30      20844.33      21501.02       502.58 o                         
   2   1  30       9170.06       9147.48       467.28 o                         
   3   1  30      18894.21      18949.22      1179.65 o                         
   4   1  30       4769.58       4411.15       872.85 o                         
   5   1  30       2818.53       2854.38       581.90 o                         
   6   1  30        435.57        186.91       342.90 o                         
   0   2  30       1253.66       1308.66       146.33 o                         
   1   2  30       4109.66       4130.72       140.16 o                         
   2   2  30       3378.23       3831.03       186.57 o                         
   3   2  30         27.68        778.35       217.63 o                         
   4   2  30        141.18       -182.40       266.56 o                         
   5   2  30          1.52       -146.53       275.10 o                         
   6   2  30        641.50        782.26       637.50 o                         
   1   3  30       9372.38       9164.30       415.82 o                         
   2   3  30          4.96        236.90       152.27 o                         
   3   3  30      10791.83      11192.69       378.04 o                         
   4   3  30        455.59        658.54       462.89 o                         
   5   3  30       1981.76       1685.79       291.35 o                         
   6   3  30        701.67       -700.43       646.77 o                         
   0   4  30       5031.91       5054.67       188.76 o                         
   1   4  30        167.18        378.41       103.34 o                         
   2   4  30      16068.01      16945.58       483.90 o                         
   3   4  30       5843.66       5674.08       341.93 o                         
   4   4  30       7559.18       7295.93       243.70 o                         
   5   4  30       8179.86       8867.86       384.01 o                         
   6   4  30       3095.31       2871.24       287.69 o                         
   1   5  30       7242.13       7392.79       172.64 o                         
   2   5  30        887.47       1048.04       193.64 o                         
   3   5  30      18108.77      18311.36      1200.38 o                         
   4   5  30       2760.83       3698.01       602.87 o                         
   5   5  30       5524.52       5517.64       438.39 o                         
   0   6  30        678.50       1050.15       158.52 o                         
   1   6  30       1332.02       1627.81       224.86 o                         
   2   6  30       1344.86       1206.80       119.84 o                         
   3   6  30        285.09        429.41       243.03 o                         
   4   6  30        432.96        732.25       196.79 o                         
   5   6  30        952.67        956.49       363.63 o                         
   1   7  30      15707.50      16776.79       498.10 o                         
   2   7  30         12.02        264.47       196.23 o                         
   3   7  30       2397.77       2749.96       479.23 o                         
   4   7  30        415.32        643.42       395.09 o                         
   5   7  30         56.35        365.19       324.31 o                         
   0   8  30       5913.13       5657.55       252.17 o                         
   1   8  30        205.98        439.20       119.49 o                         
   2   8  30       9989.03      10064.23       540.68 o                         
   3   8  30       6923.86       7141.32       590.19 o                         
   4   8  30       2586.42       2801.85       445.57 o                         
   5   8  30       5043.78       4590.18       756.27 o                         
   1   9  30      12803.28      13723.06       359.26 o                         
   2   9  30        748.79        831.63       145.21 o                         
   3   9  30      14027.86      13848.53       904.31 o                         
   4   9  30       7597.93       7891.88       541.17 o                         
   5   9  30       3910.28       3471.92       602.63 o                         
   0  10  30       7089.73       6883.78       370.70 o                         
   1  10  30        472.51        584.94       142.54 o                         
   2  10  30       4268.05       4113.04       398.99 o                         
   3  10  30         61.58        493.13       223.39 o                         
   4  10  30       2112.73       1991.53       261.93 o                         
   5  10  30       1111.51       2445.15       642.38 o                         
   1  11  30       8345.72       8140.43       252.84 o                         
   2  11  30         11.27        183.77       168.00 o                         
   3  11  30         25.38       -247.84       165.23 o                         
   4  11  30        189.41       -259.57       216.54 o                         
   0  12  30       2264.34       2229.07       217.54 o                         
   1  12  30       1328.96       1210.31       189.01 o                         
   2  12  30       5937.50       5840.74       481.91 o                         
   3  12  30       1786.58       1563.77       175.54 o                         
   4  12  30       5732.97       5457.39       806.27 o                         
   1  13  30      15175.80      15454.75       386.59 o                         
   2  13  30        546.22       1002.95       191.49 o                         
   3  13  30       3075.26       2924.04       279.73 o                         
   0  14  30       4947.72       4328.40       294.12 o                         
   1  14  30         70.16       -201.93       194.71 o                         
   2  14  30       5192.56       4459.36       253.83 o                         
   3  14  30        776.22        183.82       341.19 o                         
   1  15  30       1417.65       1667.14       216.34 o                         
   2  15  30         17.06        -80.97       190.46 o                         
   0  16  30       3600.27       3649.43       379.48 o                         
   1  16  30        492.45        227.11       214.39 o                         
   1   1  31      24817.34      26458.40      1146.97 o                         
   2   1  31         83.49       -243.79       209.74 o                         
   3   1  31      11178.32      12539.85       524.62 o                         
   4   1  31       2024.79       1973.36       333.46 o                         
   5   1  31       2588.85       3172.59       366.97 o                         
   6   1  31       2124.10       2656.35       367.28 o                         
   0   2  31      15989.32      15962.00       564.83 o                         
   1   2  31       4115.93       4186.17       177.58 o                         
   2   2  31       9216.00       9520.92       265.21 o                         
   3   2  31       9313.93       9711.31       654.58 o                         
   4   2  31       6223.30       6533.04       294.41 o                         
   5   2  31      11850.54      12580.35       736.52 o                         
   6   2  31        517.60        614.58       239.00 o                         
   1   3  31      38128.55      39415.70      1162.34 o                         
   2   3  31       1347.44       1360.51       176.53 o                         
   3   3  31       8073.14       8499.80       307.88 o                         
   4   3  31        797.11        852.20       291.19 o                         
   5   3  31       4587.76       5463.13       778.96 o                         
   0   4  31       5742.92       5636.57       324.85 o                         
   1   4  31        231.46        276.91       118.77 o                         
   2   4  31       3447.49       2758.29       388.75 o                         
   3   4  31       4713.12       4442.58       480.93 o                         
   4   4  31         16.33        -60.09       489.23 o                         
   5   4  31         21.46        580.44       457.52 o                         
   1   5  31      21528.96      21866.73       350.70 o                         
   2   5  31         94.53         23.53       127.02 o                         
   3   5  31       9962.76      10492.45       577.51 o                         
   4   5  31       1571.87        983.33       227.78 o                         
   5   5  31       1633.98       1936.61       250.50 o                         
   0   6  31       1672.60       1680.83       148.77 o                         
   1   6  31        277.41        118.26       144.55 o                         
   2   6  31      10104.07      10460.52       293.85 o                         
   3   6  31       5038.47       4975.66       344.85 o                         
   4   6  31        159.10        128.58       547.27 o                         
   5   6  31      10683.09      11090.75       393.34 o                         
   1   7  31      28091.77      29012.07       554.32 o                         
   2   7  31        215.71        403.92       133.18 o                         
   3   7  31      15058.43      15275.21       488.98 o                         
   4   7  31       2398.98       3215.81       300.95 o                         
   5   7  31       2454.06       2312.69       262.66 o                         
   0   8  31        298.31        366.31       160.47 o                         
   1   8  31       1282.88       1305.98       133.95 o                         
   2   8  31        877.49       1228.73       159.51 o                         
   3   8  31       1823.77       2202.73       268.76 o                         
   4   8  31       3142.40       2840.77       223.41 o                         
   5   8  31         51.39        319.41       484.35 o                         
   1   9  31       4324.46       4742.32       189.03 o                         
   2   9  31        612.86        549.02       182.36 o                         
   3   9  31       4200.57       4163.68       529.71 o                         
   4   9  31         51.68        319.72       212.44 o                         
   5   9  31       1583.97       1411.58       367.28 o                         
   0  10  31      11301.96      12022.84       382.89 o                         
   1  10  31        352.71        190.34       124.31 o                         
   2  10  31       6973.01       6456.23       501.91 o                         
   3  10  31        942.37       1276.12       196.35 o                         
   4  10  31       2510.19       2459.69       521.42 o                         
   1  11  31      21052.65      21828.66       475.59 o                         
   2  11  31        587.36        932.02       162.01 o                         
   3  11  31       5800.57       6159.65       664.58 o                         
   4  11  31        754.83        986.44       192.68 o                         
   0  12  31         89.45         63.41       175.59 o                         
   1  12  31        737.02        643.22       147.15 o                         
   2  12  31        759.49        539.55       203.02 o                         
   3  12  31       1773.64       1570.26       303.88 o                         
   4  12  31         56.36        -59.57       234.77 o                         
   1  13  31        423.81        438.10       148.98 o                         
   2  13  31        514.16        457.06       208.44 o                         
   3  13  31        801.52        684.45       208.24 o                         
   0  14  31       2519.61       2772.93       316.07 o                         
   1  14  31         30.25       -250.43       254.61 o                         
   2  14  31        728.44        667.72       391.92 o                         
   1  15  31       6407.01       6127.69       337.29 o                         
   2  15  31       3159.33       3297.82       494.10 o                         
   0  16  31       2429.94       2288.58       294.12 o                         
   0   0  32      14486.54      14716.75       525.32 o                         
   1   0  32        352.67        297.53       258.03 o                         
   2   0  32       2514.83       2282.24       260.46 o                         
   3   0  32       7525.77       7780.78       591.17 o                         
   4   0  32        693.29        671.16       296.56 o                         
   5   0  32      11789.89      12564.74       595.07 o                         
   1   1  32      11999.90      13051.67       354.97 o                         
   2   1  32          0.85        -32.36       203.90 o                         
   3   1  32       9014.72       9316.21       407.53 o                         
   4   1  32        474.57       -300.34       323.39 o                         
   5   1  32       7511.89       8069.24       286.37 o                         
   0   2  32       2254.02       2685.62       333.14 o                         
   1   2  32       1388.26       1540.18       189.73 o                         
   2   2  32        447.81        445.76       177.14 o                         
   3   2  32          0.52        269.62       224.37 o                         
   4   2  32        215.78        307.29       186.32 o                         
   5   2  32       1738.32       1945.66       399.23 o                         
   1   3  32       9448.78       9106.92       439.47 o                         
   2   3  32        351.46        209.93       272.66 o                         
   3   3  32       3430.36       3201.41       302.90 o                         
   4   3  32        109.11        890.69       890.90 o                         
   5   3  32       2186.25       2967.54       327.29 o                         
   0   4  32      14326.89      15628.37       837.97 o                         
   1   4  32       3142.11       3435.09       164.24 o                         
   2   4  32       3791.48       3566.49       332.17 o                         
   3   4  32       3173.56       3366.44       535.81 o                         
   4   4  32        442.86        531.17       192.52 o                         
   5   4  32       9254.46       9929.24       653.84 o                         
   1   5  32      18776.48      19345.32       353.89 o                         
   2   5  32         49.01        -65.83       240.95 o                         
   3   5  32      18370.33      19516.38       618.60 o                         
   4   5  32       1117.88       1013.12       204.07 o                         
   5   5  32       4075.08       3674.80       575.56 o                         
   0   6  32         23.25        -67.80       131.21 o                         
   1   6  32        506.84        905.47       167.55 o                         
   2   6  32        200.53         84.44       224.37 o                         
   3   6  32         24.28       -140.00       192.67 o                         
   4   6  32       4647.60       4601.47       286.92 o                         
   5   6  32        716.89        429.48       241.51 o                         
   1   7  32       4688.52       4917.86       226.32 o                         
   2   7  32        525.90        408.38       162.26 o                         
   3   7  32       2257.76       2041.77       460.93 o                         
   4   7  32        390.84        655.94       411.91 o                         
   5   7  32        943.20        940.10       519.22 o                         
   0   8  32          9.71        317.05       171.69 o                         
   1   8  32       2575.78       2562.91       364.36 o                         
   2   8  32       2761.06       3025.06       193.43 o                         
   3   8  32       3234.81       3734.30       307.29 o                         
   4   8  32       1045.23       1135.65       469.23 o                         
   1   9  32      13396.38      14405.18       320.05 o                         
   2   9  32        546.59        663.14       174.42 o                         
   3   9  32      18845.04      19635.90       651.30 o                         
   4   9  32         10.15        273.76       222.18 o                         
   0  10  32        194.38       -112.67       199.98 o                         
   1  10  32       1135.23       1229.09       157.25 o                         
   2  10  32        645.72        577.22       194.15 o                         
   3  10  32       2016.36       1786.13       372.65 o                         
   4  10  32       1250.72       1580.52       249.15 o                         
   1  11  32        479.54        514.86       299.73 o                         
   2  11  32        429.83       -135.75       265.08 o                         
   3  11  32        233.99        148.47       294.61 o                         
   4  11  32        215.32        852.12       346.80 o                         
   0  12  32         92.82       -176.08       220.47 o                         
   1  12  32        899.56        643.34       374.11 o                         
   2  12  32       1449.97       1560.91       539.46 o                         
   3  12  32       5097.23       5087.20       623.85 o                         
   1  13  32      19190.12      20104.22       721.69 o                         
   2  13  32        335.90        525.56       198.65 o                         
   3  13  32      13520.58      12616.19       689.21 o                         
   0  14  32        775.12        444.84       223.88 o                         
   1  14  32        596.28        613.85       222.43 o                         
   2  14  32        635.26       1153.19       269.11 o                         
   1  15  32         10.01       -269.24       307.29 o                         
   1   1  33      10026.01      10079.57       279.39 o                         
   2   1  33         83.56        164.89       388.26 o                         
   3   1  33       3009.69       3403.04       227.38 o                         
   4   1  33        217.24       -258.45       284.61 o                         
   5   1  33       2828.56       2417.94       528.00 o                         
   0   2  33       3968.20       3287.51       264.37 o                         
   1   2  33         35.62        250.72       351.43 o                         
   2   2  33         96.85        226.49       300.46 o                         
   3   2  33       5245.15       5144.42       511.17 o                         
   4   2  33         65.31       -158.47       432.64 o                         
   5   2  33      12450.49      12656.19       454.86 o                         
   1   3  33      21229.76      22214.36       455.07 o                         
   2   3  33        251.81        489.30       438.01 o                         
   3   3  33       4190.87       4019.57       222.10 o                         
   4   3  33        135.26       -117.06       317.53 o                         
   5   3  33       3465.74       4376.59       319.67 o                         
   0   4  33       1709.76       1618.39       191.20 o                         
   1   4  33         12.22         92.40       175.11 o                         
   2   4  33       2675.04       3047.52       157.55 o                         
   3   4  33         40.36        219.78       149.31 o                         
   4   4  33       2079.65       2083.99       182.81 o                         
   5   4  33       4057.07       4433.48       561.41 o                         
   1   5  33       2218.74       2156.25       365.82 o                         
   2   5  33        316.30        564.16       171.22 o                         
   3   5  33       2652.94       2498.12       248.25 o                         
   4   5  33        690.62        884.18       210.33 o                         
   5   5  33       1662.72       1243.46       514.83 o                         
   0   6  33        996.10        625.31       157.06 o                         
   1   6  33       2501.95       2395.48       139.90 o                         
   2   6  33        858.27        775.75       451.42 o                         
   3   6  33       3306.01       3734.30       273.15 o                         
   4   6  33         61.88       -152.22       809.20 o                         
   5   6  33      10951.91      10753.96      1462.07 o                         
   1   7  33      15395.36      16517.79       348.92 o                         
   2   7  33       6619.02       6506.74       293.14 o                         
   3   7  33       9694.14      10483.12       406.80 o                         
   4   7  33          9.11          0.99       193.16 o                         
   0   8  33       4929.31       4439.12       344.36 o                         
   1   8  33         56.24         51.34       260.46 o                         
   2   8  33        117.66        258.03       208.76 o                         
   4   8  33         31.30         19.51       185.23 o                         
   1   9  33        221.28        398.34       160.67 o                         
   2   9  33       1119.63       1342.48       188.19 o                         
   3   9  33         26.44       -185.13       183.94 o                         
   4   9  33        788.21       1044.95       236.41 o                         
   0  10  33         72.58        112.67       199.98 o                         
   1  10  33        983.79       1116.15       346.07 o                         
   2  10  33          4.48        156.24       183.65 o                         
   3  10  33       4459.35       4637.78       281.68 o                         
   4  10  33        649.77        727.34       354.64 o                         
   1  11  33      24043.20      25692.93       719.08 o                         
   2  11  33        179.21        846.60       350.70 o                         
   3  11  33       7404.02       8041.73       476.06 o                         
   0  12  33       1225.44       1091.12       202.91 o                         
   1  12  33       1080.48        867.92       156.04 o                         
   2  12  33       1797.00       1743.55       256.32 o                         
   3  12  33       6762.74       6439.43       717.50 o                         
   1  13  33          1.30       -244.50       189.98 o                         
   2  13  33        237.94        116.27       210.79 o                         
   0  14  33         86.65        360.94       228.27 o                         
   1  14  33         77.41        404.22       211.20 o                         
   0   0  34       2881.01       3384.58       398.01 o                         
   1   0  34       3083.38       3098.26       233.15 o                         
   2   0  34       5494.35       7706.64       563.85 o                         
   3   0  34       1579.53       1395.97       287.29 o                         
   4   0  34       4030.16       5955.57       636.04 o                         
   5   0  34       2627.36       1401.34       444.35 o                         
   1   1  34       4780.72       5051.46       219.49 o                         
   2   1  34         28.04        399.58       191.09 o                         
   3   1  34       1368.35       1258.72       328.02 o                         
   4   1  34       2619.89       2630.03       340.70 o                         
   5   1  34       1998.70       1868.32       405.81 o                         
   0   2  34       1414.00       1551.57       253.15 o                         
   1   2  34        324.68         97.15       295.34 o                         
   2   2  34        201.80        -96.41       344.12 o                         
   3   2  34        159.67        430.39       202.18 o                         
   4   2  34          7.94       -157.81       239.49 o                         
   5   2  34        383.19       -526.05       350.70 o                         
   1   3  34       1175.63       1339.87       178.05 o                         
   2   3  34        364.61        311.60       173.14 o                         
   3   3  34       1654.76       1711.65       187.70 o                         
   4   3  34        195.50        283.41       395.57 o                         
   5   3  34         29.96        -94.16       287.65 o                         
   0   4  34        177.06       -179.98       185.35 o                         
   1   4  34       2143.49       2557.57       282.66 o                         
   2   4  34       1960.05       1990.94       444.11 o                         
   3   4  34       4231.11       4301.41       467.28 o                         
   4   4  34       4320.51       5033.21       462.64 o                         
   5   4  34       3230.69       2189.56       659.94 o                         
   1   5  34      11917.57      12239.29       291.53 o                         
   2   5  34        319.21        -14.65       165.84 o                         
   3   5  34       2829.91       2883.01       205.54 o                         
   4   5  34       3469.48       3322.43       241.58 o                         
   5   5  34       3544.70       3248.01       628.72 o                         
   0   6  34       4050.44       3666.50       202.91 o                         
   1   6  34       1846.73       2130.79       125.29 o                         
   2   6  34        555.89        670.53       172.89 o                         
   3   6  34       3684.90       3594.01       247.57 o                         
   4   6  34       1233.02       1223.36       316.31 o                         
   1   7  34         62.16        154.72       132.92 o                         
   2   7  34       1934.30       2353.60       193.84 o                         
   3   7  34       1527.64       1563.23       207.11 o                         
   4   7  34         15.46       -395.09       263.39 o                         
   0   8  34       9329.82      10030.33       489.71 o                         
   1   8  34         27.13         55.30       180.96 o                         
   2   8  34       2832.82       3059.73       270.22 o                         
   3   8  34        855.90        718.52       213.34 o                         
   4   8  34       1051.64       1973.00       353.63 o                         
   1   9  34      10973.35      11789.51       620.68 o                         
   2   9  34        680.07       1033.19       285.34 o                         
   3   9  34       5374.13       6073.37       288.54 o                         
   4   9  34       3694.82       3176.30       566.78 o                         
   0  10  34       5877.15       6042.39       575.56 o                         
   1  10  34       1047.99       1226.68       195.59 o                         
   2  10  34       4730.15       5641.89       329.68 o                         
   3  10  34       1380.50       1381.21       349.97 o                         
   1  11  34         66.74       -120.10       263.88 o                         
   2  11  34       2237.61       2363.44       374.84 o                         
   3  11  34        241.49       -493.13       493.13 o                         
   0  12  34       3785.94       3811.86       310.22 o                         
   1  12  34        392.97        123.32       308.75 o                         
   2  12  34        819.61        768.70       192.49 o                         
   1  13  34      10344.36      10692.76       413.22 o                         
   2  13  34        968.27        511.71       434.84 o                         
   1   1  35        722.16        600.76       158.42 o                         
   2   1  35       1042.72       1438.90       247.69 o                         
   3   1  35        542.67        882.15       224.29 o                         
   4   1  35       5040.71       5354.20       299.69 o                         
   5   1  35        540.50        202.61       222.63 o                         
   0   2  35      14397.17      15212.31       585.80 o                         
   1   2  35        689.96        845.45       184.63 o                         
   2   2  35      18174.21      19609.52      1210.38 o                         
   3   2  35       1121.28        968.61       220.31 o                         
   4   2  35       9276.64      10150.81       397.93 o                         
   5   2  35       5364.55       5543.00       406.74 o                         
   1   3  35        623.78        518.46       192.26 o                         
   2   3  35       2328.58       2016.98       268.16 o                         
   3   3  35       6490.75       6847.38       305.81 o                         
   4   3  35       3588.19       3715.03       244.71 o                         
   0   4  35        296.06        287.78       151.69 o                         
   1   4  35        540.67        404.35       171.20 o                         
   2   4  35        176.47         30.42       204.13 o                         
   3   4  35        429.42        204.86       263.88 o                         
   4   4  35          3.48       -443.61       403.62 o                         
   1   5  35         47.43        -80.81       115.49 o                         
   2   5  35         12.73        211.72       139.53 o                         
   3   5  35         49.95        211.21       162.18 o                         
   4   5  35        631.39        565.92       237.38 o                         
   0   6  35      18776.85      19981.65       730.67 o                         
   1   6  35        220.89        246.07       117.78 o                         
   2   6  35      13999.33      14807.62       796.76 o                         
   3   6  35       1942.79       1966.66       247.78 o                         
   4   6  35       5224.29       5184.77       549.71 o                         
   1   7  35       2562.95       2799.04       166.82 o                         
   2   7  35       3548.76       4551.79       386.31 o                         
   3   7  35       5425.04       5876.66       405.09 o                         
   4   7  35       2862.57       3294.83       272.63 o                         
   0   8  35       4999.46       4513.75       281.44 o                         
   1   8  35        197.05         97.56       164.31 o                         
   2   8  35       7829.30       7991.49       361.92 o                         
   3   8  35        142.28        -54.08       568.24 o                         
   4   8  35          8.78        398.99       379.48 o                         
   1   9  35        132.21          3.83       144.41 o                         
   2   9  35          1.34        955.27       219.55 o                         
   3   9  35       3157.52       3062.41       538.25 o                         
   0  10  35       5960.08       6085.80       381.43 o                         
   1  10  35       1373.36       1450.13       196.32 o                         
   2  10  35      11701.74      12796.51       796.52 o                         
   3  10  35       3846.68       4266.58      1084.05 o                         
   1  11  35      13461.23      14005.94       459.20 o                         
   2  11  35        629.18        343.62       214.25 o                         
   0  12  35       3616.95       3632.85       286.32 o                         
   1  12  35        483.21        212.93       287.54 o                         
   2  12  35       1810.94       1681.03       240.49 o                         
   1  13  35       1184.56        654.15       415.09 o                         
   1   0  36         35.19        117.06       262.90 o                         
   2   0  36      34724.96      36913.81      1127.22 o                         
   3   0  36        977.63       1023.32       303.88 o                         
   4   0  36       6073.93       6096.53       458.01 o                         
   1   1  36       1441.42       1413.16       193.21 o                         
   2   1  36       1353.09       1632.64       245.10 o                         
   3   1  36        129.78         93.96       356.31 o                         
   4   1  36       5617.13       6745.75       470.20 o                         
   0   2  36       4878.25       4374.25       508.25 o                         
   1   2  36         89.57        308.64       184.33 o                         
   2   2  36         34.13        -90.10       167.36 o                         
   3   2  36         52.77        213.90       500.44 o                         
   4   2  36        181.97       -158.30       454.11 o                         
   1   3  36       1195.88        838.95       499.22 o                         
   2   3  36         53.64        138.51       156.81 o                         
   3   3  36        176.56        453.62       180.76 o                         
   4   3  36       3514.44       3034.36       266.44 o                         
   0   4  36      34124.61      37995.18       925.77 o                         
   1   4  36         33.02       -108.99       119.00 o                         
   2   4  36      26110.61      27464.45       828.71 o                         
   3   4  36        788.92        825.91       266.45 o                         
   4   4  36      12601.45      12753.71       572.14 o                         
   1   5  36       3542.67       3770.66       193.80 o                         
   2   5  36       1310.09       1764.06       288.75 o                         
   3   5  36         73.08       -200.10       443.86 o                         
   4   5  36       4284.77       4426.81       272.15 o                         
   0   6  36       1510.29       1851.06       216.57 o                         
   1   6  36       1403.05       1535.85       177.73 o                         
   2   6  36        683.80        319.45       167.82 o                         
   3   6  36        132.19        -65.17       460.93 o                         
   4   6  36        280.08        682.38       291.68 o                         
   1   7  36        969.67        929.28       388.26 o                         
   2   7  36       1286.83       1293.87       219.45 o                         
   3   7  36        507.99        405.18       239.98 o                         
   0   8  36      19828.68      21203.98       895.04 o                         
   1   8  36         58.74        -83.16       259.25 o                         
   2   8  36      14086.55      15076.39       981.62 o                         
   3   8  36          7.18       -215.78       244.62 o                         
   1   9  36       1024.11        841.40       292.17 o                         
   2   9  36       1873.14       2298.58       264.83 o                         
   3   9  36       1269.98       1209.83       581.66 o                         
   0  10  36       1795.87       1755.94       310.22 o                         
   1  10  36         24.69        -60.82       208.69 o                         
   2  10  36       2164.30       2069.37       628.72 o                         
   1  11  36         65.05        201.77       188.63 o                         
   2  11  36         14.54         29.55       223.37 o                         
   0  12  36      17760.46      19784.59       825.29 o                         
   1  12  36         28.51          8.17       199.69 o                         
   1   1  37        579.93        665.02       196.96 o                         
   2   1  37        812.56        835.36       194.86 o                         
   3   1  37        562.49        597.01       232.06 o                         
   4   1  37       8627.81       8089.21       703.84 o                         
   0   2  37      20641.25      21715.64       782.37 o                         
   1   2  37          6.53        363.73       196.84 o                         
   2   2  37      32443.65      34203.28       739.67 o                         
   3   2  37          0.29         -0.02       255.09 o                         
   4   2  37      19443.77      20492.21       643.06 o                         
   1   3  37         49.42         54.15       239.63 o                         
   2   3  37       2215.62       2126.51       204.90 o                         
   3   3  37        111.24        113.95       179.19 o                         
   4   3  37       6159.24       6734.75       412.40 o                         
   0   4  37        146.16        355.58       210.71 o                         
   1   4  37       1391.62       1743.03       196.04 o                         
   2   4  37        470.91        264.64       214.62 o                         
   3   4  37         87.20        543.25       531.90 o                         
   4   4  37        116.07       -487.27       518.00 o                         
   1   5  37         29.09       -308.75       205.84 o                         
   2   5  37       4780.36       4441.30       358.02 o                         
   3   5  37        106.95        -96.25       307.29 o                         
   4   5  37       3331.00       3106.07       552.63 o                         
   0   6  37      20061.30      22841.39       654.58 o                         
   1   6  37         28.68       -107.90       195.91 o                         
   2   6  37      21836.23      22157.35       573.90 o                         
   3   6  37          3.06       -348.88       277.16 o                         
   2   7  37       3352.22       3692.99       521.42 o                         
   3   7  37        317.80        564.07       189.84 o                         
   0   8  37       1364.29       1334.03       316.56 o                         
   1   8  37        751.03       1364.20       270.46 o                         
   2   8  37       2328.30       2507.58       300.95 o                         
   3   8  37        414.75       -112.67       293.63 o                         
   1   9  37         45.38          5.21       173.41 o                         
   2   9  37       1464.18       1495.78       271.30 o                         
   0  10  37      21947.74      24517.83      1006.25 o                         
   1  10  37          6.36        527.08       431.67 o                         
   2  10  37      13167.51      13810.72       778.71 o                         
   1  11  37        140.37       -275.71       183.80 o                         
   1   0  38       3749.74       3615.78       503.86 o                         
   2   0  38      14609.44      15212.31       723.35 o                         
   3   0  38         84.94       -287.78       281.93 o                         
   4   0  38       5427.76       5428.79       473.62 o                         
   1   1  38        102.00        495.22       226.26 o                         
   2   1  38       3067.51       3177.92       205.87 o                         
   3   1  38       1149.48        983.07       241.00 o                         
   4   1  38       5398.10       4622.84       375.05 o                         
   0   2  38       1527.60        939.92       423.86 o                         
   1   2  38        114.01        -93.88       840.90 o                         
   2   2  38        304.47        245.05       418.50 o                         
   3   2  38        852.34        723.16       203.98 o                         
   1   3  38        176.80        257.53       196.34 o                         
   2   3  38        463.91        602.17       317.53 o                         
   3   3  38          5.45        -28.62       208.25 o                         
   0   4  38      33194.98      36860.16      1072.59 o                         
   1   4  38          1.38         79.22       313.63 o                         
   2   4  38      24526.71      25253.06       928.45 o                         
   3   4  38         32.94         28.19       448.74 o                         
   1   5  38       1711.93       1691.78       152.93 o                         
   2   5  38       5680.54       6787.50       716.28 o                         
   3   5  38       1511.89       1411.58       246.81 o                         
   0   6  38        421.63        136.09       180.96 o                         
   1   6  38        122.62        338.26       137.15 o                         
   2   6  38         99.12       -384.48       256.32 o                         
   3   6  38        151.28        120.16       244.57 o                         
   1   7  38        342.34        418.50       268.76 o                         
   2   7  38         12.13       -319.64       339.65 o                         
   3   7  38         26.74        822.09       387.51 o                         
   0   8  38      18010.20      19824.10       688.23 o                         
   1   8  38         70.09        313.86       272.37 o                         
   2   8  38      12497.56      14195.82       682.38 o                         
   1   9  38       2056.83       2067.13       247.78 o                         
   2   9  38       1347.17       2107.52       295.10 o                         
   0  10  38       1247.86        653.60       257.05 o                         
   1  10  38        415.47       -345.34       254.12 o                         
   1   1  39       2605.75       2564.17       392.89 o                         
   2   1  39          8.51         -8.91       258.76 o                         
   3   1  39        803.82        382.78       455.08 o                         
   1   2  39        351.86        236.43       267.12 o                         
   2   2  39       7815.89       7943.67       316.92 o                         
   3   2  39       1100.39        663.55       222.86 o                         
   1   3  39       1976.48       2375.17       220.96 o                         
   2   3  39          5.95       -463.27       792.61 o                         
   3   3  39       1191.50       2302.09       371.94 o                         
   0   4  39        157.48         28.78       237.54 o                         
   1   4  39          4.29        406.25       294.16 o                         
   2   4  39        351.18        266.21       385.33 o                         
   3   4  39         58.60          8.31       210.58 o                         
   1   5  39         52.71       -152.20       198.26 o                         
   2   5  39        704.88        659.86       334.60 o                         
   3   5  39          7.61         96.37       232.79 o                         
   0   6  39      11119.38      12130.15       599.95 o                         
   1   6  39          2.36        -78.44       207.80 o                         
   2   6  39       5696.49       5719.03       655.55 o                         
   1   7  39       6301.90       6292.35       471.67 o                         
   2   7  39       1277.73       1385.73       317.05 o                         
   0   8  39        287.38        540.93       250.22 o                         
   1   8  39         80.01       -126.22       216.11 o                         
   2   8  39        470.23        720.63       392.65 o                         
   1   9  39          6.01       -360.94       267.78 o                         
   0   0  40       2109.92       2591.97       611.65 o                         
   1   0  40        104.29        238.03       364.36 o                         
   2   0  40       1674.36       1923.73       379.97 o                         
   3   0  40       2048.44       1370.12       408.26 o                         
   1   1  40       9611.00       9494.05       577.27 o                         
   2   1  40       1658.47       1489.28       317.78 o                         
   3   1  40       2105.97       2214.42       386.06 o                         
   0   2  40        163.43       -156.08       356.07 o                         
   1   2  40        187.35        332.15       241.31 o                         
   2   2  40         26.31        -22.57        88.04 o                         
   3   2  40        309.80         75.08       355.82 o                         
   1   3  40       5275.30       4927.22       280.17 o                         
   2   3  40         55.76        326.17       336.80 o                         
   0   4  40       3040.31       3507.49       537.51 o                         
   1   4  40        618.10        655.14       325.58 o                         
   2   4  40       2439.01       2468.73       257.78 o                         
   1   5  40      14139.87      14857.55       583.36 o                         
   2   5  40       1675.24       1191.12       503.13 o                         
   0   6  40       2947.56       3540.66       349.24 o                         
   1   6  40        352.93        614.58       251.50 o                         
   2   6  40        122.07        330.18       362.51 o                         
   1   7  40        338.11        639.46       217.18 o                         
   0   8  40        767.37        682.38       277.05 o                         
   1   1  41       4090.58       4039.15       435.08 o                         
   2   1  41        210.30        145.84       345.82 o                         
   0   2  41          2.89        -82.43       374.11 o                         
   1   2  41        355.00        884.69       259.91 o                         
   2   2  41        203.73       -402.75       296.48 o                         
   1   3  41       5326.99       5149.58       289.29 o                         
   2   3  41         36.61         24.39       470.20 o                         
   0   4  41         75.84       -398.99       599.95 o                         
   1   4  41         18.96       -121.65       191.48 o                         
   2   4  41        165.47        156.21       516.78 o                         
   1   5  41       3285.20       3550.58       970.89 o                         
   0   6  41        423.82        379.48       277.54 o                         
   1   6  41        208.14        138.86       180.55 o                         
   1   0  42       4196.26       4155.24       468.25 o                         
   1   1  42       7063.61       6813.52       437.21 o                         
   0   2  42         62.72        360.94       390.21 o                         
   1   2  42          6.26       -463.62       309.08 o                         
   1   3  42       7205.15       6153.25       367.83 o                         
   0   4  42       5188.40       5074.67       398.01 o                         
                                                                                
